# Supplementary material for: iTRAQ-based quantitative proteome analysis reveals metabolic changes between a cleistogamous wheat mutant and its wild-type wheat counterpart
Source: PeerJ. 2019 Jun 17;7:e7104. doi: 10.7717/peerj.7104 (PMC6585907; doi:10.7717/peerj.7104)
Supplement: Supplemental Information 6 — A. Qualified sample. Protein bands were clear, complete, uniform, free degraded, total protein can meet 2 or more than 2 times experiment (iTRAQ experiment: total amount ≥ 400 μg); B. Qualified sample. Protein bands were clear, complete, uniform, free degraded, total protein can meet 1 times but less than 2 times experiment (iTRAQ experiment: 400 μg > total amount ≥ 200 μg). [file peerj-07-7104-s006.xlsx]

## Sheet: Sheet1
Table S1. The test results of protein samples.
Samples name	Sampling amount (g)	OD absorption values	Protein concentration (μg /μL)	Total volum (μL)	Total amount (μg)	Sample quantity for SDS-PAGE (μL)	Result
YM18-1	0.3	0.828	1.23	170	209	20.33	B
ZK001-1	0.4	0.846	1.47	150	353	17.02	B
YM18-2	0.3	0.861	1.66	150	249	15.06	B
ZK001-2	0.3	0.864	1.7	150	408	14.7	A
YM18-3	0.3	0.889	2.02	150	303	12.38	B
ZK001-3	0.3	0.921	2.44	150	366	10.25	B
YM18-4	0.3	0.879	1.9	150	285	13.16	B
ZK001-4	0.3	0.89	2.04	150	306	12.25	B
A. Qualified sample. Protein bands were clear, complete, uniform, free degraded, total protein can meet 2 or more than 2 times experiment (iTRAQ experiment: total amount ≥ 400 μg);
B. Qualified sample. Protein bands were clear, complete, uniform, free degraded, total protein can meet 1 times but less than 2 times experiment (iTRAQ experiment: 400 μg ＞ total amount ≥ 200 μg).
