# Supplementary material for: iTRAQ-based quantitative proteome analysis reveals metabolic changes between a cleistogamous wheat mutant and its wild-type wheat counterpart
Source: PeerJ. 2019 Jun 17;7:e7104. doi: 10.7717/peerj.7104 (PMC6585907; doi:10.7717/peerj.7104)
Supplement: Supplemental Information 12 — a) When using the Mascot search, the matching degree is represented by the q value, and the smaller the value represents the higher the credibility. b) Amino acid coverage in protein sequence. c) The total number of different peptides which were identified. d) Peptide Spectrum Matches, the number of secondary spectra of the matched peptide segments. e) The number of specific peptide segments contained in the Protein group. f) The number of different protein groups which were assembled with peptide segments. g) The number of amino acids of proteins. h) Molecular mass of protein. i) The isoelectric point of protein. j) The absolute amount of protein in a sample, the higher the protein content, the higher the protein content. k) The number of Protein group which were shared by peptides. l) The matching degree was scored by the Mascot/Sequest HT, and the higher the score, the higher the reliability. m) The total number of different peptide segments which was identified using the Mascot/Sequest HT search. [file peerj-07-7104-s012.xlsx]

## Sheet: Sheet1
Annotated Sequence	Modifications	Modifications in Master Proteins	Qvality PEP	Qvality q-value	# Protein Groups	# Proteins	# PSMs	Master Protein Accessions	Positions in Master Proteins	# Missed Cleavages	Theo. MH+ [Da]	Found in Sample: [S1] F1: 113, Control	Found in Sample: [S2] F1: 114, Sample	Found in Sample: [S3] F1: 115, Sample	Found in Sample: [S4] F1: 116, Sample	Found in Sample: [S5] F1: 117, Sample	Found in Sample: [S6] F1: 118, Sample	Found in Sample: [S7] F1: 119, Sample	Found in Sample: [S8] F1: 121, Sample	YM18_1	ZK001_1	YM18_2	ZK001_2	YM18_3	ZK001_3	YM18_4	ZK001_4	Quan Info	Ions Score Mascot	Confidence Mascot	Percolator q-Value Mascot	Percolator PEP Mascot	GO ID	GO term
[K].TAIQAKPDSVYFVVSR.[G]	1xiTRAQ8plex [K/T]		9.60347e-08	0	1	4	3	A0A1D6CLF4	A0A1D6CLF4 [166-181]	0	2389.37	High	High	High	High	High	High	High	High	233.7	200.6	307.3	248.4	391.7	363.4	392.8	438.5	Unique	31	High	0	1.824e-08	GO:0016021;GO:0005506	integral component of membrane ;iron ion binding
[R].EALFVLAQLGR.[K]	1xiTRAQ8plex [N-Term]		0.000127046	0	1	3	5	A0A1D5RQS5	A0A1D5RQS5 [105-115]	0	1520.91	High	High	High	High	High	High	High	High	148.9	93.1	157.9	94.4	165	142.2	157.3	188.6	Unique	56	High	0	4.164e-05
[K].GLTPQEMMMLPTGPR.[E]	1xiTRAQ8plex [N-Term]		3.98175e-05	0	1	3	1	Q9AUJ7	Q9AUJ7 [89-103]	0	1963.01	High	High	High	High	High	High	High	High	126.2	169.3	126.1	141.6	118.8	111.9	109.9	110	Unique	21	High	0	1.193e-05	GO:0005634;GO:0042803;GO:0003743	nucleus ;protein homodimerization activity;translation initiation factor activity
[K].TYGFLTPDFWR.[E]	1xiTRAQ8plex [N-Term]		1.94008e-05	0	3	10	9	A0A1D5WKQ5; A0A1D5V7I2; A0A1D5YZN1	A0A1D5WKQ5 [234-244]; A0A1D5V7I2 [234-244]; A0A1D5YZN1 [230-240]	0	1706.88	High	High	High	High	High	High	High	High	427.4	580.9	431	290.3	296.4	251.8	289.3	339	NotUnique	46	High	0	7.886e-05
[K].AVSGHPGLPMGCAPMGHILYDEVMR.[Y]	1xiTRAQ8plex [N-Term]; 1xCarbamidomethyl [C12]		1.31934e-07	0	2	5	2	A0A1D5X6P8; A0A1D6BU60	A0A1D5X6P8 [150-174]; A0A1D6BU60 [106-130]	0	2999.47	High	High	High	High	High	High	High	High	139.8	138.9	161.3	146.1	169.4	177.8	155.2	182.6	NotUnique	25	High	0	2.567e-08
[R].VVLDMTTLTIMR.[T]	1xiTRAQ8plex [N-Term]		1.36835e-05	0	1	6	8	A0A0C4BKL3	A0A0C4BKL3 [105-116]	0	1696.96	High	High	High	High	High	High	High	High	346	407.2	362.1	363.8	338.7	360.5	350.4	382	Unique	53	High	0	6.022e-06	GO:0030163;GO:0005737;GO:0005524;GO:0016787	protein catabolic process ;cytoplasm ;ATP binding;hydrolase activity
[K].FIASEGDTVTPGTIVAIVSK.[S]	1xiTRAQ8plex [K/F]		7.02786e-09	0	1	5	12	A0A1D5UBK1	A0A1D5UBK1 [130-149]	0	2613.5	High	High	High	High	High	High	High	High	361.3	420.3	385	375.9	518.6	486.7	430.7	478.1	Unique	87	High	0	2.402e-09	GO:0006099;GO:0045252;GO:0004149	tricarboxylic acid cycle ;oxoglutarate dehydrogenase complex ;dihydrolipoyllysineresidue succinyltran
[K].DLVVDMTNFYNQYK.[S]	1xiTRAQ8plex [K/D]		3.53147e-08	0	1	5	9	A0A1D6BI29	A0A1D6BI29 [146-159]	0	2358.23	High	High	High	High	High	High	High	High	362.5	405	360.5	412	426	463.3	390.8	368.8	Unique	66	High	0	6.208e-09	GO:0006099;GO:0005743;GO:0051537;GO:0051538;GO:0051539;GO:0009055;GO:0046872;GO:0008177	tricarboxylic acid cycle ;mitochondrial inner membrane ;2 iron, 2 sulfur cluster binding;3 iron, 4 su
[K].SLVEEDKLELATSLIETAK.[S]	iTRAQ8plex [K]		5.0883e-08	0	3	10	6	P12783; W5H4V7; A0A1D6AGT9	P12783 [241-259]; W5H4V7 [241-259]; A0A1D6AGT9 [241-259]	1	3001.74	High	High	High	High	High	High	High	High	243.3	251.4	229.5	310.5	333.7	373.2	285.9	280.8	NotUnique	34	High	0	3.828e-07
[R].SDETVAMIETYLR.[A]	1xiTRAQ8plex [N-Term]		8.50315e-09	0	1	4	6	A0A1D5XYE0	A0A1D5XYE0 [426-438]	0	1831.94	High	High	High	High	High	High	High	High	235.5	197.1	245.5	223.9	364	367.8	334.9	384.5	Unique	59	High	0	1.348e-09	GO:0008152;GO:0051539;GO:0003994	metabolic process;4 iron, 4 sulfur cluster binding;aconitate hydratase activity
[K].VEAYWPALFAK.[L]	1xiTRAQ8plex [K/V]		5.14246e-08	0	1	2	27	A0A1D6C207	A0A1D6C207 [38-48]	0	1903.09	High	High	High	High	High	High	High	High	1630.5	2065.1	1265.4	1284.7	999.7	920.7	1066.2	851.8	Unique	67	High	0	1.053e-08	GO:0006414;GO:0005840;GO:0003735	translational elongation ;ribosome ;structural constituent of ribosome
[R].ESTDVEDLFIAHISGMDTMAR.[G]	1xiTRAQ8plex [N-Term]		7.33225e-10	0	2	5	7	W5BP49; W5B0Q9	W5BP49 [389-409]; W5B0Q9 [389-409]	0	2642.27	High	High	High	High	High	High	High	High	315.3	324.7	389.7	319.3	343.3	365	310.1	377.2	NotUnique	49	High	0	1.349e-09
[K].GSDWLGDQDAIQYMCR.[E]	1xiTRAQ8plex [N-Term]; 1xCarbamidomethyl [C15]		3.16013e-09	0	1	3	1	A0A1D5YNX6	A0A1D5YNX6 [104-119]	0	2219.02	High	High	High	High	High	High	High	High	116.4	111.5	118	132.7	142.8	172.6	138	158.8	Unique	23	High	0	4.644e-10	GO:0022900;GO:0006099;GO:0005743;GO:0050660;GO:0008177	electron transport chain;tricarboxylic acid cycle ;mitochondrial inner membrane ;flavin adenine dinuc
[R].SVAAELFAASPDDLETTYEAVR.[T]	1xiTRAQ8plex [N-Term]		1.91136e-10	0	1	7	2	A0A1D5WAI5	A0A1D5WAI5 [35-56]	0	2659.34	High	High	High	High	High	High	High	High	80.1	69	85.2	73	91.3	87.8	93.2	96.9	Unique	61	High	0	2.274e-11	GO:0006487;GO:0016021;GO:0008250;	protein Nlinked glycosylation ;integral component of membrane;oligosaccharyltransferase complex ;
[R].SSVMEVIDMIR.[E]	1xiTRAQ8plex [N-Term]		1.50506e-05	0	1	2	2	A6Q0N8	A6Q0N8 [321-331]	0	1583.84	High	High	High	High	High	High	High	High	167.2	99.8	131.3	127.9	100.5	93.7	112.7	78.8	Unique	20	High	0	4.183e-06	GO:0016747	transferase activity, transferring acyl groups other than aminoacyl groups
[K].TLFVINFDPINTR.[VT]	1xiTRAQ8plex [N-Term]		1.82077e-05	0	1	15	3	A0A1D6AJM8	A0A1D6AJM8 [96-108]	0	1854.04	High	High	High	High	High	High	High	High	130.2	134.6	137.3	123	116.9	124.1	111	129.6	Unique	35	High	0.0004223	0.00326	GO:0003676;GO:0000166	nucleic acid binding;nucleotide binding
[R].SPAEAMMMLVPEAYK.[N]	1xiTRAQ8plex [K/S]		0.000205886	0	2	6	10	A0A1D5TQC7; A0A1D5UWH3	A0A1D5TQC7 [378-392]; A0A1D5UWH3 [378-392]	0	2276.19	High	High	High	High	High	High	High	High	421.2	348.5	491.4	429.7	571.7	592	500.3	597.2	NotUnique	45	High	0.0003654	0.002587
[R].LEEQAEHGGGGAWEYLSLAR.[R]	1xiTRAQ8plex [N-Term]		2.88749e-06	0	1	2	2	A0A1D6DHI9	A0A1D6DHI9 [20-39]	0	2477.24	High	High	High	High	High	High	High	High	125.6	136.3	121.6	121.9	119.3	119.4	111.6	105.8	Unique	26	High	0	7.082e-07
[K].HIIFMVDDMPIR.[D]	1xiTRAQ8plex [N-Term]		2.08918e-05	0	2	14	2	A0A1D6CKJ8; A0A1D6DMA8	A0A1D6CKJ8 [150-161]; A0A1D6DMA8 [147-158]	0	1790.96	High	High	High	High	High	High	High	High	81.6	73.2	81.8	65.9	56.9	58.7	65	61.3	NotUnique	35	High	0	5.956e-06
[K].FDNSYFTELLSGDK.[E]	1xiTRAQ8plex [K/F]		3.07332e-05	0	1	6	2	C3VQ52	C3VQ52 [179-192]	0	2244.16	High	High	High	High	High	High	High	High	59.6	66.6	51.6	61.8	39	50.6	56.8	40.7	Unique	42	High	0	9.043e-06	GO:0006979;GO:0020037;GO:0004601	response to oxidative stress;heme binding;peroxidase activity
[R].ACPTDVLEMIPWDGCK.[A]	1xiTRAQ8plex [K/A]; 2xCarbamidomethyl [C2; C15]		6.04319e-05	0	1	1	2	A1YV22	A1YV22 [20-35]	0	2500.25	High	High	High	High	High	High	High	High	47.4	39.5	64.9	62.1	70.2	88.5	62	79.1	Unique	56	High	0	1.979e-05	GO:0009773;GO:0009535;GO:0009522;GO:0051539;GO:0009055;GO:0046872;GO:0016491	photosynthetic electron transport in photosystem I ;chloroplast thylakoid membrane;photosystem I ;4 i
[R].VPTPNVSVVDLVVQVSK.[K]	1xiTRAQ8plex [K/V]		3.26173e-07	0	2	7	19	A0A1D5T799; A0A1D5TTT2	A0A1D5T799 [300-316]; A0A1D5TTT2 [300-316]	0	2388.43	High	High	High	High	High	High	High	High	710.6	643.7	846.6	847.7	1021.1	1181.7	1014.7	951.4	NotUnique	67	High	0	6.788e-08
[R].SDETVSMIEAYLR.[A]	1xiTRAQ8plex [N-Term]		6.3219e-09	0	1	12	11	W5G5W2	W5G5W2 [406-418]	0	1817.93	High	High	High	High	High	High	High	High	614.9	568.5	649.6	613.3	699	680.3	627.4	675.7	Unique	52	High	0	2.415e-08	GO:0008152;GO:0051539;GO:0003994	metabolic process;4 iron, 4 sulfur cluster binding;aconitate hydratase activity
[R].SAILPMLQAEEDER.[YF]	1xiTRAQ8plex [N-Term]		8.45719e-07	0	1	3	3	W5EHI0	W5EHI0 [83-96]	0	1905.99	High	High	High	High	High	High	High	High	238.4	275.4	214.2	213.8	254.9	220.9	251	200.1	Unique	48	High	0	9.055e-06	GO:0016021;	integral component of membrane ;
[K].WNYDGSSTGQAPGEDSEVILYPQAIFK.[D]	1xiTRAQ8plex [K/W]		1.12581e-10	0	5	21	5	A0A1D5UT76; Q6RUJ1; C7DPL0; Q45NB5; Q6RUJ2	A0A1D5UT76 [108-134]; Q6RUJ1 [53-79]; C7DPL0 [108-134]; Q45NB5 [53-79]; Q6RUJ2 [53-79]	0	3580.81	High	High	High	High	High	High	High	High	212.1	197.6	225.2	244.8	245.5	274.6	307	180.7	NotUnique	71	High	0	4.129e-11
[R].VLLQPDSIPALEDALATAHR.[E]	1xiTRAQ8plex [N-Term]		1.79211e-05	0	1	4	2	W5FJN8	W5FJN8 [102-121]	0	2434.36	High	High	High	High	High	High	High	High	45	40.3	49.6	48.7	64.2	60.1	49.9	53.5	Unique	42	High	0	5.058e-06	GO:0016020;GO:0003885;GO:0050660;GO:0016633	membrane ;Darabinono1,4lactone oxidase activity;flavin adenine dinucleotide binding;galactonolacton
[R].GSALAAGYDLSSAVEAVVPAR.[G]	1xiTRAQ8plex [N-Term]		1.46691e-10	0	2	3	4	A0A1D6A2E3; A0A1D6S4A3	A0A1D6A2E3 [98-118]; A0A1D6S4A3 [96-116]	0	2308.24	High	High	High	High	High	High	High	High	129.7	145.7	130.9	134	130	132.6	125.7	130.6	NotUnique	90	High	0	1.712e-11
[R].VFEVGPVFR.[A]	1xiTRAQ8plex [N-Term]		0.000181564	0	1	8	3	W5FYH5	W5FYH5 [308-316]	0	1353.78	High	High	High	High	High	High	High	High	160.4	133.4	149.5	120.4	129.3	122.7	143.8	135	Unique	28	High	0	6.107e-05	GO:0006422;GO:0005737;GO:0004815;GO:0005524	aspartyltRNA aminoacylation ;cytoplasm ;aspartatetRNA ligase activity;ATP binding
[K].AVGEELGVGFLGMGFQPK.[W]	1xiTRAQ8plex [K/A]		7.89581e-09	0	2	6	5	Q5G1T9; A0A1D5S4Z2	Q5G1T9 [50-67]; A0A1D5S4Z2 [173-190]	0	2444.35	High	High	High	High	High	High	High	High	180.3	174.7	192	218.4	200.7	242.7	182.2	194.6	NotUnique	78	High	0	2.344e-09
[R].WVGLAVDFSEGSR.[A]	1xiTRAQ8plex [N-Term]		2.62257e-05	0	1	4	7	A0A1D5SN95	A0A1D5SN95 [8-20]	0	1726.91	High	High	High	High	High	High	High	High	186.1	298.3	228.7	206.2	187.8	170.7	173.4	180.4	Unique	38	High	0	7.591e-06	GO:0006950;	response to stress;
[K].LPMFGCTDATQVINEVEEVKK.[E]	iTRAQ8plex [K]; 1xCarbamidomethyl [C6]		2.00462e-10	0	2	31	34	A0A1D5TMY4; A0A1D5Z4N3	A0A1D5TMY4 [177-197]; A0A1D5Z4N3 [71-91]	1	3320.8	High	High	High	High	High	High	High	High	575.7	431.2	973.5	1252.7	1557.9	2080.8	1714.9	1185.4	NotUnique	47	High	0	8.68e-06
[K].LPMFGCTDATQVINEVEEVKK.[E]	1xOxidation [M3]; iTRAQ8plex [K]; 1xCarbamidomethyl [C6]		2.66744e-07	0	2	31	6	A0A1D5TMY4; A0A1D5Z4N3	A0A1D5TMY4 [177-197]; A0A1D5Z4N3 [71-91]	1	3336.79	High	High	High	High	High	High	High	High	130.6	108.4	179.1	202.8	248.2	319.9	276.3	210.6	NotUnique	26	High	0	5.464e-08
[R].FEELNMDLFR.[K]	1xiTRAQ8plex [N-Term]		2.38448e-05	0	8	35	16	A0A1D5VA43; A0A1D5Y2X9; A0A1D5RYQ8; A0A1D5YF62; A0A1D5XSS6; A0A1D5XJK8; A0A1D5XLU8; W5DVU9	A0A1D5VA43 [219-228]; A0A1D5Y2X9 [249-258]; A0A1D5RYQ8 [307-316]; A0A1D5YF62 [309-318]; A0A1D5XSS6 [308-317]; A0A1D5XJK8 [312-321]; A0A1D5XLU8 [308-317]; W5DVU9 [311-320]	0	1617.82	High	High	High	High	High	High	High	High	917.7	792.7	901.6	656.1	709.8	663.7	760.5	709.8	NotUnique	53	High	1.006e-05	0.0002003
[R].EIDDADNLYAAIQAK.[K]	1xiTRAQ8plex [K/E]		3.90553e-10	0	2	3	10	A0A1D5Y508; A0A1D5XTW4	A0A1D5Y508 [148-162]; A0A1D5XTW4 [148-162]	0	2258.21	High	High	High	High	High	High	High	High	624.7	525.3	556.6	633.5	649.6	729.5	618.2	588.4	NotUnique	93	High	0	8.682e-10
[K].VFVESSLPVIEYYDAK.[D]	1xiTRAQ8plex [K/V]		1.77465e-08	0	1	7	7	A0A1D5UBN2	A0A1D5UBN2 [199-214]	0	2467.36	High	High	High	High	High	High	High	High	355.4	328.1	294.5	386.1	192.5	214.4	202.7	171.5	Unique	60	High	0	4.559e-09	GO:0006207;GO:0006221;GO:0005737;GO:0016021;GO:0005634;GO:0005524;GO:0004127;GO:0009041	'de novo' pyrimidine nucleobase biosynthetic process;pyrimidine nucleotide biosynthetic process ;cyto
[R].ETADALINTGLAQLGYK.[Y]	1xiTRAQ8plex [K/E]		6.93189e-05	0	1	5	2	A0A1D5RSC7	A0A1D5RSC7 [79-95]	0	2386.34	High	High	High	High	High	High	High	High	33.9	45	33.3	38.5	33.2	39.6	38	28.3	Unique	18	High	0	2.163e-05	GO:0005975;GO:0052692	carbohydrate metabolic process;raffinose alphagalactosidase activity
[K].GLLLGVELVTDR.[Q]	1xiTRAQ8plex [N-Term]		7.72726e-06	0	1	4	3	A0A1D5SPQ8	A0A1D5SPQ8 [405-416]	0	1588.96	High	High	High	High	High	High	High	High	67.5	52.2	55.8	62.3	57.4	77.3	60.4	60	Unique	54	High	0	2.039e-06	GO:0030170;GO:0008483	pyridoxal phosphate binding;transaminase activity
[R].VLLDGIQVNLLETAK.[A]	1xiTRAQ8plex [K/V]		2.193e-07	0	1	3	4	A0A1D5W804	A0A1D5W804 [647-661]	0	2234.36	High	High	High	High	High	High	High	High	184.1	152.9	189.6	167.5	184.3	189.9	181	175.9	Unique	50	High	1.006e-05	8.437e-05	GO:0006433;GO:0005737;GO:0005524;GO:0004827	prolyltRNA aminoacylation ;cytoplasm ;ATP binding;prolinetRNA ligase activity
[K].ISSEAAGASTISPLPHMFVVK.[D]	1xiTRAQ8plex [K/I]		5.56771e-09	0	1	4	3	A0A1D6BI29	A0A1D6BI29 [125-145]	0	2750.54	High	High	High	High	High	High	High	High	109.5	122	122.7	103.5	124.2	113.7	109	122.4	Unique	55	High	0	2.13e-09	GO:0006099;GO:0005743;GO:0051537;GO:0051538;GO:0051539;GO:0009055;GO:0046872;GO:0008177	tricarboxylic acid cycle ;mitochondrial inner membrane ;2 iron, 2 sulfur cluster binding;3 iron, 4 su
[R].GVYNFAAGPATLPLSVLQK.[A]	1xiTRAQ8plex [K/G]		1.13172e-09	0	1	1	2	A0A1D5XIA9	A0A1D5XIA9 [56-74]	0	2554.49	High	High	High	High	High	High	High	High	65.7	81	65.5	89.3	53.3	74.9	62.1	48	Unique	77	High	0	1.534e-10	GO:0006564;GO:0004648	Lserine biosynthetic process;OphosphoLserine:2oxoglutarate aminotransferase activity
[M].SAMTAAVPFWR.[A]	1xiTRAQ8plex [N-Term]		4.33297e-05	0	1	4	2	A0A1D5WG73	A0A1D5WG73 [2-12]	0	1540.82	High	High	High	High	High	High	High	High	39.1	32.6	30.4	21.8	25.5	22.9	23.1	51.5	Unique	24	High	1.006e-05	0.0001785	GO:0015986;GO:0000275;GO:0046933	ATP synthesis coupled proton transport ;mitochondrial protontransporting ATP synthase complex, cataly
[K].NFAIDFLMGGVSAAVSK.[T]	1xiTRAQ8plex [K17]		6.04319e-05	0	2	7	4	W5GJK4; W5GYF2	W5GJK4 [90-106]; W5GYF2 [79-95]	0	2031.09	High	High	High	High	High	High	High	High	99.6	90.5	107.7	101.4	108.9	164.7	103.7	108.3	NotUnique	37	High	0	1.87e-05
[K].NFAIDFLMGGVSAAVSK.[T]	1xiTRAQ8plex [K/N]		4.70018e-09	0	2	7	35	W5GJK4; W5GYF2	W5GJK4 [90-106]; W5GYF2 [79-95]	0	2335.29	High	High	High	High	High	High	High	High	945.7	925.5	796.7	665.1	1204.6	975.4	1147.7	1299.1	NotUnique	62	High	0	7.123e-10
[K].NFAIDFLMGGVSAAVSK.[T]	1xOxidation [M8]; 1xiTRAQ8plex [K/N]		1.82214e-07	0	2	7	10	W5GJK4; W5GYF2	W5GJK4 [90-106]; W5GYF2 [79-95]	0	2351.29	High	High	High	High	High	High	High	High	280.8	277.8	306.1	252.1	365.6	333.7	357.1	377.5	NotUnique	53	High	0	4.901e-07
[M].AAADEAQGFRPLDEASLVAYIR.[A]	1xAcetyl [N-Term]	A0A1D5TGX0 1xAcetyl [N-Term]	6.84431e-09	0	1	2	5	A0A1D5TGX0	A0A1D5TGX0 [2-23]	0	2405.21	High	High	High	High	High	High	High	High									NoQuanValues	76	High	0	1.066e-09	GO:0009086;GO:0046522	methionine biosynthetic process;Smethyl5thioribose kinase activity
[K].MLADAYVATLH.[-]	1xiTRAQ8plex [N-Term]		0.000189338	0	1	2	2	A0A1D5Z119	A0A1D5Z119 [261-271]	0	1508.81	High	High	High	High	High	High	High	High	163.6	182.1	141.4	147.2	113	128.5	120.7	118.5	Unique	26	High	0	6.391e-05
[R].QGIPLITDRFDSLEQLDEFSR.[S]			9.31277e-05	0	1	2	1	A0A077RQZ4	A0A077RQZ4 [61-81]	1	2479.25	High	High	High	High	High	High	High	High									NoQuanValues	32	High	0	2.985e-05	GO:0009767;GO:0009535;GO:0016021;GO:0009539;GO:0020037;GO:0046872	photosynthetic electron transport chain ;chloroplast thylakoid membrane;integral component of membran
[R].QGIPLITDRFDSLEQLDEFSR.[S]	1xiTRAQ8plex [N-Term]		2.07994e-07	0	1	2	8	A0A077RQZ4	A0A077RQZ4 [61-81]	1	2783.45	High	High	High	High	High	High	High	High	178.1	175.9	302.5	173.5	373.5	292.8	338.5	532.1	Unique	40	High	0	4.175e-08	GO:0009767;GO:0009535;GO:0016021;GO:0009539;GO:0020037;GO:0046872	photosynthetic electron transport chain ;chloroplast thylakoid membrane;integral component of membran
[K].SIITGELPAGWADALPQYTTESPADATR.[N]	1xiTRAQ8plex [N-Term]		2.19396e-15	0	2	7	15	A0A1D5X6P8; A0A1D6BU60	A0A1D5X6P8 [458-485]; A0A1D6BU60 [414-441]	0	3235.64	High	High	High	High	High	High	High	High	368.6	313.7	404	395.7	562.6	559.1	528.7	502.9	NotUnique	103	High	0	1.565e-16
[R].GVEVTDGAIEAPNSIVFPQAENR.[M]	1xiTRAQ8plex [N-Term]		5.65682e-09	0	1	4	2	A0A1D6ANG1	A0A1D6ANG1 [394-416]	0	2717.4	High	High	High	High	High	High	High	High	128.2	132.9	131.4	127.2	108.1	127.9	109.3	111.7	Unique	61	High	0	4.867e-07	GO:0016597;GO:0004585	amino acid binding;ornithine carbamoyltransferase activity
[K].VVLVECILPVNPEATPK.[A]	1xiTRAQ8plex [K/V]; 1xCarbamidomethyl [C6]		1.86113e-07	0	4	8	5	Q38J50; A0A1D6RSH3; Q84N28; A0A1D6BQ47	Q38J50 [286-302]; A0A1D6RSH3 [286-302]; Q84N28 [290-306]; A0A1D6BQ47 [170-186]	0	2486.45	High	High	High	High	High	High	High	High	141.1	118.4	151.9	174.9	142.8	168.4	142.8	126.1	NotUnique	57	High	0	6.648e-08
[K].EYVFIANSDNLGAIVDMK.[I]	iTRAQ8plex [K]		6.49065e-07	0	2	3	3	A0A1D6AVF8; W5GCX2	A0A1D6AVF8 [212-229]; W5GCX2 [212-229]	0	2607.39	High	High	High	High	High	High	High	High	24.5	21.8	24.4	33.2	52.2	47.6	44.5	41.3	NotUnique	63	High	0	1.425e-07
[R].MFVDELGASESSLLNCVPK.[E]	1xiTRAQ8plex [K/M]; 1xCarbamidomethyl [C16]		9.75719e-08	0	2	5	1	Q8VX48; A0A1D5WYC0	Q8VX48 [240-258]; A0A1D5WYC0 [311-329]	0	2704.41	High	High	High	High	High	High	High	High	31.9	30.3	31.9	37.8	41.8	52.5	44.3	37.1	NotUnique	41	High	0	1.852e-08
[K].QELFADYVSIWPNK.[F]	1xiTRAQ8plex [K/Q]		4.97082e-05	0	3	6	3	A0A1D5VBT1; A0A1D5WDB0; D8L9G6	A0A1D5VBT1 [185-198]; A0A1D5WDB0 [459-472]; D8L9G6 [459-472]	0	2318.26	High	High	High	High	High	High	High	High	38.8	33.6	42.8	35.7	79.8	81.9	83.6	62.5	NotUnique	34	High	0	2.506e-05
[K].ASLVNDVDDVEEHFPGTLTAIR.[D]	1xiTRAQ8plex [N-Term]		3.90638e-14	0	1	4	10	A0A1D6AS14	A0A1D6AS14 [210-231]	0	2702.39	High	High	High	High	High	High	High	High	340.8	317.6	372	403.9	383.2	456.1	384.6	369.1	Unique	80	High	0	3.822e-14	GO:0006796;GO:0005737;GO:0004427;GO:0000287	phosphatecontaining compound metabolic process ;cytoplasm ;inorganic diphosphatase activity;magnesium
[R].LEGDSATIQVYEETAGLTVNDPVLR.[T]	1xiTRAQ8plex [N-Term]		4.72538e-10	0	2	10	3	A0A1D6SC42; A0A1D6SDU1	A0A1D6SC42 [113-137]; A0A1D6SDU1 [115-139]	0	2994.56	High	High	High	High	High	High	High	High	107.2	102	113.2	124.7	127.7	135.5	110.2	123.4	NotUnique	63	High	0	5.586e-10
[R].ILLTSTSEVYGDPLEHPQTEAYWGNVNPIGVR.[S]	1xiTRAQ8plex [N-Term]		1.49854e-13	0	1	4	10	W5DZS4	W5DZS4 [142-173]	0	3859.98	High	High	High	High	High	High	High	High	475.8	533.1	490.6	596.2	312.9	298.2	273.6	311.5	Unique	88	High	0	2.553e-13
[K].MDATANDVPSEFDVQGYPTLYFVTPSGK.[K]	1xiTRAQ8plex [K/M]		1.45122e-07	0	3	17	4	Q6JAB5; F8THZ6; F8THZ7	Q6JAB5 [113-140]; F8THZ6 [440-467]; F8THZ7 [440-467]	0	3657.82	High	High	High	High	High	High	High	High	130.2	123.2	124.1	124.2	117.8	126.6	110.9	116.1	NotUnique	62	High	0	2.842e-08
[K].EANLYTEIAEGIHAYGIK.[G]	1xiTRAQ8plex [K/E]		2.42517e-08	0	1	4	5	W5ESB6	W5ESB6 [288-305]	0	2600.42	High	High	High	High	High	High	High	High	189.1	204.2	203.2	212.6	172	222.5	180.4	186	Unique	52	High	0	4.151e-09	GO:0006526;GO:0005737;GO:0003942;GO:0051287	arginine biosynthetic process ;cytoplasm ;Nacetylgammaglutamylphosphate reductase activity;NAD bindin
[K].EGFVLLQFAPAVGPR.[Q]	1xiTRAQ8plex [N-Term]		2.59746e-06	0	1	3	4	A0A1D6BZ03	A0A1D6BZ03 [166-180]	0	1905.09	High	High	High	High	High	High	High	High	110.6	114.5	100.6	113.5	75.8	94.4	88.3	74.1	Unique	34	High	0	6.329e-07	GO:0006355;GO:0003677	regulation of transcription, DNAtemplated;DNA binding
[K].VFSPEEISAMILGK.[M]	1xiTRAQ8plex [K/V]		5.99564e-08	0	1	7	24	A0A1D6S8R5	A0A1D6S8R5 [143-156]	0	2129.21	High	High	High	High	High	High	High	High	956.1	937.9	754.8	789.9	764.6	665.1	594.6	635.7	Unique	79	High	0	1.101e-08	GO:0005524	ATP binding
[K].ITDFGVSAVLASSIGQR.[D]	1xiTRAQ8plex [N-Term]		4.16094e-07	0	1	7	1	A0A1D5XHM8	A0A1D5XHM8 [209-225]	0	2025.13	High	High	High	High	High	High	High	High	18.3	13.3	14.1	18.7	20.2	23.4	20.8	18.5	Unique	53	High	0	8.811e-08	GO:0005524;GO:0004674	ATP binding;protein serine/threonine kinase activity
[K].VPETLTSVHAYTEALFSR.[E]	1xiTRAQ8plex [N-Term]		2.72483e-09	0	2	6	12	W4ZXK1; A0A1D6RH21	W4ZXK1 [271-288]; A0A1D6RH21 [272-289]	0	2325.24	High	High	High	High	High	High	High	High	383.9	449.1	484.5	416.4	384.9	338.8	364.2	311.4	NotUnique	79	High	0	3.954e-10
[R].DTGFVNMDQSNPNVVDNSFFANAIAEK.[M]	1xOxidation [M7]; 1xiTRAQ8plex [K/D]		2.7071e-05	0	1	1	1	W5E6C6	W5E6C6 [226-252]	0	3568.75	High	High	High	High	High	High	High	High	13	14.2	18.6	19.7	46	39.3	33.4	36.9	Unique	20	High	0	7.852e-06	GO:0042744;GO:0006979;GO:0005576;GO:0020037;GO:0046872;GO:0004601	hydrogen peroxide catabolic process;response to oxidative stress ;extracellular region ;heme binding;
[K].IVILDEADSMTTGAQQALR.[R]	1xiTRAQ8plex [N-Term]		1.9621e-06	0	1	4	1	A0A1D5UKZ6	A0A1D5UKZ6 [159-177]	0	2336.24	High	High	High	High	High	High	High	High	22.2	20.9	34.2	24	26.9	24.5	23.2	21.1	Unique	31	High	0	4.684e-07	GO:0006260;GO:0005524;GO:0003677	DNA replication;ATP binding;DNA binding
[K].GILGYVDEDLVSTDFQGDNR.[SC]	1xiTRAQ8plex [N-Term]		3.90617e-13	0	2	15	25	A0A096UTL2; A0A1D6C9L9	A0A096UTL2 [274-293]; A0A1D6C9L9 [274-293]	0	2517.24	High	High	High	High	High	High	High	High	1025.4	1175.1	1005.7	1467.5	1551.5	1600.7	1156.3	1315.4	NotUnique	98	High	0	7.341e-12
[K].DTTSEEAGASTVNEAQASLENLLTR.[A]	1xiTRAQ8plex [N-Term]		1.07337e-09	0	2	3	1	A0A1D5V4N4; A0A077RU36	A0A1D5V4N4 [379-403]; A0A077RU36 [379-403]	0	2911.44	High	High	High	High	High	High	High	High	21.5	22.7	30.2	26.9	23.6	28.9	25.8	22.8	NotUnique	69	High	0	1.455e-10
[R].MDEWGVDVALTGSQK.[A]	1xiTRAQ8plex [K/M]		1.80306e-08	0	1	3	3	A0A1D6BXG5	A0A1D6BXG5 [187-201]	0	2244.18	High	High	High	High	High	High	High	High	144.8	117.1	167.3	145.4	198.4	190.5	190.3	181.9	Unique	57	High	0	7.798e-08	GO:0003824	catalytic activity
[R].AGDGAFHFIVEIPK.[E]	1xiTRAQ8plex [K/A]		3.36718e-08	0	1	4	6	A0A1D6AS14	A0A1D6AS14 [87-100]	0	2109.2	High	High	High	High	High	High	High	High	253.2	220.4	260.2	239.4	238.3	280.9	242.2	230.9	Unique	42	High	0	5.906e-09	GO:0006796;GO:0005737;GO:0004427;GO:0000287	phosphatecontaining compound metabolic process ;cytoplasm ;inorganic diphosphatase activity;magnesium
[R].GFGFVTYTSAEEAGAAITGMDGK.[D]	1xiTRAQ8plex [K/G]		1.27163e-11	0	1	6	4	W5FK52	W5FK52 [73-95]	0	2888.46	High	High	High	High	High	High	High	High	174.2	183.5	179	195	153.1	199.1	167.8	169.4	Unique	84	High	0	1.233e-12	GO:0003676;GO:0000166	nucleic acid binding;nucleotide binding
[R].VVGFTVPVLDGEDLSLR.[V]	1xiTRAQ8plex [N-Term]		2.47692e-07	0	3	5	9	A0A1D6BXD5; A0A1D5WXY0; A0A1D6CX75	A0A1D6BXD5 [568-584]; A0A1D5WXY0 [569-585]; A0A1D6CX75 [601-617]	0	2120.19	High	High	High	High	High	High	High	High	215	167.8	218.5	203.2	469.2	378.2	366.7	453.2	NotUnique	56	High	0	5.046e-08
[R].LVYQTALMESGFNLPDPK.[D]	1xiTRAQ8plex [K/L]		2.1355e-06	0	1	11	2	A0A1D6CT03	A0A1D6CT03 [765-782]	0	2631.43	High	High	High	High	High	High	High	High	108.4	86.5	101.6	104.9	125.3	106.1	97.5	111.4	Unique	34	High	0	5.12e-07	GO:0006457;GO:0006950;GO:0005524	protein folding;response to stress;ATP binding
[R].LTLFNVFGDDASPK.[I]	1xiTRAQ8plex [K/L]		3.31347e-06	0	2	5	5	A0A1D5VBU0; W5D5P0	A0A1D5VBU0 [293-306]; W5D5P0 [241-254]	0	2132.18	High	High	High	High	High	High	High	High	120.7	139	122.6	103.9	91	89.3	84.8	82.1	NotUnique	45	High	0	8.199e-07
[R].DGTTLILWEWTEGDNQR.[W]	1xiTRAQ8plex [N-Term]		3.90511e-08	0	2	4	12	A0A1D5VMQ9; A0A1D5WVJ6	A0A1D5VMQ9 [138-154]; A0A1D5WVJ6 [313-329]	0	2338.16	High	High	High	High	High	High	High	High	598.7	575	597.7	556.3	555.4	540.3	546.6	578.5	NotUnique	57	High	0	5.919e-08
[R].IAVLGASGYTGAEIVR.[L]	1xiTRAQ8plex [N-Term]		1.33338e-07	0	1	3	3	W5ESB6	W5ESB6 [104-119]	0	1881.07	High	High	High	High	High	High	High	High	110.9	119.9	109.2	107.7	106.1	93.5	103.1	96.9	Unique	28	High	0	2.594e-08	GO:0006526;GO:0005737;GO:0003942;GO:0051287	arginine biosynthetic process ;cytoplasm ;Nacetylgammaglutamylphosphate reductase activity;NAD bindin
[K].VDTESNISTTLTVLDVLPSTK.[L]	1xiTRAQ8plex [K/V]		4.00959e-07	0	1	2	5	W5DXN4	W5DXN4 [72-92]	0	2841.59	High	High	High	High	High	High	High	High	202.2	186.2	199.7	181.3	227.5	204.8	198.2	282.3	Unique	42	High	0	8.477e-08	GO:0005741;GO:0008308	mitochondrial outer membrane ;voltagegated anion channel activity
[R].GMVESALEFAR.[I]	1xiTRAQ8plex [N-Term]		8.63547e-06	0	2	4	2	A0A1D6AKY6; A0A1D6B6N2	A0A1D6AKY6 [259-269]; A0A1D6B6N2 [259-269]	0	1513.8	High	High	High	High	High	High	High	High	152	139.5	174	158.9	134.3	154.8	135.7	148.6	NotUnique	34	High	0	2.69e-05
[R].VVGFTVPVLDGEDLSLR.[V]			0.00013675	0	3	5	4	A0A1D6BXD5; A0A1D5WXY0; A0A1D6CX75	A0A1D6BXD5 [568-584]; A0A1D5WXY0 [569-585]; A0A1D6CX75 [601-617]	0	1815.99	High	High	High	High	High	High	High	High									NoQuanValues	45	High	0	4.505e-05
[K].LQHSGGPYGENIFWGSAGADWK.[A]	1xiTRAQ8plex [K/L]		4.98043e-06	0	2	11	1	A0A0A7ACH1; A0A1D6CI44	A0A0A7ACH1 [70-91]; A0A1D6CI44 [70-91]	0	2985.51	High	High	High	High	High	High	High	High	98.3	72.7	113.6	83.3	131.7	127.7	105.2	131.8	NotUnique	18	High	0	1.277e-06
[R].EFVADAVNAAILSTNPK.[M]	1xiTRAQ8plex [K/E]		8.8202e-06	0	1	2	1	A0A1D6A8F3	A0A1D6A8F3 [392-408]	0	2368.33	High	High	High	High	High	High	High	High	28	27.9	27.9	28.5	25.8	31.2	25.8	26.3	Unique	44	High	0	2.356e-06
[R].DLWEETSFQLEELQR.[L]	1xiTRAQ8plex [N-Term]		9.05961e-07	0	2	8	2	A0A1D5UQX7; A0A1D5RRC6	A0A1D5UQX7 [1113-1127]; A0A1D5RRC6 [1098-1112]	0	2227.12	High	High	High	High	High	High	High	High	137.4	104.7	132.2	131.5	133.6	156.8	140.1	139.2	NotUnique	39	High	0	2.033e-07
[R].IPVVNEQQQVIGIVTR.[T]	1xiTRAQ8plex [N-Term]		6.66472e-07	0	1	3	5	A0A1D5V288	A0A1D5V288 [194-209]	0	2097.23	High	High	High	High	High	High	High	High	268.3	365.4	293.8	337	269	258.3	268.1	259.4	Unique	59	High	0	4.379e-05
[R].LNLEAVGVEVDQIGAIK.[V]	1xiTRAQ8plex [K/L]		9.01295e-09	0	2	6	5	W5G718; W5H174	W5G718 [302-318]; W5H174 [302-318]	0	2376.4	High	High	High	High	High	High	High	High	235.1	245	209.7	273.3	237.9	271	257.1	214.5	NotUnique	77	High	0	1.433e-09
[R].EFAQSFFLAPQEK.[G]	1xiTRAQ8plex [K/E]		1.01785e-06	0	1	9	4	A0A1D5UIV4	A0A1D5UIV4 [117-129]	0	2150.17	High	High	High	High	High	High	High	High	274	382.7	252.7	261.9	214	204.3	215.4	191	Unique	51	High	0	2.305e-07	GO:0006810;GO:0005622;GO:0003676;GO:0000166	transport ;intracellular ;nucleic acid binding;nucleotide binding
[K].FEAVVYVLK.[K]	1xiTRAQ8plex [K/F]		1.54625e-06	0	1	4	14	A0A1D6AAQ1	A0A1D6AAQ1 [376-384]	0	1676.02	High	High	High	High	High	High	High	High	506.6	425.7	550.5	372.5	408.5	348.9	454.3	458.7	Unique	55	High	0	3.618e-07	GO:0005622;GO:0005525;GO:0003924;GO:0003746	intracellular ;GTP binding;GTPase activity;translation elongation factor activity
[K].LGAAGLALLR.[E]	1xiTRAQ8plex [N-Term]		1.54625e-06	0	2	6	6	A0A1D5URU5; A0A1D5TBX3	A0A1D5URU5 [141-150]; A0A1D5TBX3 [83-92]	0	1258.81	High	High	High	High	High	High	High	High	235.7	209.9	192.6	146.6	130.4	112.5	152	168.3	NotUnique	58	High	0	3.614e-07
[K].ITDVTEQILR.[L]	1xiTRAQ8plex [N-Term]		0.00013675	0	2	8	1	A0A1D6RLW0; Q41583	A0A1D6RLW0 [77-86]; Q41583 [76-85]	0	1491.87	High	High	High	High	High	High	High	High	74.4	97.3	74.7	69.6	53.8	52	56.7	53.8	NotUnique	28	High	0	4.503e-05
[K].MLVDDIGDVTITNDGATILR.[M]	1xiTRAQ8plex [N-Term]		1.24485e-09	0	2	8	6	W5HT52; A0A1D6DAB1	W5HT52 [47-66]; A0A1D6DAB1 [47-66]	0	2436.3	High	High	High	High	High	High	High	High	261.4	237.9	306.5	288.3	353.8	319.2	284.3	434.1	NotUnique	80	High	0	1.706e-10
[K].IGDIYAVELIGGATR.[V]	1xiTRAQ8plex [N-Term]		7.38486e-05	0	1	4	1	A0A1D6AC45	A0A1D6AC45 [363-377]	0	1852.05	High	High	High	High	High	High	High	High	28.5	31.2	32.2	28.7	38.3	36.2	30.8	35.7	Unique	21	High	0	2.324e-05	GO:0005524	ATP binding
[K].QVGVGGYGYPAMVALNVK.[K]	1xiTRAQ8plex [K/Q]		1.67427e-08	0	2	6	6	W5FTE3; A0A024FRN8	W5FTE3 [349-366]; A0A024FRN8 [349-366]	0	2431.36	High	High	High	High	High	High	High	High	326.7	332.6	308.8	290.4	306.1	303.1	279.2	284.8	NotUnique	71	High	0	6.472e-08
[K].GPIPAAEMQAVNQIDTAFR.[I]	1xiTRAQ8plex [N-Term]		1.85131e-07	0	1	2	3	A0A1D6DLB9	A0A1D6DLB9 [191-209]	0	2333.22	High	High	High	High	High	High	High	High	112.3	120	121.6	124.1	194.8	202.2	168.9	142.4	Unique	77	High	0	2.956e-07
[R].TMVINVEYNQLDPLLR.[A]	1xiTRAQ8plex [N-Term]		3.33153e-07	0	1	5	3	A0A1D6C5B0	A0A1D6C5B0 [346-361]	0	2222.22	High	High	High	High	High	High	High	High	180.9	172.2	201	177	169.3	164.1	158.6	164	Unique	49	High	0	6.962e-08	GO:0008152;GO:0070569	metabolic process;uridylyltransferase activity
[R].SIADSLDYHIIEVEPQYTGAR.[I]	1xiTRAQ8plex [N-Term]		4.08834e-05	0	1	3	2	W5CNH7	W5CNH7 [145-165]	0	2681.37	High	High	High	High	High	High	High	High	56.3	55.4	65.4	59.4	55.7	67.5	48.8	53.7	Unique	25	High	0	1.23e-05	GO:0004721	phosphoprotein phosphatase activity
[R].LYQVEYAFK.[A]	1xiTRAQ8plex [K/L]		3.24406e-06	0	1	3	3	A0A1D5XEW1	A0A1D5XEW1 [22-30]	0	1769.01	High	High	High	High	High	High	High	High	352.7	394.3	321.9	301.5	291.1	285.1	314.8	302	Unique	46	High	0	8.037e-07	GO:0006511;GO:0005737;GO:0005634;GO:0019773;GO:0004298	ubiquitindependent protein catabolic process ;cytoplasm;nucleus;proteasome core complex, alphasubunit
[K].LGELEAELTEVNANDEK.[L]	1xiTRAQ8plex [K/L]		5.61269e-05	0	2	7	3	A0A1D5XH30; W5DY15	A0A1D5XH30 [108-124]; W5DY15 [108-124]	0	2482.31	High	High	High	High	High	High	High	High	73.3	74.1	78.5	82.6	86.5	90.5	81	78.6	NotUnique	32	High	1.006e-05	0.0001789
[R].ELGIGVVPYSPLGR.[G]	1xiTRAQ8plex [N-Term]		2.1114e-05	0	1	4	3	A0A1D6CJH6	A0A1D6CJH6 [305-318]	0	1761.02	High	High	High	High	High	High	High	High	130.2	130.3	129.4	128	116.1	132	120.6	113.2	Unique	26	High	0	6.019e-06	GO:0016491	oxidoreductase activity
[R].GFVISDWQGIDR.[I]	1xiTRAQ8plex [N-Term]		0.000107925	0	2	7	5	A0A1D5ZX13; A0A1D5YPC2	A0A1D5ZX13 [301-312]; A0A1D5YPC2 [301-312]	0	1696.9	High	High	High	High	High	High	High	High	409.2	454.2	437.5	533.6	366.6	420.5	397.1	333.8	NotUnique	43	High	0	3.493e-05
[R].AFLDFLDQDVGK.[G]	1xiTRAQ8plex [K/A]		1.57948e-07	0	1	4	7	A0A1D5SFJ2	A0A1D5SFJ2 [14-25]	0	1976.09	High	High	High	High	High	High	High	High	440.2	502.1	416.3	440.4	445.7	520.6	396.5	381.8	Unique	47	High	0	2.488e-05	GO:0006270;GO:0042555;GO:0005634;GO:0005524;GO:0003677;GO:0003678	DNA replication initiation ;MCM complex;nucleus ;ATP binding;DNA binding;DNA helicase activity
[K].GADGGGAVVNWTMDFDK.[A]	1xiTRAQ8plex [K/G]		7.68862e-07	0	1	2	1	W5BZG8	W5BZG8 [108-124]	0	2348.18	High	High	High	High	High	High	High	High	148.5	90.3	98.6	107.3	74.6	75.8	77.5	65.6	Unique	28	High	0	1.71e-07	GO:0006952;GO:0009607;	defense response;response to biotic stimulus;
[R].DNLFGVEAGVALSETLPK.[L]	1xiTRAQ8plex [K/D]		1.14977e-08	0	1	5	2	A0A1D5VG31	A0A1D5VG31 [336-353]	0	2468.39	High	High	High	High	High	High	High	High	79.6	85.1	96.3	91.9	78.4	88.9	84.2	70.2	Unique	48	High	0	1.863e-09
[R].YDDLYDPYFDLDIK.[E]	iTRAQ8plex [K]		1.41998e-05	0	1	3	12	A0A1D5Z5F2	A0A1D5Z5F2 [39-52]	0	2403.22	High	High	High	High	High	High	High	High	596.3	745.6	532	602.8	675.1	638.9	644	526.5	Unique	40	High	0	2.507e-05	GO:0006122;GO:0005750;	mitochondrial electron transport, ubiquinol to cytochrome c ;mitochondrial respiratory chain complex
[R].LWHAPLDDLSASAPAPELR.[S]	1xiTRAQ8plex [N-Term]		4.55191e-06	0	1	1	2	W5G6Q9	W5G6Q9 [112-130]	0	2363.27	High	High	High	High	High	High	High	High	48.2	42.3	51.8	54.4	50.1	59.8	55.4	61.7	Unique	26	High	0	1.16e-06
[R].GFAFVEFVDPYDASEAQYHMNR.[Q]	1xiTRAQ8plex [N-Term]		4.11805e-11	0	1	8	3	W5F489	W5F489 [108-129]	0	2897.35	High	High	High	High	High	High	High	High	156.5	151.3	179.9	162.2	156.5	160.7	162.8	193.3	Unique	54	High	0	4.354e-12	GO:0003676;GO:0000166	nucleic acid binding;nucleotide binding
[K].IGSTMFELFK.[Q]	1xiTRAQ8plex [K/I]		3.43411e-05	0	2	3	10	A0A1D5U8R6; W5B0S2	A0A1D5U8R6 [315-324]; W5B0S2 [315-324]	0	1781.01	High	High	High	High	High	High	High	High	184.4	161.3	139.5	128.6	178.1	149.2	179.5	193.6	NotUnique	36	High	7.168e-05	0.0006401
[R].SQLGEIFELDR.[A]	1xiTRAQ8plex [N-Term]		2.84201e-06	0	1	1	7	P24065	P24065 [424-434]	0	1610.87	High	High	High	High	High	High	High	High	239.6	143.6	393.2	167.4	527.3	529	670	693.4	Unique	45	High	0	6.985e-07	GO:0009772;GO:0018298;GO:0009535;GO:0016021;GO:0009523;GO:0016168;GO:0045156	photosynthetic electron transport in photosystem II;proteinchromophore linkage ;chloroplast thylakoid
[R].GLSMASTFIGNSTSIQEMFR.[R]	1xiTRAQ8plex [N-Term]		7.44961e-10	0	1	6	8	A0A1D5RZA3	A0A1D5RZA3 [395-414]	0	2481.24	High	High	High	High	High	High	High	High	486	555.1	447.6	446.1	307.4	286	274.8	289	Unique	70	High	0	3.529e-10	GO:0007017;GO:0005874;GO:0005525;GO:0003924;GO:0005200	microtubulebased process ;microtubule ;GTP binding;GTPase activity;structural constituent of cytoskel
[R].GLSMASTFIGNSTSIQEMFR.[R]	1xOxidation [M]; 1xiTRAQ8plex [N-Term]		6.02779e-09	0	1	6	6	A0A1D5RZA3	A0A1D5RZA3 [395-414]	0	2497.24	High	High	High	High	High	High	High	High	293.7	304.1	309.8	290.1	213.2	220	190.1	207.4	Unique	55	High	0	4.023e-06	GO:0007017;GO:0005874;GO:0005525;GO:0003924;GO:0005200	microtubulebased process ;microtubule ;GTP binding;GTPase activity;structural constituent of cytoskel
[R].VWVGQDSLLSTPAVSAIIR.[E]			0.000140391	0	2	5	4	Q8VX48; A0A1D5WYC0	Q8VX48 [86-104]; A0A1D5WYC0 [157-175]	0	2012.12	High	High	High	High	High	High	High	High									NoQuanValues	67	High	1.006e-05	0.0001792
[R].MFMEDVPNFR.[F]	1xiTRAQ8plex [N-Term]		8.07748e-05	0	2	5	4	A0A1D5YEP5; A0A1D5ZBH4	A0A1D5YEP5 [247-256]; A0A1D5ZBH4 [244-253]	0	1589.78	High	High	High	High	High	High	High	High	209.5	208.5	192.3	187.6	197.7	190.4	207	190.7	NotUnique	40	High	0	2.55e-05
[R].VWVGQDSLLSTPAVSAIIR.[E]	1xiTRAQ8plex [N-Term]		8.68652e-12	0	2	5	10	Q8VX48; A0A1D5WYC0	Q8VX48 [86-104]; A0A1D5WYC0 [157-175]	0	2316.32	High	High	High	High	High	High	High	High	443.4	353.7	414.6	421.5	477.4	495.7	496.9	452.6	NotUnique	83	High	0	3.065e-10
[R].IYSISGDTVTEEAVLEK.[H]	iTRAQ8plex [K]		5.4954e-05	0	2	4	4	A0A1D5WS60; A0A1D5VLM6	A0A1D5WS60 [474-490]; A0A1D5VLM6 [474-490]	0	2462.35	High	High	High	High	High	High	High	High	161.2	158.7	146.1	140.3	159.9	143.1	157.3	150.8	NotUnique	20	High	0.0002877	0.001894
[K].ASDTEATEEAVSFALDYAK.[K]	1xiTRAQ8plex [K/A]		1.70107e-08	0	1	3	1	A0A1D5XJK1	A0A1D5XJK1 [462-480]	0	2626.33	High	High	High	High	High	High	High	High	41.4	32.4	39.6	35.3	60.2	58	40.6	46.6	Unique	52	High	0	2.827e-09	GO:0016301;GO:0000287;GO:0030955;GO:0004743	kinase activity;magnesium ion binding;potassium ion binding;pyruvate kinase activity
[K].EDIDGFLVGGASLK.[G]	1xiTRAQ8plex [K/E]		7.78478e-05	0	2	6	2	A0A1D5ZLH6; A0A1D5YNN8	A0A1D5ZLH6 [268-281]; A0A1D5YNN8 [270-283]	0	2029.14	High	High	High	High	High	High	High	High	114.1	112.3	125.4	127.8	111.5	134.2	123.3	113.1	NotUnique	25	High	0	2.46e-05
[K].VLPYADYIFGNETEAR.[I]	1xiTRAQ8plex [N-Term]		5.96399e-08	0	2	6	19	A0A1D6AK65; W5GZ18	A0A1D6AK65 [213-228]; W5GZ18 [212-227]	0	2162.11	High	High	High	High	High	High	High	High	956.6	992.2	886.8	950.2	804.6	833.9	900.5	774.6	NotUnique	67	High	0	1.09e-08
[K].MGAILASGILDAGGR.[N]	1xiTRAQ8plex [N-Term]		1.01785e-06	0	1	10	3	A0A1D6RL90	A0A1D6RL90 [745-759]	0	1705.96	High	High	High	High	High	High	High	High	37.8	25.5	34.8	36.8	42.4	30	38.6	39.4	Unique	60	High	0	1.856e-06	GO:0042176;GO:0000502;GO:0030234	regulation of protein catabolic process ;proteasome complex ;enzyme regulator activity
[R].VLYSSVVYPHNYGFIPR.[T]	1xiTRAQ8plex [N-Term]		1.26453e-06	0	2	27	3	A0A1D6ATQ1; A0A1D5VST3	A0A1D6ATQ1 [79-95]; A0A1D5VST3 [104-120]	0	2315.25	High	High	High	High	High	High	High	High	123.4	117.5	123.1	115.5	132.7	128.3	123.9	151.5	NotUnique	34	High	0	2.91e-07
[K].IFFVAWSPDTAR.[V]	1xiTRAQ8plex [N-Term]		4.86692e-05	0	1	3	1	A0A1D5S0U9	A0A1D5S0U9 [174-185]	0	1713.93	High	High	High	High	High	High	High	High	68.2	63.5	60.8	54.7	50.3	49.1	43.1	45.7	Unique	51	High	0	1.477e-05	GO:0030042;GO:0015629;	actin filament depolymerization ;actin cytoskeleton ;
[K].FDALLIEMK.[E]	1xiTRAQ8plex [K/F]		4.60035e-06	0	1	3	11	W5AWB7	W5AWB7 [102-110]	0	1687.99	High	High	High	High	High	High	High	High	540.6	551.5	423.4	349.3	507.3	379.4	453.7	490.7	Unique	55	High	0	2.295e-06	GO:0015986;GO:0000276;GO:0015078	ATP synthesis coupled proton transport ;mitochondrial protontransporting ATP synthase complex, coupli
[K].LLGVFAEVDR.[I]	1xiTRAQ8plex [N-Term]		3.77682e-05	0	1	5	1	A0A1D5V7Y3	A0A1D5V7Y3 [740-749]	0	1422.83	High	High	High	High	High	High	High	High	160.3	182.5	113.9	122.9	85.2	69.6	74.1	90.8	Unique	29	High	0	1.128e-05	GO:0016021;GO:0008168	integral component of membrane ;methyltransferase activity
[R].IPALFVANISSGEVR.[A]	1xiTRAQ8plex [N-Term]		0.000130431	0	1	9	1	A0A1D5S9L4	A0A1D5S9L4 [278-292]	0	1877.08	High	High	High	High	High	High	High	High	34.6	29.2	27.6	33.2	26.7	39.7	33.4	32.8	Unique	41	High	0	4.277e-05	GO:0004252	serinetype endopeptidase activity
[R].VIGTLLGSVLPDGTVHVR.[N]	1xiTRAQ8plex [N-Term]		1.78265e-05	0	1	4	2	A0A1D6B1C3	A0A1D6B1C3 [51-68]	0	2137.26	High	High	High	High	High	High	High	High	20.9	15.5	21.6	19.6	16.8	26.4	20.5	30.3	Unique	27	High	1.006e-05	0.0001341	GO:0001731;GO:0006446;GO:0016282;GO:0033290;GO:0005852;GO:0003743	formation of translation preinitiation complex;regulation of translational initiation ;eukaryotic 43S
[M].ADQLTDEQIAEFK.[E]	1xAcetyl [N-Term]; 1xiTRAQ8plex [K13]	P04464 1xAcetyl [N-Term]	1.11959e-06	0	1	3	4	P04464	P04464 [2-14]	0	1853.94	High	High	High	High	High	High	High	High	391.6	374.9	410.9	449.7	386.3	414.9	373.7	340.1	Unique	61	High	0	2.557e-07	GO:0005509	calcium ion binding
[R].LVLEVAQHLGENVVR.[T]			0.000186385	0	2	8	5	A0A1D5VZ33; A0A1D5RP45	A0A1D5VZ33 [116-130]; A0A1D5RP45 [178-192]	0	1675.95	High	High	High	High	High	High	High	High									NoQuanValues	28	High	4.736e-05	0.000405
[R].LVLEVAQHLGENVVR.[T]	1xiTRAQ8plex [N-Term]		1.95216e-09	0	2	8	21	A0A1D5VZ33; A0A1D5RP45	A0A1D5VZ33 [116-130]; A0A1D5RP45 [178-192]	0	1980.15	High	High	High	High	High	High	High	High	545.6	515.8	638.5	496.4	772.5	662.7	693.6	792.7	NotUnique	78	High	0	3.36e-08
[K].IGEDQLFYFQQR.[G]	1xiTRAQ8plex [N-Term]		7.52549e-06	0	1	5	1	A0A1D5V9Y2	A0A1D5V9Y2 [489-500]	0	1847.96	High	High	High	High	High	High	High	High	103.7	111.3	114.8	90.2	110	95.6	94.4	98.8	Unique	21	High	0	1.981e-06	GO:0016226;	ironsulfur cluster assembly;
[R].TSSLLAGIPETVPVR.[T]	1xiTRAQ8plex [N-Term]		1.49001e-06	0	1	1	4	A0A1D6AK13	A0A1D6AK13 [115-129]	0	1844.08	High	High	High	High	High	High	High	High	322.3	306.9	304.4	282.9	269.5	242.5	256.2	283.8	Unique	30	High	0	3.478e-07	GO:0008152;GO:0016747	metabolic process;transferase activity, transferring acyl groups other than aminoacyl groups
[K].VVPGLIGGSADLASSNMTLLK.[M]	1xiTRAQ8plex [K21]		4.16025e-06	0	2	7	3	A0A1D5X6P8; A0A1D6BU60	A0A1D5X6P8 [498-518]; A0A1D6BU60 [454-474]	0	2347.32	High	High	High	High	High	High	High	High	87.7	78	108.8	145.6	110.3	200.2	107.1	94.1	NotUnique	70	High	0	1.048e-06
[K].VVPGLIGGSADLASSNMTLLK.[M]	1xiTRAQ8plex [K/V]		3.78324e-09	0	2	7	23	A0A1D5X6P8; A0A1D6BU60	A0A1D5X6P8 [498-518]; A0A1D6BU60 [454-474]	0	2651.53	High	High	High	High	High	High	High	High	892.1	702.1	1065.6	879.3	1144	1059.8	1032	1154.9	NotUnique	81	High	0	2.186e-07
[K].YGANVDGYSPIYTPEEWSESGDR.[Y]	1xiTRAQ8plex [Y]		2.38696e-08	0	1	3	6	A0A1D6A852	A0A1D6A852 [71-93]	0	2896.32	High	High	High	High	High	High	High	High	174.4	142.2	173.3	159.2	148.7	167.9	161.1	129.3	Unique	71	High	0	1.603e-08	GO:0015979;GO:0016021;GO:0009654;	photosynthesis ;integral component of membrane;photosystem II oxygen evolving complex ;
[K].VVPGLIGGSADLASSNMTLLK.[M]	1xOxidation [M17]; 1xiTRAQ8plex [K/V]		7.19264e-05	0	2	7	3	A0A1D5X6P8; A0A1D6BU60	A0A1D5X6P8 [498-518]; A0A1D6BU60 [454-474]	0	2667.52	High	High	High	High	High	High	High	High	150.5	137.2	187.6	148.6	180.5	171.9	165.7	195.5	NotUnique	59	High	0	2.254e-05
[K].YTVGDTSGWTTGADYTTWASDK.[K]	iTRAQ8plex [Y]		2.54349e-08	0	1	3	8	A0A1D6C0L4	A0A1D6C0L4 [27-48]	0	2991.45	High	High	High	High	High	High	High	High	241	232.9	179.9	239.8	189.1	187.8	209.4	165.8	Unique	48	High	0	4.365e-09	GO:0009055	electron carrier activity
[R].IVGALPVVGLVAR.[I]	1xiTRAQ8plex [N-Term]		0.000119275	0	1	7	4	A0A1D5STN7	A0A1D5STN7 [60-72]	0	1568.02	High	High	High	High	High	High	High	High	87.4	65.8	99.1	78.7	83.3	83.7	86.3	96.8	Unique	40	High	0	3.894e-05
[K].GFILDGFPR.[T]	1xiTRAQ8plex [N-Term]		8.92835e-05	0	2	8	10	A0A0C4BKG5; A0A1D6A036	A0A0C4BKG5 [108-116]; A0A1D6A036 [108-116]	0	1325.75	High	High	High	High	High	High	High	High	321.7	391.6	312.9	383.9	273.8	331.8	282.7	283.9	NotUnique	49	High	1.006e-05	0.0002145
[K].ALADEIGIPFLETSAK.[D]	1xiTRAQ8plex [K/A]		7.81267e-09	0	1	3	10	A0A1D5W7M9	A0A1D5W7M9 [138-153]	0	2283.31	High	High	High	High	High	High	High	High	338	299.8	327.7	405	325.9	394.2	336.4	336.2	Unique	77	High	0	1.23e-09	GO:0007264;GO:0005622;GO:0005525	small GTPase mediated signal transduction ;intracellular ;GTP binding
[K].VAVLGAAGGIGQPLGLLIK.[M]	1xiTRAQ8plex [K19]		8.29323e-05	0	1	9	3	A0A1D5WD92	A0A1D5WD92 [96-114]	0	2051.29	High	High	High	High	High	High	High	High	108.9	117.6	140.8	187.8	132.9	158.9	115.8	130.8	Unique	54	High	0	2.625e-05	GO:0005975;GO:0006108;GO:0030060	carbohydrate metabolic process;malate metabolic process;Lmalate dehydrogenase activity
[K].VAVLGAAGGIGQPLGLLIK.[M]	1xiTRAQ8plex [K/V]		3.58839e-10	0	1	9	7	A0A1D5WD92	A0A1D5WD92 [96-114]	0	2355.49	High	High	High	High	High	High	High	High	240.5	286	217.3	231.4	236.1	198.4	187.6	232.3	Unique	78	High	0	4.469e-11	GO:0005975;GO:0006108;GO:0030060	carbohydrate metabolic process;malate metabolic process;Lmalate dehydrogenase activity
[R].EEFDDNSASSQVFWLLK.[E]	1xiTRAQ8plex [K/E]		2.61156e-07	0	2	6	5	A0A1D6CYZ3; A0A1D6CBQ8	A0A1D6CYZ3 [391-407]; A0A1D6CBQ8 [77-93]	0	2623.35	High	High	High	High	High	High	High	High	243.6	223.9	271.4	329.4	288.2	351.8	276.7	301	NotUnique	71	High	0	5.566e-07
[K].YLQDSIVLMR.[K]	1xiTRAQ8plex [Y]		4.11e-05	0	3	10	3	A0A1D5TRU3; W5A1X4; W5CP58	A0A1D5TRU3 [600-609]; W5A1X4 [906-915]; W5CP58 [905-914]	0	1541.87	High	High	High	High	High	High	High	High	95.6	78.1	84.5	72.5	71.7	74.6	78	77.9	NotUnique	25	High	0	1.232e-05
[K].VASIMEEAQPLLSR.[IV]	1xiTRAQ8plex [N-Term]		1.26396e-05	0	1	11	3	A0A1D5YUH6	A0A1D5YUH6 [334-347]	0	1848.02	High	High	High	High	High	High	High	High	222.7	152.2	203.9	167.2	203.5	183.6	213.1	189.7	Unique	52	High	0	3.468e-06	GO:0016021;	integral component of membrane ;
[K].SLLDVADNLAR.[A]	1xiTRAQ8plex [N-Term]		6.15462e-06	0	1	7	2	A0A1D5Z799	A0A1D5Z799 [174-184]	0	1490.85	High	High	High	High	High	High	High	High	50.9	85	53.5	63.1	41.4	41.6	39.3	33.8	Unique	39	High	0	1.598e-06	GO:0006457;GO:0000774	protein folding;adenylnucleotide exchange factor activity
[R].ANTFVGEVLGLDPR.[D]	1xiTRAQ8plex [N-Term]		1.43582e-06	0	2	7	7	W5FPD7; A0A1D5YVJ9	W5FPD7 [199-212]; A0A1D5YVJ9 [199-212]	0	1791.99	High	High	High	High	High	High	High	High	320.7	304.1	303.1	306.9	252.2	259.1	257.8	249.3	NotUnique	81	High	0	3.352e-07
[K].VSALVNDTVGTLAGGR.[Y]	1xiTRAQ8plex [N-Term]		6.15678e-09	0	2	3	6	A0A1D5SR31; A0A1D5RVB4	A0A1D5SR31 [233-248]; A0A1D5RVB4 [233-248]	0	1834.03	High	High	High	High	High	High	High	High	169.2	130.4	169.8	140.1	256.7	206.6	201.8	273.7	NotUnique	53	High	0	9.513e-10
[K].AAAAAAAEPVSVEDLFAALHR.[H]	1xiTRAQ8plex [N-Term]		3.76226e-06	0	1	1	2	A0A1D5V9E2	A0A1D5V9E2 [7-27]	0	2384.29	High	High	High	High	High	High	High	High	26.5	31.1	21.2	22.9	15.6	18	18	16.4	Unique	24	High	0	9.439e-07	GO:0006614;GO:0005786;GO:0008312	SRPdependent cotranslational protein targeting to membrane ;signal recognition particle, endoplasmic
[R].VIGTLLGSVLPDGTVHVR.[N]			5.16942e-07	0	1	4	3	A0A1D6B1C3	A0A1D6B1C3 [51-68]	0	1833.06	High	High	High	High	High	High	High	High									NoQuanValues	73	High	0	1.116e-07	GO:0001731;GO:0006446;GO:0016282;GO:0033290;GO:0005852;GO:0003743	formation of translation preinitiation complex;regulation of translational initiation ;eukaryotic 43S
[R].AKPDGFPTILFYPAGK.[K]	iTRAQ8plex [K]		3.00902e-05	0	1	6	1	D8L9A2	D8L9A2 [508-523]	0	2634.54	High	High	High	High	High	High	High	High	76.4	63.5	78	81.6	78.6	83	66.7	71.8	Unique	10	High	0	8.845e-06	GO:0045454;GO:0005783;GO:0016853	cell redox homeostasis ;endoplasmic reticulum ;isomerase activity
[R].VIWIDFLSK.[C]	1xiTRAQ8plex [K/V]		3.52606e-05	0	2	4	16	W5GEI6; F1DKC1	W5GEI6 [467-475]; F1DKC1 [467-475]	0	1729.05	High	High	High	High	High	High	High	High	463.6	314.8	531.2	400.5	658.9	628.6	814.9	592.1	NotUnique	56	High	0	1.045e-05
[K].NSYDEILTSLAKPGGGADFGK.[Y]	iTRAQ8plex [K]		7.93444e-06	0	1	2	2	A0A1D5XYE0	A0A1D5XYE0 [100-120]	0	3052.67	High	High	High	High	High	High	High	High	150.2	155.5	147.8	140.2	194.8	176.3	165.1	185.4	Unique	15	High	0.0004223	0.003273	GO:0008152;GO:0051539;GO:0003994	metabolic process;4 iron, 4 sulfur cluster binding;aconitate hydratase activity
[K].LQIWDTAGQESFR.[S]	1xiTRAQ8plex [N-Term]		3.8575e-05	0	2	6	4	Q5I5K7; A0A1D6A8C7	Q5I5K7 [57-69]; A0A1D6A8C7 [57-69]	0	1854.97	High	High	High	High	High	High	High	High	349.8	306.5	371.6	323.4	333.3	339.8	363.2	319.4	NotUnique	31	High	0	2.84e-05
[K].LGANAILAVSLAVCK.[A]	1xiTRAQ8plex [K/L]; 1xCarbamidomethyl [C14]		3.53147e-08	0	3	13	6	A0A1D6A2S3; A0A1D6S260; A0A1D6BW25	A0A1D6A2S3 [112-126]; A0A1D6S260 [112-126]; A0A1D6BW25 [133-147]	0	2108.27	High	High	High	High	High	High	High	High	186.5	181.2	199.8	169.2	213.8	200.4	199.3	221.7	NotUnique	58	High	0	6.202e-09
[K].AIDALPVTAHPMTQFTTGVMALQVDSEFQK.[A]	1xOxidation [M20]; 1xiTRAQ8plex [K/A]		4.86692e-05	0	1	2	1	W5H1Q1	W5H1Q1 [161-190]	0	3871.02	High	High	High	High	High	High	High	High	54.1	45.6	56.8	52.6	71.2	73.2	58.6	70	Unique	9	High	0	1.48e-05	GO:0006099;GO:0004108	tricarboxylic acid cycle;citrate (Si)synthase activity
[K].GLAGANQVLAYFAVSK.[L]	1xiTRAQ8plex [K/G]		8.41407e-10	0	2	5	6	A0A1D6C8R1; A0A1D6CMC6	A0A1D6C8R1 [152-167]; A0A1D6CMC6 [148-163]	0	2217.29	High	High	High	High	High	High	High	High	270	264.8	323.8	329.2	307.4	379.7	314.6	345	NotUnique	75	High	0	1.118e-10
[K].RADAYSILDTCFVGQASSLR.[V]	1xiTRAQ8plex [R/Y]; 1xCarbamidomethyl [C11]		2.56769e-05	0	2	5	4	A0A1D6AT51; A0A1D6AAZ6	A0A1D6AT51 [464-483]; A0A1D6AAZ6 [426-445]	1	2534.3	High	High	High	High	High	High	High	High	138	133	157.4	148.1	157.5	150.6	142.5	155.2	NotUnique	25	High	0	1.44e-05
[K].AGVNVSVVYGVMPPDAYR.[A]	1xiTRAQ8plex [N-Term]		7.73039e-09	0	1	3	5	A0A1D5UJW2	A0A1D5UJW2 [136-153]	0	2198.16	High	High	High	High	High	High	High	High	188.8	185.7	224.1	197	194	188.5	180.8	205.6	Unique	55	High	0	1.215e-09	GO:0006779;GO:0004109	porphyrincontaining compound biosynthetic process;coproporphyrinogen oxidase activity
[R].SFGELELQFR.[R]	1xiTRAQ8plex [N-Term]		1.27067e-05	0	1	6	4	Q6QN86	Q6QN86 [148-157]	0	1529.83	High	High	High	High	High	High	High	High	155.6	79.3	198.6	82.5	284.5	228.4	173	256.7	Unique	40	High	0	4.174e-06	GO:0019953;GO:0005576;	sexual reproduction ;extracellular region ;
[K].FNMSVEEAAELAR.[R]	1xiTRAQ8plex [N-Term]		1.66552e-09	0	1	4	4	A0A1D6BV20	A0A1D6BV20 [205-217]	0	1770.9	High	High	High	High	High	High	High	High	237.3	270.8	230	240.1	219.5	211.5	230.8	187.9	Unique	60	High	0	2.333e-10	GO:0051603;GO:0005737;GO:0005634;GO:0005839;GO:0004298	proteolysis involved in cellular protein catabolic process ;cytoplasm;nucleus;proteasome core complex
[M].SGGPAAVSFLTNIAK.[A]	1xAcetyl [N-Term]; 1xiTRAQ8plex [K15]	W5B9Q2 1xAcetyl [N-Term]; A0A1D5UMR2 1xAcetyl [N-Term]	1.05587e-05	0	2	3	8	W5B9Q2; A0A1D5UMR2	W5B9Q2 [2-16]; A0A1D5UMR2 [2-16]	0	1779	High	High	High	High	High	High	High	High	421.8	451.2	417.5	430.4	414.2	425.2	380	374.2	NotUnique	86	High	0	2.858e-06
[K].SSPDFPTVLAQTIR.[N]	1xiTRAQ8plex [N-Term]		8.63547e-06	0	2	4	5	A0A1D6SBQ5; A0A1D6C445	A0A1D6SBQ5 [73-86]; A0A1D6C445 [50-63]	0	1836.02	High	High	High	High	High	High	High	High	248.6	207.3	255.1	215.4	518.3	431	336.8	462.8	NotUnique	52	High	0	2.304e-06
[R].GYVWGGEELGGVVVGR.[E]	1xiTRAQ8plex [N-Term]		3.36227e-05	0	1	3	4	A0A1D5XMK1	A0A1D5XMK1 [416-431]	0	1938.04	High	High	High	High	High	High	High	High	543.4	554.9	448.9	462.7	277.7	300	279.7	282.1	Unique	33	High	0	9.937e-06	GO:0008152;GO:0016758	metabolic process;transferase activity, transferring hexosyl groups
[K].GPELLTMWFGESESNVR.[D]	1xiTRAQ8plex [N-Term]		1.16753e-05	0	1	3	8	A0A1D5TN92	A0A1D5TN92 [616-632]	0	2256.13	High	High	High	High	High	High	High	High	34.3	27.8	30.8	37.7	30.4	34.6	28.7	38.3	Unique	44	High	0	3.185e-06	GO:0005524;GO:0016787	ATP binding;hydrolase activity
[R].SMLYIETADRPGLLLEVIK.[I]	1xiTRAQ8plex [K/S]		1.89073e-06	0	1	6	4	W5FE36	W5FE36 [188-206]	0	2769.6	High	High	High	High	High	High	High	High	179.2	172.7	191.8	171.4	244.4	248.3	231.6	243.7	Unique	18	High	0	1.809e-05	GO:0008152;GO:0016597	metabolic process;amino acid binding
[K].AYTDYALDMGLITQSEFTK.[I]	1xiTRAQ8plex [K/A]		8.54828e-09	0	1	1	2	W5ATF3	W5ATF3 [283-301]	0	2775.44	High	High	High	High	High	High	High	High	27.8	27.9	28.5	34.3	35.5	46	35.4	40.5	Unique	59	High	0	1.354e-09	GO:0004185	serinetype carboxypeptidase activity
[R].QLLNILGAVYR.[Y]	1xiTRAQ8plex [N-Term]		3.25731e-05	0	3	6	4	D8L9G7; A0A1D5WDB0; D8L9G6	D8L9G7 [571-581]; A0A1D5WDB0 [571-581]; D8L9G6 [571-581]	0	1563.95	High	High	High	High	High	High	High	High	31	29.7	37.5	33.6	96	54.7	59.5	98.8	NotUnique	31	High	0	9.624e-06
[R].MMLGENLYPLVDQLEHDQAAK.[V]	1xiTRAQ8plex [K/M]		3.47584e-08	0	1	7	2	A0A1D5YN81	A0A1D5YN81 [570-590]	0	3023.58	High	High	High	High	High	High	High	High	98.7	121.3	104.5	105.9	99.1	102.6	88.5	109.2	Unique	34	High	0	6.108e-09	GO:0005737;GO:0000166;GO:0003723	cytoplasm ;nucleotide binding;RNA binding
[R].GSLIAIFDSGVDPAAAGLQK.[T]	1xiTRAQ8plex [K/G]		1.28488e-07	0	1	11	3	A0A1D6S949	A0A1D6S949 [122-141]	0	2538.44	High	High	High	High	High	High	High	High	80.5	85.6	69.3	98.6	80.6	75.2	64.8	72	Unique	46	High	0	2.489e-08	GO:0004252;GO:0008240	serinetype endopeptidase activity;tripeptidylpeptidase activity
[R].MSCPAMAQLLSNTLYYK.[R]	1xiTRAQ8plex [K/M]; 1xCarbamidomethyl [C3]		2.28761e-06	0	1	2	4	A0A1D5Z0H9	A0A1D5Z0H9 [87-103]	0	2599.35	High	High	High	High	High	High	High	High	72	82.6	79.4	68.5	80.2	69.5	62.6	82.9	Unique	50	High	0	5.515e-07	GO:0051603;GO:0005737;GO:0005634;GO:0005839;GO:0004298	proteolysis involved in cellular protein catabolic process ;cytoplasm;nucleus;proteasome core complex
[R].LTPNLFEFWQGQQSR.[L]	1xiTRAQ8plex [N-Term]		0.000151104	0	1	8	3	A0A1D6B9P2	A0A1D6B9P2 [511-525]	0	2155.12	High	High	High	High	High	High	High	High	75	60	81.5	77.9	81.3	81.1	76.7	91.2	Unique	45	High	0	5.017e-05	GO:0008615;GO:0010181;GO:0046872;GO:0052856;GO:0004733	pyridoxine biosynthetic process;FMN binding;metal ion binding;NADHX epimerase activity;pyridoxamineph
[M].APLLKDELDIVIPTIR.[N]	1xiTRAQ8plex [K/A]		6.43829e-05	0	1	1	11	A0A077RVB3	A0A077RVB3 [2-17]	1	2414.48	High	High	High	High	High	High	High	High	347.2	323.1	310.8	542.5	288.6	344.3	268	264.4	Unique	51	High	3.881e-05	0.0003604	GO:0030244;GO:0016866	cellulose biosynthetic process;intramolecular transferase activity
[R].SVLDAATIAGLRPLR.[L]	1xiTRAQ8plex [N-Term]		6.25312e-06	0	1	4	1	A0A1D5S1X4	A0A1D5S1X4 [155-169]	0	1857.12	High	High	High	High	High	High	High	High	63.3	49.2	64.5	64.4	67.5	74.2	69.9	67.8	Unique	12	High	0	1.628e-06	GO:0005524	ATP binding
[K].GNPMWNELPVSASTLYPWDPK.[S]	1xiTRAQ8plex [K/G]		2.45098e-08	0	1	3	7	A0A1D5XYE0	A0A1D5XYE0 [719-739]	0	3010.56	High	High	High	High	High	High	High	High	186.1	174.7	184.2	210.7	275.5	312.8	231.1	243.3	Unique	56	High	0	1.116e-08	GO:0008152;GO:0051539;GO:0003994	metabolic process;4 iron, 4 sulfur cluster binding;aconitate hydratase activity
[K].AIDQIDVAFSTAATAAEAAPK.[K]	1xiTRAQ8plex [K/A]		5.86964e-07	0	1	1	2	A0A1D5Y9C7	A0A1D5Y9C7 [160-180]	0	2669.46	High	High	High	High	High	High	High	High	31.1	30.7	35.3	34.8	57.6	46	45.4	52.3	Unique	45	High	0	1.281e-07
[R].ISSVNAMSALCEATGANVSEVSYAIGK.[D]	1xiTRAQ8plex [K/I]; 1xCarbamidomethyl [C11]		5.53801e-08	0	4	11	1	W5FDW8; W5EQ69; A0A1D5YI87; A0A1D6RZ25	W5FDW8 [227-253]; W5EQ69 [227-253]; A0A1D5YI87 [227-253]; A0A1D6RZ25 [116-142]	0	3337.72	High	High	High	High	High	High	High	High	28.9	29.8	29.5	32.9	22.9	31.9	18.2	25.3	NotUnique	41	High	0	1.01e-08
[R].TSVDSIWAVGDVTDR.[I]	1xiTRAQ8plex [N-Term]		2.12445e-07	0	1	3	6	A0A1D5Y316	A0A1D5Y316 [374-388]	0	1924.99	High	High	High	High	High	High	High	High	350	306.1	379.3	314	395.1	357.3	382.4	444.5	Unique	53	High	0	5.833e-08	GO:0045454;GO:0006749;GO:0005623;GO:0050660;GO:0004362;GO:0050661	cell redox homeostasis;glutathione metabolic process ;cell ;flavin adenine dinucleotide binding;gluta
[K].LLESTLTTPYDGLVAEAQHSYNVQGSPQGQTPQDVVIPR.[S]	1xiTRAQ8plex [N-Term]		8.1506e-09	0	1	2	3	A0A1D6D5Q6	A0A1D6D5Q6 [296-334]	0	4513.32	High	High	High	High	High	High	High	High	31.3	27.5	30.9	29.5	28.5	27.3	23.4	30.3	Unique	46	High	0	1.286e-09
[K].AISVFNASAFGAGSAR.[S]	1xiTRAQ8plex [N-Term]		7.21355e-06	0	1	4	3	A0A1D5SS39	A0A1D5SS39 [389-404]	0	1829.98	High	High	High	High	High	High	High	High	188.7	148	204.1	169.6	199.3	197.2	202.8	214	Unique	29	High	0	6.022e-06	GO:0005525;GO:0003924	GTP binding;GTPase activity
[K].LNLPILPTTTIGSFPQTMDLR.[R]	1xiTRAQ8plex [N-Term]		4.18374e-10	0	3	7	8	W5DR86; A0A1D5XVG2; W5ET88	W5DR86 [428-448]; A0A1D5XVG2 [428-448]; W5ET88 [428-448]	0	2632.47	High	High	High	High	High	High	High	High	334.3	229.5	344	303.1	274.9	303.7	242.7	273.3	NotUnique	100	High	0	5.285e-11
[K].LNLPILPTTTIGSFPQTMDLR.[R]	1xOxidation [M18]; 1xiTRAQ8plex [N-Term]		6.98811e-06	0	3	7	3	W5DR86; A0A1D5XVG2; W5ET88	W5DR86 [428-448]; A0A1D5XVG2 [428-448]; W5ET88 [428-448]	0	2648.46	High	High	High	High	High	High	High	High	29.5	24.4	29.5	29.2	34.5	36.1	24.3	33.2	NotUnique	42	High	0	1.829e-06
[R].DAGAVVPTSFEALESVIK.[E]	1xiTRAQ8plex [K/D]		2.12259e-05	0	2	17	10	W5HZR7; W5DFE7	W5HZR7 [294-311]; W5DFE7 [294-311]	0	2441.37	High	High	High	High	High	High	High	High	335.8	289.2	294.8	376.3	244.5	262.9	275.6	224.8	NotUnique	48	High	0	6.049e-06
[K].EGGSVVVLTGAVAPPGFR.[F]	1xiTRAQ8plex [N-Term]		5.14213e-07	0	1	3	8	A0A1D6BDF8	A0A1D6BDF8 [307-324]	0	2017.14	High	High	High	High	High	High	High	High	396.4	350.3	420	361.7	479.7	459.8	482.9	530.6	Unique	28	High	0	1.107e-07	GO:0016491;GO:0008270	oxidoreductase activity;zinc ion binding
[R].EELFGPVLYAMK.[F]	1xiTRAQ8plex [K/E]		1.96071e-05	0	2	8	4	A0A1D5YF91; W5FWT6	A0A1D5YF91 [396-407]; W5FWT6 [396-407]	0	2005.13	High	High	High	High	High	High	High	High	82.5	70.5	96.3	91.5	111.5	107.3	98.2	136	NotUnique	51	High	0	5.868e-06
[K].AEDGEIWTFSVR.[S]	1xiTRAQ8plex [N-Term]		2.47692e-07	0	1	7	5	A0A1D5UV98	A0A1D5UV98 [174-185]	0	1713.87	High	High	High	High	High	High	High	High	350.5	284.7	359	355.2	277.6	321.1	265.5	277.4	Unique	32	High	0	5.047e-08	GO:0016301;GO:0000287;GO:0030955;GO:0004743	kinase activity;magnesium ion binding;potassium ion binding;pyruvate kinase activity
[R].KLTDEEIAFIAESAANYSNLAK.[A]	iTRAQ8plex [K]		2.36195e-09	0	1	7	5	A0A077S0B4	A0A077S0B4 [188-209]	1	3310.83	High	High	High	High	High	High	High	High	121.5	137.4	132.9	146.1	147.3	161.4	143.1	140.3	Unique	50	High	0	3.388e-10
[R].VPIVVTGNDFSTLYAPLIR.[D]	1xiTRAQ8plex [N-Term]		6.32224e-10	0	2	27	22	A0A1D6S090; C6YBD7	A0A1D6S090 [209-227]; C6YBD7 [237-255]	0	2379.36	High	High	High	High	High	High	High	High	648.2	367.7	1246.6	768.2	1317.6	1475.9	1243.4	1353.2	NotUnique	102	High	0	5.629e-10
[R].LITFGVDELEGR.[E]	1xiTRAQ8plex [N-Term]		7.46317e-05	0	1	2	4	A0A1D5S501	A0A1D5S501 [164-175]	0	1652.92	High	High	High	High	High	High	High	High	210.4	161.3	290.1	198.2	300.5	281.5	288.3	350	Unique	33	High	0	2.346e-05	GO:0009767;	photosynthetic electron transport chain;
[R].LGLPDVGLISYGEMVDQGR.[L]	1xiTRAQ8plex [N-Term]		4.17566e-05	0	1	10	5	A0A1D5T5P0	A0A1D5T5P0 [130-148]	0	2323.23	High	High	High	High	High	High	High	High	144.1	145.4	157.2	163.6	159.2	175.7	151.8	166.8	Unique	63	High	0	3.471e-05	GO:0003824	catalytic activity
[K].WGTIDILVNNAGITR.[D]	1xiTRAQ8plex [N-Term]		2.52728e-05	0	1	6	5	A0A1D5TUC0	A0A1D5TUC0 [155-169]	0	1947.1	High	High	High	High	High	High	High	High	225.6	209.2	217.8	195.8	200.8	222.9	234.2	198.6	Unique	44	High	0	7.32e-06	GO:0006633;GO:0004316;GO:0051287	fatty acid biosynthetic process;3oxoacyl[acylcarrierprotein] reductase (NADPH) activity;NAD binding
[K].GIVDSLFQAPTGDGTHEAVLSSYEYVSQGLK.[KN]	1xiTRAQ8plex [K/G]		1.9316e-09	0	1	30	9	C6YBD7	C6YBD7 [49-79]	0	3877.01	High	High	High	High	High	High	High	High	217.2	152.1	342	303	363.8	472.9	319.4	369	Unique	45	High	0	2.724e-10	GO:0005524	ATP binding
[K].GLFYALDLGGTNFR.[V]	1xiTRAQ8plex [N-Term]		2.90281e-06	0	3	12	4	A0A1D6RSP3; A0A1D5SYC3; A0A1D5VES2	A0A1D6RSP3 [92-105]; A0A1D5SYC3 [92-105]; A0A1D5VES2 [92-105]	0	1848	High	High	High	High	High	High	High	High	85.2	72.7	95.4	90.1	133.2	134.8	112.3	124.5	NotUnique	48	High	0	7.115e-07
[R].DLSSLLVIGVGGAPLGR.[E]	1xiTRAQ8plex [N-Term]		6.23762e-05	0	1	4	1	A0A077RVY6	A0A077RVY6 [319-335]	0	1928.15	High	High	High	High	High	High	High	High									NoQuanValues	34	High	0	1.933e-05	GO:0008152;GO:0003824	metabolic process;catalytic activity
[R].FEILEAITK.[L]	1xiTRAQ8plex [K/F]		0.000185411	0	3	18	8	A0A1D6AQ02; A0A1D6AK41; A0A1D6B9G2	A0A1D6AQ02 [174-182]; A0A1D6AK41 [120-128]; A0A1D6B9G2 [163-171]	0	1672.01	High	High	High	High	High	High	High	High	196.5	142.7	186.3	169	90	86.9	105.4	71.9	NotUnique	34	High	0.0004167	0.003035
[RK].AVPQAAVLPPVPGATVVPFTAMQAAVSK.[N]	1xiTRAQ8plex [K/A]		3.45728e-07	0	3	3	4	A0A1D5ZBP2; A0A1D5ZV85; A0A1D5YP67	A0A1D5ZBP2 [241-268]; A0A1D5ZV85 [240-267]; A0A1D5YP67 [281-308]	0	3325.92	High	High	High	High	High	High	High	High	117.3	136.9	123.8	133.6	115.3	132.2	98.8	119.8	NotUnique	65	High	0	7.24e-08
[R].AHTDAGGVILLFQDDQVSGLQLLK.[D]	1xiTRAQ8plex [K/A]		3.061e-07	0	1	11	3	A0A1D6S8W3	A0A1D6S8W3 [186-209]	0	3146.77	High	High	High	High	High	High	High	High	58.5	56.8	70.3	65.6	90.4	100.2	96.5	104.1	Unique	26	High	0	6.353e-08	GO:0046872;GO:0016491	metal ion binding;oxidoreductase activity
[K].ELTEGQSTWTDISFK.[Y]	1xiTRAQ8plex [K/E]		2.23969e-06	0	3	3	5	A0A1D6CGC2; A0A1D6CXJ6; A0A1D6BYA9	A0A1D6CGC2 [665-679]; A0A1D6CXJ6 [716-730]; A0A1D6BYA9 [715-729]	0	2350.24	High	High	High	High	High	High	High	High	127.4	122.5	119.4	123.8	116.7	128.4	124	98.9	NotUnique	46	High	0	5.399e-07
[K].IPSVGLGTWQSEPGVVGDAVYAAVK.[A]	1xiTRAQ8plex [K/I]		1.25796e-07	0	3	3	5	A0A1D6RFA9; A0A1D5RUM5; A0A1D5S8V6	A0A1D6RFA9 [13-37]; A0A1D5RUM5 [13-37]; A0A1D5S8V6 [13-37]	0	3108.72	High	High	High	High	High	High	High	High	171.8	193.8	167.5	234	146.9	162	123.4	149.8	NotUnique	47	High	0	2.438e-08
[R].TSPQWLGPQIEVIR.[AFS]	1xiTRAQ8plex [N-Term]		4.90291e-07	0	3	69	8	A0A1D6AQ02; A0A1D6AK41; A0A1D6B9G2	A0A1D6AQ02 [353-366]; A0A1D6AK41 [299-312]; A0A1D6B9G2 [342-355]	0	1928.09	High	High	High	High	High	High	High	High	919.9	708.3	938.6	772.4	577.2	515.8	565.9	518.5	NotUnique	46	High	0	3.154e-05
[K].DIFQEIYEAGWK.[S]	1xiTRAQ8plex [K/D]		2.19103e-05	0	2	6	1	A0A1D5VDI3; A0A1D5W8C8	A0A1D5VDI3 [225-236]; A0A1D5W8C8 [267-278]	0	2107.13	High	High	High	High	High	High	High	High	29.5	27	22.3	32.3	17.4	28.2	26.6	18.7	NotUnique	40	High	0	6.285e-06
[K].LVPFNPAYEDASVLWTESK.[D]	1xiTRAQ8plex [K/L]		1.40586e-07	0	1	1	21	A0A1D5TK48	A0A1D5TK48 [123-141]	0	2774.49	High	High	High	High	High	High	High	High	924.1	1097.7	866.4	988.9	746.5	766.2	755	825.4	Unique	79	High	0	2.747e-08
[K].ANSESDLLTTFTVDEFATPGLK.[S]	1xiTRAQ8plex [K/A]		5.71734e-10	0	1	5	7	A0A1D5V5E7	A0A1D5V5E7 [69-90]	0	2964.57	High	High	High	High	High	High	High	High	322.5	334.9	329.6	376.7	419.3	436.7	351	381.1	Unique	56	High	0	4.007e-10	GO:0005741;GO:0008308	mitochondrial outer membrane ;voltagegated anion channel activity
[R].LTEPSFLESLMPK.[K]	1xiTRAQ8plex [K/L]		0.00013747	0	1	12	2	A0A1D6S949	A0A1D6S949 [91-103]	0	2100.19	High	High	High	High	High	High	High	High	28.9	25.8	21.5	21.9	25	25	23.1	24	Unique	32	High	0	4.526e-05	GO:0004252;GO:0008240	serinetype endopeptidase activity;tripeptidylpeptidase activity
[R].GFGFVTFSEPR.[A]	1xiTRAQ8plex [N-Term]		6.57563e-05	0	1	2	2	W5BQC3	W5BQC3 [49-59]	0	1547.82	High	High	High	High	High	High	High	High	155.9	174.9	159.3	128.6	124.5	133.3	110.1	116.4	Unique	32	High	0	2.043e-05	GO:0003676;GO:0000166;GO:0008270	nucleic acid binding;nucleotide binding;zinc ion binding
[R].FINVPIGASWAEVTMR.[T]	1xiTRAQ8plex [N-Term]		2.68127e-06	0	1	10	3	A0A1D6S949	A0A1D6S949 [765-780]	0	2095.13	High	High	High	High	High	High	High	High	142.2	109.7	160.8	126.2	141.4	143.3	140.2	158.3	Unique	40	High	0	6.548e-07	GO:0004252;GO:0008240	serinetype endopeptidase activity;tripeptidylpeptidase activity
[R].DWATGTGAGGIAEIVAR.[W]	1xiTRAQ8plex [N-Term]		2.27629e-11	0	1	2	4	A0A1D5ZPS6	A0A1D5ZPS6 [289-305]	0	1949.04	High	High	High	High	High	High	High	High	251.5	241.8	222.1	263.4	190.4	229.6	230.4	184.6	Unique	70	High	0	3.204e-11	GO:0016491	oxidoreductase activity
[K].LGLLGGAALYLGNK.[T]	1xiTRAQ8plex [K/L]		5.14213e-07	0	1	1	13	W5FEQ2	W5FEQ2 [21-34]	0	1968.21	High	High	High	High	High	High	High	High	276.1	317.2	234.8	204.2	233.7	224.1	242.3	248.1	Unique	65	High	0	1.246e-07	GO:0016020;	membrane ;
[K].LTSPSEVSVDLVDGGNTVVK.[G]	1xiTRAQ8plex [K/L]		0.000185411	0	1	4	1	A0A1D5T3J1	A0A1D5T3J1 [155-174]	0	2624.46	High	High	High	High	High	High	High	High	72.7	65.5	76.9	76	91	93.4	79.1	80.5	Unique	16	High	0	6.236e-05	GO:0045454;GO:0005623;GO:0004148;GO:0050660	cell redox homeostasis ;cell ;dihydrolipoyl dehydrogenase activity;flavin adenine dinucleotide bindin
[R].GALGPFGLLVLAAGDRR.[G]	1xiTRAQ8plex [N-Term]		2.14516e-05	0	2	7	5	Q8W431; A0A1D6D1N7	Q8W431 [473-489]; A0A1D6D1N7 [478-494]	1	1987.18	High	High	High	High	High	High	High	High	85.8	203.5	101.5	106.6	86	107.2	87.3	125.3	NotUnique	46	High	1.006e-05	0.0001286
[K].FVMDPEAVAALQLVK.[G]	1xiTRAQ8plex [K/F]		0.000176867	0	1	5	4	A0A1D5SS39	A0A1D5SS39 [51-65]	0	2239.3	High	High	High	High	High	High	High	High	141.5	135.5	133.8	139.4	130.6	149.1	136.8	137.9	Unique	27	High	0.000111	0.0008605	GO:0005525;GO:0003924	GTP binding;GTPase activity
[K].IMVAAAPTVKPVTLELGGK.[S]	iTRAQ8plex [K]		8.96421e-07	0	1	5	1	A0A1D6ALN8	A0A1D6ALN8 [247-265]	0	2807.72	High	High	High	High	High	High	High	High	36.1	36	38.6	36.3	32	29.5	31.6	29.2	Unique	47	High	0	2.013e-07	GO:0016620	oxidoreductase activity, acting on the aldehyde or oxo group of donors, NAD or NADP as acceptor
[R].ISQEVVGDLLGEEFK.[G]	1xiTRAQ8plex [K/I]		1.86144e-10	0	1	5	12	A0A1D5U933	A0A1D5U933 [32-46]	0	2271.27	High	High	High	High	High	High	High	High	628.2	811.6	532.3	629	463.7	468.7	503.5	390	Unique	63	High	0	1.115e-07	GO:0006412;GO:0005840;GO:0003735	translation ;ribosome ;structural constituent of ribosome
[K].LEDVQSFFTQYGK.[V]	1xiTRAQ8plex [K/L]		7.60556e-06	0	1	4	6	A0A1D5U289	A0A1D5U289 [155-167]	0	2170.16	High	High	High	High	High	High	High	High	229.5	282.2	211.6	234.4	204.8	217.9	198.3	205.9	Unique	49	High	0	2.011e-06	GO:0006396;GO:0030529;GO:0005634;GO:0000166;GO:0003723	RNA processing ;intracellular ribonucleoprotein complex;nucleus ;nucleotide binding;RNA binding
[K].SLDQGIVEAAELLR.[R]	1xiTRAQ8plex [N-Term]		9.65371e-07	0	3	4	6	A0A1D5VAW5; A0A077RU01; A0A1D5WLB2	A0A1D5VAW5 [202-215]; A0A077RU01 [202-215]; A0A1D5WLB2 [202-215]	0	1818.03	High	High	High	High	High	High	High	High	194.1	187.8	203.1	190	187.5	183.1	185.8	182.2	NotUnique	63	High	0	9.717e-06
[R].ANLGWPYEPFFVPEDVK.[S]	1xiTRAQ8plex [K/A]		3.60682e-07	0	2	6	28	A0A1D5X6P8; A0A1D6BU60	A0A1D5X6P8 [405-421]; A0A1D6BU60 [361-377]	0	2616.4	High	High	High	High	High	High	High	High	745.7	500.8	1035.8	957.1	1291.7	1551	1188.7	1288.1	NotUnique	56	High	0	2.538e-05
[R].TSVPSIWAVGDVTNR.[I]	1xiTRAQ8plex [N-Term]		2.04718e-07	0	2	6	6	W5G718; W5H174	W5G718 [325-339]; W5H174 [325-339]	0	1906.03	High	High	High	High	High	High	High	High	703	741.7	731.7	615.2	702.2	641.1	675.2	698.1	NotUnique	52	High	0	4.114e-08
[K].HVLDVTGVTIDPDSLFDIQIK.[R]	1xiTRAQ8plex [K/H]		7.6494e-10	0	1	2	8	A0A1D5VBT1	A0A1D5VBT1 [269-289]	0	2933.64	High	High	High	High	High	High	High	High	198.3	176.7	251.3	207.7	433	351.4	279.1	332.6	Unique	59	High	0	1.411e-09	GO:0005975;GO:0008184;GO:0030170	carbohydrate metabolic process;glycogen phosphorylase activity;pyridoxal phosphate binding
[R].GLGLLASDAALWEYPPTK.[V]	1xiTRAQ8plex [K/G]		5.43768e-05	0	1	2	2	A0A1D5UQS0	A0A1D5UQS0 [188-205]	0	2510.41	High	High	High	High	High	High	High	High	36.3	40.7	39.9	40.5	45.2	50	46.5	48.5	Unique	26	High	0	1.665e-05	GO:0042744;GO:0006979;GO:0020037;GO:0046872;GO:0004601	hydrogen peroxide catabolic process;response to oxidative stress;heme binding;metal ion binding;perox
[K].DVAFQLEAVDMSK.[G]	1xiTRAQ8plex [K/D]		7.29224e-07	0	1	2	1	A0A1D5XGL2	A0A1D5XGL2 [27-39]	0	2061.11	High	High	High	High	High	High	High	High	85.4	81.3	93.3	91.6	92.3	97.9	86.4	104.8	Unique	33	High	0	1.614e-07
[K].DGVTLLWDLTEGK.[R]	1xiTRAQ8plex [K/D]		6.70092e-09	0	1	4	14	W5D4F5	W5D4F5 [228-240]	0	2055.16	High	High	High	High	High	High	High	High	606.8	648.5	499.1	696.8	452.7	489	525.7	404.7	Unique	66	High	0	1.042e-09
[R].GDYFLVGYDFPSYIDAQAR.[V]	1xiTRAQ8plex [G/Y]		8.50454e-12	0	5	9	24	A0A1D5VBT1; D8L9G7; A0A1D5V409; A0A1D5WDB0; D8L9G6	A0A1D5VBT1 [493-511]; D8L9G7 [767-785]; A0A1D5V409 [860-878]; A0A1D5WDB0 [767-785]; D8L9G6 [767-785]	0	2501.23	High	High	High	High	High	High	High	High	457.9	456.2	576	549.1	1521.3	1355.2	966.7	1217.9	NotUnique	82	High	0	1.553e-12
[K].GIGIYESIIK.[A]	1xiTRAQ8plex [K/G]		7.56542e-06	0	1	2	3	A0A1D6BZG9	A0A1D6BZG9 [467-476]	0	1701.04	High	High	High	High	High	High	High	High	209.2	208.5	203.1	227.3	231	263.2	215.1	235.5	Unique	52	High	0	1.998e-06	GO:0006520;GO:0005737;GO:0004046;GO:0046872;GO:0008237	cellular amino acid metabolic process ;cytoplasm ;aminoacylase activity;metal ion binding;metallopept
[R].WVFPETNTGIIVLAEGR.[L]	1xiTRAQ8plex [N-Term]		2.50342e-08	0	2	6	11	A0A1D5TBU1; A0A1D5URS1	A0A1D5TBU1 [378-394]; A0A1D5URS1 [378-394]	0	2206.22	High	High	High	High	High	High	High	High	652.1	437.2	605.4	452.3	577.1	553.9	609.9	525	NotUnique	118	High	0	4.286e-09
[K].NIAVVVGTITDDMR.[I]	1xiTRAQ8plex [N-Term]		1.12508e-05	0	1	6	14	W5A8E0	W5A8E0 [78-91]	0	1807.99	High	High	High	High	High	High	High	High	455.9	356.4	471.1	353.2	451.8	423	454.4	497.8	Unique	50	High	0.0005218	0.004805	GO:0006412;GO:0005840;GO:0003735	translation ;ribosome ;structural constituent of ribosome
[K].NIIFQVDDVPVR.[T]	1xiTRAQ8plex [N-Term]		4.05161e-06	0	2	4	5	Q56TP3; A0A1D5SI76	Q56TP3 [157-168]; A0A1D5SI76 [157-168]	0	1718.97	High	High	High	High	High	High	High	High	414.2	359.1	429.7	385.1	329.8	351.9	328.5	347.1	NotUnique	45	High	0	1.023e-06
[K].EYTVEAFIQGEQFIPK.[Y]	iTRAQ8plex [K]		0.00010239	0	1	3	4	A0A1D5UB04	A0A1D5UB04 [676-691]	0	2507.36	High	High	High	High	High	High	High	High	46.7	37.2	47.2	44.2	56.8	53.8	50.4	47.5	Unique	20	High	0	3.289e-05	GO:0042545;GO:0045490;GO:0005618;GO:0005576;GO:0045330;GO:0004857;GO:0030599	cell wall modification;pectin catabolic process ;cell wall;extracellular region ;aspartyl esterase ac
[K].NLDEIYDDLVVYGR.[T]	1xiTRAQ8plex [N-Term]		1.49792e-06	0	1	4	3	A0A1D5UMA2	A0A1D5UMA2 [345-358]	0	1988.03	High	High	High	High	High	High	High	High	173.2	157	190.9	209.2	219.3	251.2	227	225	Unique	28	High	0	2.045e-05	GO:0003824;GO:0050662	catalytic activity;coenzyme binding
[R].ALLDEMAVVATEEYR.[S]	1xiTRAQ8plex [N-Term]		9.91445e-10	0	1	9	12	A0A1D5YFR1	A0A1D5YFR1 [716-730]	0	2014.05	High	High	High	High	High	High	High	High	354.4	286.5	405.2	404.5	427.6	471.9	445.4	394.5	Unique	97	High	0	1.45e-08	GO:0015977;GO:0006099;GO:0008964	carbon fixation;tricarboxylic acid cycle;phosphoenolpyruvate carboxylase activity
[K].DVPFQLEAVDMSK.[G]	1xiTRAQ8plex [K/D]		6.33717e-05	0	1	1	3	W5EMN3	W5EMN3 [27-39]	0	2087.13	High	High	High	High	High	High	High	High	171.2	158.9	157.8	194.9	158.7	177.5	164.8	151.4	Unique	24	High	3.881e-05	0.0003467
[R].FGFDEENITVLLDR.[G]	1xiTRAQ8plex [N-Term]		7.02519e-06	0	1	1	2	W5D5P0	W5D5P0 [38-51]	0	1972.03	High	High	High	High	High	High	High	High	132.6	150.9	150.5	136.6	110.9	118.9	114	117.7	Unique	38	High	0	1.846e-06
[K].VVIIPDHYIFTSDER.[A]	1xiTRAQ8plex [N-Term]		1.69978e-05	0	1	4	6	A0A1D6DIR3	A0A1D6DIR3 [127-141]	0	2108.13	High	High	High	High	High	High	High	High	262.8	238	289.5	243.6	245.1	258	235.9	300.7	Unique	46	High	0	4.767e-06	GO:0008652;GO:0003861;GO:0051539	cellular amino acid biosynthetic process;3isopropylmalate dehydratase activity;4 iron, 4 sulfur clust
[K].TPATPFFFNTLYDPYR.[K]	1xiTRAQ8plex [N-Term]		4.76518e-05	0	2	3	3	A0A1D5T6D6; W5BFA5	A0A1D5T6D6 [15-30]; W5BFA5 [124-139]	0	2254.15	High	High	High	High	High	High	High	High	123.1	111.8	114.2	124.6	98.8	127.8	93.6	103.6	NotUnique	31	High	0	1.443e-05
[R].LPADPSTPIIMIGPGTGLAPFR.[G]	1xiTRAQ8plex [N-Term]		4.18233e-06	0	2	8	4	A0A1D5T886; A0A1D5UMT4	A0A1D5T886 [544-565]; A0A1D5UMT4 [536-557]	0	2525.41	High	High	High	High	High	High	High	High	113.5	87.2	107.7	110.5	118.1	119.7	101.4	105.8	NotUnique	44	High	0	1.056e-06
[K].LEGEREMTLGFVDLLR.[D]	1xiTRAQ8plex [N-Term]		2.1473e-09	0	1	5	11	P11383	P11383 [335-350]	1	2182.18	High	High	High	High	High	High	High	High	209.9	228.2	480.7	314.1	745.3	471.2	362.2	1298.5	Unique	54	High	0	3.053e-10	GO:0009853;GO:0019253;GO:0009507;GO:0000287;GO:0004497;GO:0016984	photorespiration;reductive pentosephosphate cycle ;chloroplast ;magnesium ion binding;monooxygenase a
[K].NMVESLSVPAFR.[V]	1xiTRAQ8plex [N-Term]		6.62792e-06	0	3	3	3	A0A1D5ZBP2; A0A1D5ZV85; A0A1D5YP67	A0A1D5ZBP2 [269-280]; A0A1D5ZV85 [268-279]; A0A1D5YP67 [309-320]	0	1653.89	High	High	High	High	High	High	High	High	165.2	166.3	158.6	139.5	134.5	126.5	131	137.3	NotUnique	41	High	0	1.735e-06
[K].ELGLWNEVSDFYR.[R]	1xiTRAQ8plex [N-Term]		9.01245e-08	0	1	5	2	W5ASI8	W5ASI8 [86-98]	0	1931.98	High	High	High	High	High	High	High	High	123.8	104.2	130.7	105.1	119.4	114.7	113.5	121.1	Unique	34	High	0	1.702e-08	GO:0006886;GO:0005622;	intracellular protein transport ;intracellular ;
[K].GVDEILLVSVNDPFVMK.[A]	1xiTRAQ8plex [K/G]		2.00429e-07	0	3	4	17	A0A1D5WL54; W5CY88; W5CB91	A0A1D5WL54 [70-86]; W5CY88 [70-86]; W5CB91 [70-86]	0	2483.4	High	High	High	High	High	High	High	High	489.5	684.2	442.7	655	398.7	437.3	354.7	341.3	NotUnique	58	High	0	2.181e-07
[K].GVDEILLVSVNDPFVMK.[A]	1xOxidation [M16]; 1xiTRAQ8plex [K/G]		5.68495e-06	0	3	4	3	A0A1D5WL54; W5CY88; W5CB91	A0A1D5WL54 [70-86]; W5CY88 [70-86]; W5CB91 [70-86]	0	2499.4	High	High	High	High	High	High	High	High	137.6	128.5	110.2	115.9	92.5	108.3	90.2	85.3	NotUnique	40	High	0	2.056e-06
[R].LQNDPPALVPQEDLVAQHVVDALRPVSTDTGGGPLVVR.[K]	1xiTRAQ8plex [N-Term]		4.85159e-08	0	1	4	1	A0A1D6AMA4	A0A1D6AMA4 [34-71]	0	4277.32	High	High	High	High	High	High	High	High	31.1	29.2	37	30.8	32	30.1	26.8	33.5	Unique	12	High	0	8.737e-09	GO:0008152;GO:0016787	metabolic process;hydrolase activity
[K].GVASWAVDLLER.[L]	1xiTRAQ8plex [N-Term]		5.53801e-08	0	1	9	7	A0A1B1QE97	A0A1B1QE97 [27-38]	0	1619.91	High	High	High	High	High	High	High	High	212.1	179.6	251.7	222.2	264.8	280.2	260.4	279.5	Unique	64	High	0	1.084e-06	GO:0016702	oxidoreductase activity, acting on single donors with incorporation of molecular oxygen, incorporati
[R].SLLALQGPLAAPTLQVLTK.[E]	1xiTRAQ8plex [K/S]		3.98867e-08	0	1	1	13	A0A1D5U5B0	A0A1D5U5B0 [96-114]	0	2542.58	High	High	High	High	High	High	High	High	508.3	389.6	516.9	568	506	513.3	516.3	480.9	Unique	68	High	0	3.841e-08	GO:0006546;GO:0004047;GO:0008483	glycine catabolic process;aminomethyltransferase activity;transaminase activity
[R].DVVQQAGGPFYPVELGR.[L]	1xiTRAQ8plex [N-Term]		3.8575e-05	0	1	2	1	A0A1D6CQN6	A0A1D6CQN6 [147-163]	0	2136.14	High	High	High	High	High	High	High	High	57.5	60.7	60.6	60.5	64.5	60.5	61.3	62.4	Unique	26	High	0	1.151e-05	GO:0042744;GO:0006979;GO:0005576;GO:0020037;GO:0046872;GO:0004601	hydrogen peroxide catabolic process;response to oxidative stress ;extracellular region ;heme binding;
[R].IIWSPDGTLFGVAYSR.[H]	1xiTRAQ8plex [N-Term]		0.000155941	0	1	11	2	W5E8E2	W5E8E2 [418-433]	0	2086.13	High	High	High	High	High	High	High	High	82.3	67.9	94.9	79.4	96.3	100.8	95.9	92.5	Unique	33	High	0	5.189e-05	GO:0006355;	regulation of transcription, DNAtemplated;
[R].DFAVVAADTSAVQSILVHK.[T]	1xiTRAQ8plex [K/D]		2.13597e-09	0	1	3	8	W5DQ12	W5DQ12 [11-29]	0	2579.47	High	High	High	High	High	High	High	High	255.5	274.7	256	281.3	261.3	282.9	267.6	242.9	Unique	57	High	0	3.048e-10	GO:0051603;GO:0005737;GO:0005634;GO:0005839;GO:0004298	proteolysis involved in cellular protein catabolic process ;cytoplasm;nucleus;proteasome core complex
[K].VLQFAGIDDVFTSSR.[G]	1xiTRAQ8plex [N-Term]		9.86264e-11	0	3	10	11	A0A1D5WKQ5; A0A1D5V7I2; A0A1D5YZN1	A0A1D5WKQ5 [200-214]; A0A1D5V7I2 [200-214]; A0A1D5YZN1 [196-210]	0	1959.05	High	High	High	High	High	High	High	High	516.1	564.4	382.1	341.3	297.5	292.3	320	312.5	NotUnique	86	High	0	1.115e-11
[R].WNVANLTGLSGEGR.[R]	1xiTRAQ8plex [N-Term]		1.00145e-05	0	2	4	3	W5G133; A0A1D5YQA1	W5G133 [327-340]; A0A1D5YQA1 [330-343]	0	1777.95	High	High	High	High	High	High	High	High	359.5	149.7	318	169.2	160.5	165.2	157.9	157.6	NotUnique	19	High	0	2.695e-06
[R].DVNWPLGWPVGGYPGPQGPYYCAVGSDK.[S]	1xiTRAQ8plex [K/D]; 1xCarbamidomethyl [C22]		3.43942e-09	0	2	10	3	A0A1D5UT76; C7DPL0	A0A1D5UT76 [193-220]; C7DPL0 [193-220]	0	3644.81	High	High	High	High	High	High	High	High	81.3	59	110.5	86.5	127.1	129.4	109.2	124.1	NotUnique	64	High	0	5.088e-10
[K].FTLTTCTPEGVAITAAGTR.[K]	1xiTRAQ8plex [N-Term]; 1xCarbamidomethyl [C6]		1.19883e-05	0	1	4	1	A0A1D5V5E7	A0A1D5V5E7 [27-45]	0	2271.2	High	High	High	High	High	High	High	High	83.2	87.7	89.9	79.3	93.2	79.8	71.9	93.4	Unique	28	High	0	3.27e-06	GO:0005741;GO:0008308	mitochondrial outer membrane ;voltagegated anion channel activity
[R].LWNANPDLVVPR.[F]	1xiTRAQ8plex [N-Term]		0.000144128	0	2	3	1	A0A1D6AR95; A0A1D6B4T2	A0A1D6AR95 [22-33]; A0A1D6B4T2 [22-33]	0	1697.96	High	High	High	High	High	High	High	High	67	56.4	61.9	58.4	44.3	57.3	55.6	45.2	NotUnique	22	High	0	4.768e-05
[K].WTVQQAAELSVAAPTIEASLDSR.[FI]	1xiTRAQ8plex [N-Term]		1.62264e-16	0	2	11	18	A0A1D5VF19; A0A1D6BX53	A0A1D5VF19 [237-259]; A0A1D6BX53 [321-343]	0	2747.45	High	High	High	High	High	High	High	High	518.5	462.6	550.5	517.2	581.1	576.6	538.3	559.7	NotUnique	127	High	0	6.704e-18
[K].AVVYALSPFQQQVMPGLWK.[D]	1xiTRAQ8plex [K/A]		7.4488e-08	0	1	4	7	A0A1D6CFG9	A0A1D6CFG9 [10-28]	0	2770.56	High	High	High	High	High	High	High	High	279.6	305.6	287.1	345.5	325.4	358.8	317.6	302.2	Unique	65	High	0	1.384e-08	GO:0022900;GO:0005743;GO:0070469;GO:0008121	electron transport chain ;mitochondrial inner membrane;respiratory chain ;ubiquinolcytochromec reduct
[K].AVVYALSPFQQQVMPGLWK.[D]	1xOxidation [M14]; 1xiTRAQ8plex [K/A]		6.01138e-05	0	1	4	2	A0A1D6CFG9	A0A1D6CFG9 [10-28]	0	2786.55	High	High	High	High	High	High	High	High	55.3	56.2	62.1	66.3	68.8	80.8	71.3	78.3	Unique	37	High	0	1.856e-05	GO:0022900;GO:0005743;GO:0070469;GO:0008121	electron transport chain ;mitochondrial inner membrane;respiratory chain ;ubiquinolcytochromec reduct
[R].EMWAYGSVWDASDWATDGGR.[Y]	1xiTRAQ8plex [N-Term]		2.79775e-08	0	1	4	2	A0A1D5XFG8	A0A1D5XFG8 [215-234]	0	2564.15	High	High	High	High	High	High	High	High	78.9	59.1	84.2	92.4	68.3	76.7	65.9	75.2	Unique	72	High	0	4.831e-09	GO:0042546;GO:0071555;GO:0010411;GO:0048046;GO:0005618;GO:0004553;GO:0016762	cell wall biogenesis;cell wall organization;xyloglucan metabolic process ;apoplast;cell wall ;hydrola
[K].EEPWYGIEQEYTLLQK.[D]	1xiTRAQ8plex [K/E]		1.66518e-06	0	1	8	1	Q45NB5	Q45NB5 [122-137]	0	2634.39	High	High	High	High	High	High	High	High	34.4	30.3	39.3	40.8	40.1	46.7	44.2	43.4	Unique	35	High	0	3.923e-07	GO:0006542;GO:0005524;GO:0004356	glutamine biosynthetic process;ATP binding;glutamateammonia ligase activity
[K].YLPEDPLFQLVSK.[L]	iTRAQ8plex [K]		0.0001231	0	2	5	16	A0A1D6AIF0; W5H1Q1	A0A1D6AIF0 [373-385]; W5H1Q1 [373-385]	0	2157.24	High	High	High	High	High	High	High	High	55.9	56.5	51.6	57.7	106.3	113.6	146	93.9	NotUnique	52	High	1.006e-05	0.0001304
[R].LLSGVTIAHGGVIPNINPVLLPK.[K]	1xiTRAQ8plex [K23]		5.32404e-05	0	1	13	13	A0A1D5S0V2	A0A1D5S0V2 [103-125]	0	2626.6	High	High	High	High	High	High	High	High	424.6	557.8	508.5	623.8	546.6	613.2	486.7	478.7	Unique	47	High	1.006e-05	0.0001105	GO:0000786;GO:0005634;GO:0003677	nucleosome;nucleus ;DNA binding
[R].LLSGVTIAHGGVIPNINPVLLPK.[K]	1xiTRAQ8plex [K/L]		4.27327e-10	0	1	13	18	A0A1D5S0V2	A0A1D5S0V2 [103-125]	0	2930.8	High	High	High	High	High	High	High	High	800.1	795.9	507.2	476.7	519.6	422.4	531.1	647	Unique	49	High	0	5.405e-11	GO:0000786;GO:0005634;GO:0003677	nucleosome;nucleus ;DNA binding
[R].GFDEEVRDFVAEQMSLR.[G]	1xiTRAQ8plex [N-Term]		5.03343e-06	0	1	3	5	A0A1D5Y316	A0A1D5Y316 [286-302]	1	2332.15	High	High	High	High	High	High	High	High	138.1	140.7	157.8	169.9	166.2	220.8	159.1	205.3	Unique	34	High	0	2.357e-06	GO:0045454;GO:0006749;GO:0005623;GO:0050660;GO:0004362;GO:0050661	cell redox homeostasis;glutathione metabolic process ;cell ;flavin adenine dinucleotide binding;gluta
[K].DPNATIIMLATGTGIAPFR.[S]	1xiTRAQ8plex [N-Term]		5.45076e-08	0	3	11	4	A0A1D5X269; A0A1D6BXL7; A0A1D6AWP4	A0A1D5X269 [208-226]; A0A1D6BXL7 [207-225]; A0A1D6AWP4 [209-227]	0	2263.24	High	High	High	High	High	High	High	High	194.4	207.5	206	217	214.9	232.9	186.9	201.5	NotUnique	53	High	0	3.008e-08
[K].TWPEDVVPLQPVGR.[L]	1xiTRAQ8plex [N-Term]		1.58772e-06	0	1	9	12	A0A1D5XGM1	A0A1D5XGM1 [292-305]	0	1897.05	High	High	High	High	High	High	High	High	803.2	732	996	785.2	1300.9	1180	1162	1370.7	Unique	42	High	4.736e-05	0.0003748	GO:0042744;GO:0006979;GO:0004096;GO:0020037;GO:0046872	hydrogen peroxide catabolic process;response to oxidative stress;catalase activity;heme binding;metal
[K].NIIFEVDGVPVR.[T]	1xiTRAQ8plex [N-Term]		1.41998e-05	0	1	5	2	A0A1D6ATB2	A0A1D6ATB2 [162-173]	0	1661.95	High	High	High	High	High	High	High	High	125.6	128.7	118	104.4	92.9	91.5	91.9	89.2	Unique	49	High	0	3.94e-06	GO:0042546;GO:0071555;GO:0010411;GO:0048046;GO:0005618;GO:0004553;GO:0016762	cell wall biogenesis;cell wall organization;xyloglucan metabolic process ;apoplast;cell wall ;hydrola
[K].IAQEEIFGPVQSIFK.[F]	1xiTRAQ8plex [K/I]		2.18155e-08	0	2	4	17	A0A1D6SE59; A0A1D6BV92	A0A1D6SE59 [446-460]; A0A1D6BV92 [443-457]	0	2314.33	High	High	High	High	High	High	High	High	676.9	782.9	561.5	683.1	613.1	647.7	642.5	595.3	NotUnique	62	High	0	3.696e-09
[R].FGVTPTFLVNAEQIEIK.[I]	1xiTRAQ8plex [K/F]		9.20159e-06	0	2	6	3	A0A1D5TQC7; A0A1D5UWH3	A0A1D5TQC7 [1032-1048]; A0A1D5UWH3 [1032-1048]	0	2514.44	High	High	High	High	High	High	High	High	67.8	37.2	89.8	56.4	107	103.9	105.6	130.6	NotUnique	37	High	0	2.466e-06
[K].HNDDEQYVWESQAGGSFTVTR.[D]	1xiTRAQ8plex [N-Term]		2.61124e-06	0	3	26	1	F4Y594; F4Y595; Q0Q0I7	F4Y594 [142-162]; F4Y595 [142-162]; Q0Q0I7 [142-162]	0	2730.27	High	High	High	High	High	High	High	High	65.6	62.9	64.1	61.2	59.4	61.6	54.4	54.1	NotUnique	22	High	0	6.358e-07
[R].QLEEEEIDEYVAEIEAEK.[A]	1xiTRAQ8plex [K/Q]		3.33106e-06	0	1	1	1	A0A1D6CXF2	A0A1D6CXF2 [218-235]	0	2774.41	High	High	High	High	High	High	High	High	38.6	33.7	38.8	43	39	53.8	35.4	37.5	Unique	30	High	0	8.265e-07	GO:0006511;GO:0005737;GO:0005634;GO:0019773;GO:0004298	ubiquitindependent protein catabolic process ;cytoplasm;nucleus;proteasome core complex, alphasubunit
[R].AVDMVESGMTLGLGTGSTAAHALDR.[L]	1xiTRAQ8plex [N-Term]		8.37146e-14	0	1	2	3	A0A1D5UR24	A0A1D5UR24 [27-51]	0	2764.39	High	High	High	High	High	High	High	High	69.2	66.9	87	74	83.5	86.6	91.7	90.8	Unique	79	High	0	5.549e-15	GO:0009052;GO:0004751	pentosephosphate shunt, nonoxidative branch;ribose5phosphate isomerase activity
[R].SAFELAEITEFVK.[E]	1xiTRAQ8plex [K/S]		2.20464e-07	0	2	6	7	W5FTE3; A0A024FRN8	W5FTE3 [375-387]; A0A024FRN8 [375-387]	0	2092.18	High	High	High	High	High	High	High	High	215.4	252	217.8	242.5	227.5	229.1	212.6	266.6	NotUnique	63	High	0	4.467e-08
[R].VLVTGAAGQIGYALVPMIAR.[G]			2.12457e-08	0	1	4	12	A0A1D5ST37	A0A1D5ST37 [9-28]	0	2000.14	High	High	High	High	High	High	High	High									NoQuanValues	115	High	0	3.594e-09	GO:0005975;GO:0006108;GO:0006099;GO:0030060	carbohydrate metabolic process;malate metabolic process;tricarboxylic acid cycle;Lmalate dehydrogenas
[RK].FAGAISDGGDIVVVGR.[V]	1xiTRAQ8plex [N-Term]		2.0563e-05	0	2	7	1	A0A1D6DHY9; A0A1D5SSH8	A0A1D6DHY9 [509-524]; A0A1D5SSH8 [508-523]	0	1837.01	High	High	High	High	High	High	High	High	46.6	39.1	40.4	36.4	27.8	30.7	28.1	28.9	NotUnique	42	High	0	5.867e-06
[R].VLVTGAAGQIGYALVPMIAR.[G]	1xiTRAQ8plex [N-Term]		2.81382e-16	0	1	4	22	A0A1D5ST37	A0A1D5ST37 [9-28]	0	2304.34	High	High	High	High	High	High	High	High	673.4	616.8	646.8	476.6	614.4	525.3	543.1	703.7	Unique	122	High	0	1.213e-17	GO:0005975;GO:0006108;GO:0006099;GO:0030060	carbohydrate metabolic process;malate metabolic process;tricarboxylic acid cycle;Lmalate dehydrogenas
[R].VLVTGAAGQIGYALVPMIAR.[G]	1xOxidation [M17]; 1xiTRAQ8plex [N-Term]		6.73684e-10	0	1	4	5	A0A1D5ST37	A0A1D5ST37 [9-28]	0	2320.34	High	High	High	High	High	High	High	High	234.6	224.9	231.8	176.5	208.8	183.7	195.5	241.6	Unique	74	High	0	1.736e-09	GO:0005975;GO:0006108;GO:0006099;GO:0030060	carbohydrate metabolic process;malate metabolic process;tricarboxylic acid cycle;Lmalate dehydrogenas
[K].QKGEDKWTELNESWGAVWR.[I]	iTRAQ8plex [K]		1.39024e-05	0	3	6	4	Q6QFA0; A0A1D5XIM7; A0A1D5Y4X9	Q6QFA0 [207-225]; A0A1D5XIM7 [207-225]; A0A1D5Y4X9 [207-225]	2	3231.73	High	High	High	High	High	High	High	High	137.8	133.4	151.9	163.2	621.2	404	358.4	388.9	NotUnique	28	High	0	1.52e-05
[R-].FGIVEGLMTTVHAMTATQK.[T]	1xiTRAQ8plex [K/F]		5.22562e-11	0	1	16	12	A0A096UTL2	A0A096UTL2 [170-188]	0	2643.45	High	High	High	High	High	High	High	High	389.3	491.1	345.5	343.2	533.2	385	399.5	476.3	Unique	68	High	0	4.525e-11	GO:0006006;GO:0051287;GO:0050661;GO:0016620	glucose metabolic process;NAD binding;NADP binding;oxidoreductase activity, acting on the aldehyde or
[R].NPFGQVPALQDGDLYVFESR.[A]	1xiTRAQ8plex [N-Term]		2.38709e-09	0	1	4	7	A0A1D5VDX9	A0A1D5VDX9 [50-69]	0	2556.3	High	High	High	High	High	High	High	High	442.3	352.7	466.2	399.1	414.4	443.1	420.8	440.9	Unique	62	High	0	9.8e-09
[R-].FGIVEGLMTTVHAMTATQK.[T]	1xOxidation [M]; 1xiTRAQ8plex [K/F]		2.03649e-08	0	1	16	22	A0A096UTL2	A0A096UTL2 [170-188]	0	2659.44	High	High	High	High	High	High	High	High	665.3	694.6	611	581.1	815	719.7	723.3	726.3	Unique	65	High	0	3.874e-09	GO:0006006;GO:0051287;GO:0050661;GO:0016620	glucose metabolic process;NAD binding;NADP binding;oxidoreductase activity, acting on the aldehyde or
[K].FQELGEAYQVLSDPAQR.[KQ]	1xiTRAQ8plex [N-Term]		1.73613e-05	0	1	10	3	A0A1D6BT13	A0A1D6BT13 [48-64]	0	2255.16	High	High	High	High	High	High	High	High	67.3	66.4	66.9	68.2	62	71.7	57.4	62.4	Unique	39	High	0	4.886e-06
[K].LPMFGCTDATQVINEVEEVK.[K]	1xiTRAQ8plex [K/L]; 1xCarbamidomethyl [C6]		9.15721e-09	0	2	31	28	A0A1D5TMY4; A0A1D5Z4N3	A0A1D5TMY4 [177-196]; A0A1D5Z4N3 [71-90]	0	2888.5	High	High	High	High	High	High	High	High	335.3	296.4	482.9	576.2	627.3	771.1	678.2	538.8	NotUnique	66	High	0	2.894e-08
[R].AVMNIAPLAISTTGR.[G]	1xiTRAQ8plex [N-Term]		2.32422e-06	0	1	5	4	A0A1D5SFJ2	A0A1D5SFJ2 [352-366]	0	1819.04	High	High	High	High	High	High	High	High	320.5	371.5	347.5	306.8	288.6	290.6	283.8	272.7	Unique	43	High	0	5.624e-07	GO:0006270;GO:0042555;GO:0005634;GO:0005524;GO:0003677;GO:0003678	DNA replication initiation ;MCM complex;nucleus ;ATP binding;DNA binding;DNA helicase activity
[K].AAPAMGGGGMGGMDF.[-]	1xiTRAQ8plex [N-Term]		5.80657e-06	0	1	2	2	W5EF54	W5EF54 [644-658]	0	1630.73	High	High	High	High	High	High	High	High	200.1	197.3	207.4	188.3	191.6	226.9	193.4	194.9	Unique	58	High	0	1.501e-06	GO:0042026;GO:0005737;GO:0005524	protein refolding ;cytoplasm ;ATP binding
[R].DGGTYIEAIFPGSSAEQTGK.[F]	1xiTRAQ8plex [K/D]		5.16975e-08	0	1	4	1	W5B209	W5B209 [97-116]	0	2636.37	High	High	High	High	High	High	High	High									NoQuanValues	36	High	0	9.369e-09
[K].VDPQHPGSDVAAETAAALAAGSIVFR.[ED]	1xiTRAQ8plex [N-Term]		5.28181e-13	0	1	3	3	A0A1D6CF58	A0A1D6CF58 [163-188]	0	2854.5	High	High	High	High	High	High	High	High	120	135.3	125.1	120	146.9	163	183	123.9	Unique	64	High	0	4.014e-14	GO:0030245;GO:0008810	cellulose catabolic process;cellulase activity
[K].LADIGIAMGITGTEVAK.[E]	1xiTRAQ8plex [K/L]		5.53765e-07	0	1	10	2	A0A1D5XMN4	A0A1D5XMN4 [788-804]	0	2268.31	High	High	High	High	High	High	High	High	23.3	19.1	26.4	21.8	28.7	27.7	28	25.6	Unique	42	High	0	1.201e-07	GO:0016021;GO:0005524;GO:0016787;GO:0046872	integral component of membrane ;ATP binding;hydrolase activity;metal ion binding
[K].QIHEIKDFLLTAR.[R]	1xiTRAQ8plex [K/Q]		9.44828e-06	0	1	5	7	A0A1D5U6W0	A0A1D5U6W0 [4-16]	1	2192.3	High	High	High	High	High	High	High	High	515.2	620.4	472	468.2	404.8	411.1	379.9	364.8	Unique	33	High	0	1.349e-05	GO:0006412;GO:0005840;GO:0003735	translation ;ribosome ;structural constituent of ribosome
[K].VLQFAGIDDVFTSSR.[G]			3.34454e-05	0	3	10	3	A0A1D5WKQ5; A0A1D5V7I2; A0A1D5YZN1	A0A1D5WKQ5 [200-214]; A0A1D5V7I2 [200-214]; A0A1D5YZN1 [196-210]	0	1654.84	High	High	High	High	High	High	High	High									NoQuanValues	46	High	0	9.856e-06
[R].VELPPNPEDALEVFVDGHAVR.[I]	1xiTRAQ8plex [N-Term]		4.65043e-08	0	2	3	14	A0A1D5XUI4; A0A1D5Y8D8	A0A1D5XUI4 [60-80]; A0A1D5Y8D8 [60-80]	0	2607.37	High	High	High	High	High	High	High	High	388.1	353.7	433.8	432	448	459.8	385.2	454.7	NotUnique	55	High	0	8.378e-09
[K].LMLAHAASAQGISVVEQISGR.[D]	1xiTRAQ8plex [N-Term]		5.50937e-10	0	1	7	2	A0A1D5T3W0	A0A1D5T3W0 [405-425]	0	2442.34	High	High	High	High	High	High	High	High	76.3	62.5	75.2	72.7	73.1	76.2	67	73.8	Unique	50	High	0	7.083e-11	GO:0045454;GO:0005623;GO:0004148;GO:0050660	cell redox homeostasis ;cell ;dihydrolipoyl dehydrogenase activity;flavin adenine dinucleotide bindin
[R].IIADEGVLALWK.[G]	1xiTRAQ8plex [K/I]		9.5488e-06	0	1	4	5	A0A077RY29	A0A077RY29 [165-176]	0	1936.17	High	High	High	High	High	High	High	High	78.4	80.2	102	75.8	100.9	115.4	116.1	115.1	Unique	62	High	0	1.352e-05	GO:0055085;GO:0016021;	transmembrane transport ;integral component of membrane ;
[K].VVIGLFGEVVPR.[T]	1xiTRAQ8plex [N-Term]		7.38486e-05	0	1	1	4	A0A1D5VHR0	A0A1D5VHR0 [91-102]	0	1588.97	High	High	High	High	High	High	High	High	116.6	92.2	135.8	104.6	100.5	102.7	113.6	122.6	Unique	64	High	0	2.322e-05	GO:0006457;GO:0003755	protein folding;peptidylprolyl cistrans isomerase activity
[K].AMTGTVPFEEALAAR.[I]	1xiTRAQ8plex [N-Term]		0.000176867	0	2	5	1	W5C5L5; A0A1D6CJE7	W5C5L5 [123-137]; A0A1D6CJE7 [120-134]	0	1867.99	High	High	High	High	High	High	High	High	151.8	151.7	152.2	142.6	131.8	139.3	126.8	127	NotUnique	28	High	0	5.939e-05
[R].ILALNASYFLK.[N]	1xiTRAQ8plex [K/I]		6.10732e-05	0	1	6	4	A0A1D6CWR8	A0A1D6CWR8 [234-244]	0	1861.14	High	High	High	High	High	High	High	High	199.6	229.3	186.3	126.4	158.5	144.2	167	176.3	Unique	39	High	0	1.885e-05	GO:0006364;GO:0008033;GO:0008168;GO:0003723	rRNA processing;tRNA processing;methyltransferase activity;RNA binding
[K].IPFSSFDILSDDEVR.[Q]	1xiTRAQ8plex [N-Term]		1.16137e-05	0	1	4	4	A0A1D6RG24	A0A1D6RG24 [325-339]	0	2044.05	High	High	High	High	High	High	High	High	131.2	143.3	139.4	123.1	146	138.8	128.4	126.1	Unique	57	High	0	6.813e-05	GO:0045454;GO:0005623;GO:0009055;GO:0015035	cell redox homeostasis ;cell ;electron carrier activity;protein disulfide oxidoreductase activity
[K].SGWTQFQPQVAEPTFASAIQIGDPVSVDR.[A]	1xiTRAQ8plex [N-Term]		8.50268e-08	0	1	2	1	A0A1D5T0R1	A0A1D5T0R1 [380-408]	0	3435.75	High	High	High	High	High	High	High	High	24.2	22.8	24.2	23.5	18.7	26.1	16.1	22.7	Unique	76	High	0	1.6e-08	GO:0006520;GO:0030170	cellular amino acid metabolic process;pyridoxal phosphate binding
[R].IFVDTVADTPFTG.[-]	1xiTRAQ8plex [N-Term]		1.95037e-05	0	1	1	2	W4ZXE5	W4ZXE5 [66-78]	0	1686.89	High	High	High	High	High	High	High	High	106.5	102.9	115.4	89.5	87.4	83.6	86.4	81.9	Unique	57	High	0	5.535e-06	GO:0009611;GO:0004867	response to wounding;serinetype endopeptidase inhibitor activity
[K].AADVVISTLGAMQIADQTK.[L]	1xOxidation [M12]; 1xiTRAQ8plex [K/A]		1.49792e-06	0	1	1	14	A0A1D6D6A7	A0A1D6D6A7 [78-96]	0	2556.42	High	High	High	High	High	High	High	High	256.9	261	265.7	309.7	262.3	318	301.7	264.2	Unique	51	High	0	3.499e-07
[R].LSELLGIAVK.[K]	1xiTRAQ8plex [K/L]		1.2251e-07	0	2	6	12	A0A1D6RDZ8; A0A068CAS6	A0A1D6RDZ8 [243-252]; A0A068CAS6 [10-19]	0	1651.06	High	High	High	High	High	High	High	High	428	286.1	546.2	298.4	509.4	419.3	508.4	544.3	NotUnique	72	High	0	7.565e-07
[K].AADVVISTLGSMQIADQTK.[L]	1xOxidation [M12]; 1xiTRAQ8plex [K/A]		1.57845e-05	0	1	2	5	A0A1D5SZM6	A0A1D5SZM6 [78-96]	0	2572.41	High	High	High	High	High	High	High	High	209.9	195.8	214.5	227.6	185.8	200.6	201	178.9	Unique	34	High	0	1.346e-05
[K].WSDADVEEFIASDPVYGPQLK.[A]	1xiTRAQ8plex [K/W]		1.39121e-09	0	1	1	4	A0A1D6CTY7	A0A1D6CTY7 [37-57]	0	2974.53	High	High	High	High	High	High	High	High	170.6	172.9	177.7	186	210.3	211.3	189.4	197.5	Unique	62	High	0	1.917e-10
[K].QQAANISPEVIQMLLR.[H]	1xiTRAQ8plex [N-Term]		6.32224e-10	0	1	3	13	B2B9U2	B2B9U2 [88-103]	0	2115.19	High	High	High	High	High	High	High	High	568.6	658.5	613.4	505.9	701.5	528.7	524.8	721.2	Unique	68	High	0	4.005e-08	GO:0015992;GO:0016471;GO:0016820	proton transport ;vacuolar protontransporting Vtype ATPase complex ;hydrolase activity, acting on aci
[K].QQAANISPEVIQMLLR.[H]	1xOxidation [M13]; 1xiTRAQ8plex [N-Term]		2.01472e-06	0	1	3	3	B2B9U2	B2B9U2 [88-103]	0	2131.18	High	High	High	High	High	High	High	High	144.3	158.7	159.9	140.5	163.6	143.4	146.3	178.6	Unique	40	High	0	4.805e-07	GO:0015992;GO:0016471;GO:0016820	proton transport ;vacuolar protontransporting Vtype ATPase complex ;hydrolase activity, acting on aci
[K].AHGLAPEIPEDLYFLIK.[K]	1xiTRAQ8plex [K/A]		3.62619e-08	0	1	2	23	Q5XUU9	Q5XUU9 [77-93]	0	2534.45	High	High	High	High	High	High	High	High	575.8	712.3	537.6	647.3	514.5	524.7	538.3	442.1	Unique	65	High	0	1.891e-07	GO:0006412;GO:0005840;GO:0003735	translation ;ribosome ;structural constituent of ribosome
[K].ADFISLHMPLTPATSK.[V]	1xiTRAQ8plex [K/A]		1.97251e-06	0	2	10	3	A0A1D6DHY9; A0A1D5SSH8	A0A1D6DHY9 [271-286]; A0A1D5SSH8 [270-285]	0	2337.31	High	High	High	High	High	High	High	High	146.9	124.4	137.5	145.1	117.4	113.5	106.7	106	NotUnique	41	High	0	4.699e-07
[K].YDDISEHAFYMVGGIDEVIAK.[A]	iTRAQ8plex [K]		2.81243e-07	0	1	4	10	A0A1D5RP45	A0A1D5RP45 [584-604]	0	2980.52	High	High	High	High	High	High	High	High	257.8	225.5	223.3	269.4	259.8	309	273.9	224.9	Unique	36	High	0	1.373e-07	GO:0015986;GO:0000275;GO:0005524;GO:0046933	ATP synthesis coupled proton transport ;mitochondrial protontransporting ATP synthase complex, cataly
[K].AADVVISTLGSMQIADQTK.[L]	1xiTRAQ8plex [K/A]		1.40594e-08	0	1	2	17	A0A1D5SZM6	A0A1D5SZM6 [78-96]	0	2556.42	High	High	High	High	High	High	High	High	200.1	194.3	199.8	245.2	197	212.9	238.2	193.3	Unique	70	High	0	2.311e-09
[K].SSVLVPGEPEAFYVGPPSR.[E]	1xiTRAQ8plex [N-Term]		1.15572e-06	0	1	11	6	A0A1D6S949	A0A1D6S949 [1043-1061]	0	2292.22	High	High	High	High	High	High	High	High	360	321	364.6	398.2	356.9	396.7	343.3	342	Unique	50	High	0	2.648e-07	GO:0004252;GO:0008240	serinetype endopeptidase activity;tripeptidylpeptidase activity
[K].AADVVISTLGAMQIADQTK.[L]	1xiTRAQ8plex [K/A]		5.14246e-08	0	1	1	4	A0A1D6D6A7	A0A1D6D6A7 [78-96]	0	2540.42	High	High	High	High	High	High	High	High	100.6	95.3	99	108.1	138.4	147.7	148.1	127.2	Unique	67	High	0	9.299e-09
[K].LVEVTQLFDR.[F]	1xiTRAQ8plex [N-Term]		2.96167e-05	0	1	1	8	A0A1D6C1H5	A0A1D6C1H5 [5-14]	0	1523.87	High	High	High	High	High	High	High	High	440.9	445.8	348.7	369.6	263.7	283.6	334.6	249.4	Unique	40	High	0	8.664e-06	GO:0006508;GO:0005838;	proteolysis ;proteasome regulatory particle ;
[R].SFDVDLPEDISEAALVAEVHR.[L]	1xiTRAQ8plex [N-Term]		1.17437e-08	0	1	4	1	W5AB78	W5AB78 [64-84]	0	2616.35	High	High	High	High	High	High	High	High	24	27.6	27.1	24.9	26.9	29.5	22.8	29.5	Unique	66	High	0	1.907e-09	GO:0009396;GO:0004488	folic acidcontaining compound biosynthetic process;methylenetetrahydrofolate dehydrogenase (NADP+) ac
[K].AMTAEFEGVFLDYSR.[Q]	1xiTRAQ8plex [N-Term]		7.40988e-09	0	1	3	7	A0A1D5S2P8	A0A1D5S2P8 [40-54]	0	2040	High	High	High	High	High	High	High	High	238.2	192.8	274.3	240.7	424.2	330.1	372.9	332.4	Unique	72	High	0	1.158e-09	GO:0006094;GO:0006096;GO:0004347	gluconeogenesis;glycolytic process;glucose6phosphate isomerase activity
[K].LPYIYNALVVQSR.[D]			1.09571e-05	0	1	4	5	A0A075VXI8	A0A075VXI8 [40-52]	0	1535.86	High	High	High	High	High	High	High	High									NoQuanValues	42	High	0	2.97e-06	GO:0015986;GO:0009535;GO:0045261;GO:0005524;GO:0046933	ATP synthesis coupled proton transport ;chloroplast thylakoid membrane;protontransporting ATP synthas
[K].LPYIYNALVVQSR.[D]	1xiTRAQ8plex [N-Term]		1.66518e-06	0	1	4	23	A0A075VXI8	A0A075VXI8 [40-52]	0	1840.06	High	High	High	High	High	High	High	High	760.7	509.2	976.2	667.9	977.1	958.2	1079.3	1033.8	Unique	62	High	0	7.81e-05	GO:0015986;GO:0009535;GO:0045261;GO:0005524;GO:0046933	ATP synthesis coupled proton transport ;chloroplast thylakoid membrane;protontransporting ATP synthas
[K].LMDAVDSYIPDPVR.[V]	1xiTRAQ8plex [N-Term]		7.06477e-08	0	1	7	9	A0A1D5ZWW7	A0A1D5ZWW7 [247-260]	0	1894.99	High	High	High	High	High	High	High	High	546.1	578.9	596	486.4	560.5	608.2	515.5	603.8	Unique	68	High	0	1.312e-08	GO:0005622;GO:0005525;GO:0003924;GO:0003746	intracellular ;GTP binding;GTPase activity;translation elongation factor activity
[K].VTALVNDTVGTLAGGR.[Y]	1xiTRAQ8plex [N-Term]		7.21355e-06	0	1	3	6	A0A1D5S8X1	A0A1D5S8X1 [233-248]	0	1848.05	High	High	High	High	High	High	High	High	146.5	109.6	152.4	133.6	285.1	207.4	221.9	287.3	Unique	41	High	0	1.892e-06	GO:0001678;GO:0006096;GO:0005623;GO:0005524;GO:0005536;GO:0004396	cellular glucose homeostasis;glycolytic process ;cell ;ATP binding;glucose binding;hexokinase activit
[K].GSITSIQAVYVPADDLTDPAPATTFAHLDATTVLSR.[G]	1xiTRAQ8plex [N-Term]		4.75226e-17	0	1	3	5	A0A075VXI8	A0A075VXI8 [319-354]	0	4019.09	High	High	High	High	High	High	High	High	98.8	99.1	122.7	115.6	132.3	142	118.7	138.3	Unique	105	High	0	1.795e-18	GO:0015986;GO:0009535;GO:0045261;GO:0005524;GO:0046933	ATP synthesis coupled proton transport ;chloroplast thylakoid membrane;protontransporting ATP synthas
[R].LTDSFLDGTSSVYLEELQR.[A]	1xiTRAQ8plex [N-Term]		1.81282e-10	0	3	6	9	A0A1D5UBB0; A0A1D5T660; A0A1D5UZY9	A0A1D5UBB0 [58-76]; A0A1D5T660 [56-74]; A0A1D5UZY9 [57-75]	0	2477.27	High	High	High	High	High	High	High	High	265.2	216.6	290	228.9	345.6	320.9	304.6	372.7	NotUnique	86	High	0	3.367e-11
[K].SGDQVLYTSSFFGDELWPADK.[L]	1xiTRAQ8plex [K/S]		1.11324e-05	0	1	4	2	A0A1D6CLF4	A0A1D6CLF4 [140-160]	0	2970.5	High	High	High	High	High	High	High	High	26.3	24.2	31.9	28.1	36.9	36.6	35	45.1	Unique	11	High	1.006e-05	8.79e-05	GO:0016021;GO:0005506	integral component of membrane ;iron ion binding
[K].IVAENLSEEEITGLK.[E]	1xiTRAQ8plex [K/I]		3.51211e-06	0	1	3	2	A0A1D5WNI0	A0A1D5WNI0 [359-373]	0	2253.28	High	High	High	High	High	High	High	High	121.3	100.3	118.5	122.3	127.9	138.5	135.6	128.7	Unique	43	High	0	8.731e-07	GO:0005524;GO:0005509;GO:0004672	ATP binding;calcium ion binding;protein kinase activity
[K].LVDLANKPDWLFTINPEGK.[V]	iTRAQ8plex [K]		2.20489e-09	0	1	3	2	A0A1D6BUL1	A0A1D6BUL1 [153-171]	0	3082.77	High	High	High	High	High	High	High	High	72.3	83.8	97.5	88	126.7	89.5	105.7	98.1	Unique	64	High	0	3.148e-10
[K].GLLASDQVLFTDR.[R]	1xiTRAQ8plex [N-Term]		3.12608e-06	0	1	4	2	A0A1D5TFS9	A0A1D5TFS9 [268-280]	0	1738.96	High	High	High	High	High	High	High	High	203.1	222.2	190.4	187.9	151.5	164.5	142.6	134.1	Unique	33	High	0	7.73e-07	GO:0042744;GO:0006979;GO:0005576;GO:0020037;GO:0046872;GO:0004601	hydrogen peroxide catabolic process;response to oxidative stress ;extracellular region ;heme binding;
[R].GLGLLSTDEDMWSDLR.[T]	1xiTRAQ8plex [N-Term]		3.27457e-05	0	2	2	5	A0A1D6B681; A0A1D6DME7	A0A1D6B681 [233-248]; A0A1D6DME7 [211-226]	0	2112.06	High	High	High	High	High	High	High	High	170.6	167.7	192.6	201.1	394	284.5	246	283.1	NotUnique	42	High	0	9.641e-06
[K].ALYDDMVPAFDVLGK.[K]	1xiTRAQ8plex [K/A]		1.10736e-05	0	2	5	8	A0A1D6S889; A0A1D6BG45	A0A1D6S889 [141-155]; A0A1D6BG45 [187-201]	0	2262.23	High	High	High	High	High	High	High	High	303	300.1	278.5	320.6	318.8	365.5	332.7	292.6	NotUnique	52	High	0	3.002e-06
[M].AQGTLEVLLVGAK.[GA]	1xAcetyl [N-Term]; 1xiTRAQ8plex [K13]	A0A1D5U0A6 1xAcetyl [N-Term]	2.0563e-05	0	1	5	13	A0A1D5U0A6	A0A1D5U0A6 [2-14]	0	1644.98	High	High	High	High	High	High	High	High	519	384.8	491.1	457.3	412.9	506.9	417.3	457.6	Unique	61	High	0	1.435e-05
[K].LQPLGEALTFEDGSLTLSESR.[G]	1xiTRAQ8plex [N-Term]		1.75459e-05	0	1	3	3	A0A1D5XGK9	A0A1D5XGK9 [49-69]	0	2567.35	High	High	High	High	High	High	High	High	96.9	119	101.1	104.1	99.6	111.5	100.5	101	Unique	55	High	0	1.015e-05
[K].TVIWNGPMGVFEFEK.[F]	1xiTRAQ8plex [K/T]		1.10736e-05	0	5	14	10	P12783; W5H4V7; A0A1D6CST5; A0A1D6CST6; A0A1D6AGT9	P12783 [317-331]; W5H4V7 [317-331]; A0A1D6CST5 [306-320]; A0A1D6CST6 [317-331]; A0A1D6AGT9 [317-331]	0	2362.27	High	High	High	High	High	High	High	High	344.8	311.1	342.4	320	404.7	423.5	389.8	393.2	NotUnique	53	High	0	3.381e-05
[K].LMTEAELAAMFR.[D]	1xiTRAQ8plex [N-Term]		2.35939e-05	0	1	5	2	A0A1D5SU61	A0A1D5SU61 [50-61]	0	1686.89	High	High	High	High	High	High	High	High	106.6	184.1	96.3	127.1	55.3	61.3	55.5	58.7	Unique	37	High	1.006e-05	0.0001844	GO:0003676;GO:0000166	nucleic acid binding;nucleotide binding
[K].FAAVGLDDTDLVALSGAHTFGR.[A]	1xiTRAQ8plex [N-Term]		6.18945e-09	0	1	2	2	A0A1D5XIH9	A0A1D5XIH9 [182-203]	0	2537.33	High	High	High	High	High	High	High	High	78.6	69.2	68	77.9	84.3	72.8	66	57	Unique	48	High	0	9.542e-10	GO:0042744;GO:0006979;GO:0005576;GO:0020037;GO:0046872;GO:0004601	hydrogen peroxide catabolic process;response to oxidative stress ;extracellular region ;heme binding;
[K].LTGTQYASSLDLLR.[L]	1xiTRAQ8plex [N-Term]		2.18119e-06	0	1	8	4	A0A1D6RMC9	A0A1D6RMC9 [57-70]	0	1842.03	High	High	High	High	High	High	High	High	362.4	343.6	348.4	307.8	362.5	349.7	338.3	388.4	Unique	42	High	0	5.248e-07
[R].AMSVLADILQDSK.[L]	1xiTRAQ8plex [K/A]		1.29159e-06	0	1	3	8	A0A1D6RW70	A0A1D6RW70 [192-204]	0	1999.14	High	High	High	High	High	High	High	High	238.2	188.2	224.2	193.5	273.1	264.5	291.4	230.4	Unique	53	High	0	2.436e-05	GO:0046872;GO:0004222	metal ion binding;metalloendopeptidase activity
[R].AMSVLADILQDSK.[L]	1xOxidation [M2]; 1xiTRAQ8plex [K/A]		6.20479e-05	0	1	3	2	A0A1D6RW70	A0A1D6RW70 [192-204]	0	2015.13	High	High	High	High	High	High	High	High	35.3	32.4	37.9	28.6	38.2	36.1	36.4	33.4	Unique	36	High	0	1.918e-05	GO:0046872;GO:0004222	metal ion binding;metalloendopeptidase activity
[K].LLLPTDVVVADKFAADAESK.[I]	iTRAQ8plex [K]		1.13751e-06	0	3	10	5	P12783; W5H4V7; A0A1D6AGT9	P12783 [265-284]; W5H4V7 [265-284]; A0A1D6AGT9 [265-284]	1	3014.75	High	High	High	High	High	High	High	High	182.7	204.1	212	193.3	342.5	326.5	223.7	314.8	NotUnique	31	High	0	2.6e-07
[K].AALQEAYSTPIPPLDILAERPPVK.[K]	1xiTRAQ8plex [K/A]		8.41361e-09	0	1	1	2	A0A1D6DMK6	A0A1D6DMK6 [125-148]	0	3197.84	High	High	High	High	High	High	High	High	41.5	36	39.8	41.9	42.3	42.1	35.4	40.1	Unique	27	High	0	1.328e-09	GO:0016021;	integral component of membrane ;
[K].YRPSMPILSVVVPELK.[T]	iTRAQ8plex [K]		1.78265e-05	0	1	5	6	A0A1D6RQH6	A0A1D6RQH6 [418-433]	0	2436.45	High	High	High	High	High	High	High	High	40.6	34.7	41.5	38.5	43.2	41	44.1	39.3	Unique	18	High	0	5.021e-06	GO:0016301;GO:0000287;GO:0030955;GO:0004743	kinase activity;magnesium ion binding;potassium ion binding;pyruvate kinase activity
[R].GYVQLMPFFGGTER.[T]	1xiTRAQ8plex [N-Term]		9.46114e-05	0	1	2	3	A0A1D5TYC5	A0A1D5TYC5 [284-297]	0	1905.98	High	High	High	High	High	High	High	High	281	275.2	295.6	290.6	311.3	318.6	304.1	311.3	Unique	13	High	4.736e-05	0.00043	GO:0008152;GO:0016787	metabolic process;hydrolase activity
[M].AALPLATAEVCDANSHLITGGELR.[A]	1xAcetyl [N-Term]; 1xCarbamidomethyl [C11]	A0A1D6CSV4 1xAcetyl [N-Term]	4.48128e-08	0	1	3	2	A0A1D6CSV4	A0A1D6CSV4 [2-25]	0	2521.27	High	High	High	High	High	High	High	High									NoQuanValues	100	High	0	8.04e-09	GO:0051252;GO:0047443;GO:0046872;GO:0008948;GO:0008428	regulation of RNA metabolic process;4hydroxy4methyl2oxoglutarate aldolase activity;metal ion binding;
[R].GLMLGVELVTDR.[T]	1xiTRAQ8plex [N-Term]		4.7993e-06	0	2	5	4	W5DZN4; A0A1D6DIC5	W5DZN4 [407-418]; A0A1D6DIC5 [407-418]	0	1606.91	High	High	High	High	High	High	High	High	80.7	74.9	75.1	85.5	72.5	80.7	75.2	70.5	NotUnique	58	High	0	1.562e-06
[K].FAPDANSQTVPASAIPDGWMGLDIGPDSVK.[T]	1xiTRAQ8plex [K/F]		3.5882e-09	0	2	14	8	A0A1D6RDZ8; H9ZWZ2	A0A1D6RDZ8 [436-465]; H9ZWZ2 [203-232]	0	3664.88	High	High	High	High	High	High	High	High	314.1	220.9	347.8	303.1	406.8	410.7	422.8	359.5	NotUnique	79	High	0	8.407e-08
[K].VVFSSGSPFDDVDLGDGK.[I]	1xiTRAQ8plex [K/V]		0.000114962	0	1	8	1	A0A1D5TIV5	A0A1D5TIV5 [484-501]	0	2449.27	High	High	High	High	High	High	High	High	64.4	66.8	62.9	61.7	66.6	60.8	61	62.8	Unique	38	High	0	3.735e-05	GO:0006108;GO:0004471;GO:0046872;GO:0051287	malate metabolic process;malate dehydrogenase (decarboxylating) (NAD+) activity;metal ion binding;NAD
[K].GGETSTNSIASIFAWTR.[G]	1xiTRAQ8plex [N-Term]		4.77593e-11	0	2	6	12	A0A1D5VDI3; A0A1D5W8C8	A0A1D5VDI3 [322-338]; A0A1D5W8C8 [364-380]	0	2102.08	High	High	High	High	High	High	High	High	798.6	784.5	820	938.3	818.8	923.7	781.8	816.5	NotUnique	73	High	0	5.099e-12
[K].FFNTFAAPFTK.[R]	1xiTRAQ8plex [K/F]		9.92049e-05	0	1	4	7	A0A1D5S6V1	A0A1D5S6V1 [87-97]	0	1899.06	High	High	High	High	High	High	High	High	289.8	222	356.9	201.6	340.1	274.9	360	481.8	Unique	32	High	1.006e-05	0.0001504	GO:0015979;GO:0009538;	photosynthesis ;photosystem I reaction center ;
[R].LGVQLQTVATDFQR.[RV]	1xiTRAQ8plex [N-Term]		2.75351e-07	0	2	6	2	W5GEL1; A0A1D6BNE8	W5GEL1 [28-41]; A0A1D6BNE8 [28-41]	0	1880.05	High	High	High	High	High	High	High	High	200.1	211.9	197.1	178.1	165.6	190.8	172.8	189.9	NotUnique	38	High	0	5.65e-08
[R].FGLEGGETLIPGMK.[E]	1xiTRAQ8plex [K/F]		0.000155941	0	2	5	2	A0A1D5UBB0; A0A1D5UZY9	A0A1D5UBB0 [261-274]; A0A1D5UZY9 [260-273]	0	2057.16	High	High	High	High	High	High	High	High	130.6	122.4	146.6	129.3	168	164	155.7	166.6	NotUnique	32	High	0	5.184e-05
[R].NDYYGGDSTSLNLNQLWK.[RK]	1xiTRAQ8plex [K/N]		0.000133203	0	2	11	1	A0A1D5SSE5; A0A1D5RU17	A0A1D5SSE5 [36-53]; A0A1D5RU17 [36-53]	0	2696.38	High	High	High	High	High	High	High	High	108.2	82.9	93.3	88.1	90.5	92.6	95.5	89.6	NotUnique	2	High	0	4.387e-05
[R].GNVGTDLDMATNELVLR.[V]	1xiTRAQ8plex [N-Term]		5.53649e-06	0	1	3	2	A0A1D6AUR0	A0A1D6AUR0 [441-457]	0	2122.11	High	High	High	High	High	High	High	High	84.2	86.8	86.7	85	77.1	85.3	82.4	92.8	Unique	29	High	0	3.232e-05	GO:0006006;GO:0004345;GO:0050661	glucose metabolic process;glucose6phosphate dehydrogenase activity;NADP binding
[K].FAPDANSQTVPASAIPDGWMGLDIGPDSVK.[T]	1xOxidation [M20]; 1xiTRAQ8plex [K/F]		1.95194e-07	0	2	14	4	A0A1D6RDZ8; H9ZWZ2	A0A1D6RDZ8 [436-465]; H9ZWZ2 [203-232]	0	3680.87	High	High	High	High	High	High	High	High	111.8	100.4	120.9	120.6	135.2	138.4	125.4	120.8	NotUnique	64	High	0	3.914e-08
[K].RPEDIGAGDQGIMFGYATDETPELMPLSHVLATK.[L]	1xiTRAQ8plex [K/R]		9.55537e-13	0	1	4	11	A0A1D5VMJ0	A0A1D5VMJ0 [116-149]	0	4268.18	High	High	High	High	High	High	High	High	275.7	265	263.2	310	181.1	178	153.7	153.8	Unique	49	High	0	7.625e-14	GO:0006730;GO:0006556;GO:0005524;GO:0046872;GO:0004478	onecarbon metabolic process;Sadenosylmethionine biosynthetic process;ATP binding;metal ion binding;me
[R].GGAEEILPLGPLNDFER.[A]	1xiTRAQ8plex [N-Term]		1.36922e-08	0	1	4	8	A0A1D5YPG2	A0A1D5YPG2 [318-334]	0	2131.13	High	High	High	High	High	High	High	High	424.6	332.2	585.1	468.2	742.6	752.9	638.2	754.8	Unique	53	High	0	2.022e-08	GO:0005975;GO:0006108;GO:0006099;GO:0030060	carbohydrate metabolic process;malate metabolic process;tricarboxylic acid cycle;Lmalate dehydrogenas
[R].IEELVGVPVHYIGVGPGR.[D]	1xiTRAQ8plex [N-Term]		3.24406e-06	0	1	5	5	A0A1D5XML1	A0A1D5XML1 [464-481]	0	2195.25	High	High	High	High	High	High	High	High	107.7	103.8	118	110.5	122.7	121.8	110.6	119.6	Unique	50	High	0	8.02e-07	GO:0006167;GO:0009507;GO:0004019;GO:0005525;GO:0000287	AMP biosynthetic process ;chloroplast ;adenylosuccinate synthase activity;GTP binding;magnesium ion b
[K].ISNLEVDLPAMMAQK.[D]	1xiTRAQ8plex [K/I]		3.49357e-06	0	1	4	5	A0A1D5T3J1	A0A1D5T3J1 [112-126]	0	2268.26	High	High	High	High	High	High	High	High	103.6	99.4	119.9	104.8	144.9	141.4	117.4	137.2	Unique	36	High	0	8.708e-07	GO:0045454;GO:0005623;GO:0004148;GO:0050660	cell redox homeostasis ;cell ;dihydrolipoyl dehydrogenase activity;flavin adenine dinucleotide bindin
[R].ADVMFVANVFR.[A]	1xiTRAQ8plex [N-Term]		7.97654e-06	0	1	5	3	A0A1D6S7W1	A0A1D6S7W1 [204-214]	0	1572.85	High	High	High	High	High	High	High	High	168	198.2	179.4	195.5	133.2	140.8	126.5	128.7	Unique	30	High	4.736e-05	0.0004256	GO:0009082;GO:0003984;GO:0016597	branchedchain amino acid biosynthetic process;acetolactate synthase activity;amino acid binding
[K].EGLAPINLIVEDK.[F]	1xiTRAQ8plex [K/E]		7.40896e-07	0	1	6	1	A0A1D5S846	A0A1D5S846 [230-242]	0	2019.19	High	High	High	High	High	High	High	High	105.2	118.3	114	131.2	104.7	113.1	102.2	109.2	Unique	53	High	0	1.637e-07	GO:0009082;GO:0052656;GO:0052654;GO:0052655	branchedchain amino acid biosynthetic process;Lisoleucine transaminase activity;Lleucine transaminase
[K].LSAGIASILESK.[L]	1xiTRAQ8plex [K/L]		3.96737e-07	0	2	2	6	W5FIX9; W5F2Z6	W5FIX9 [77-88]; W5F2Z6 [77-88]	0	1797.09	High	High	High	High	High	High	High	High	310	358.3	287.6	230.4	255.4	227.9	250.8	271.7	NotUnique	49	High	0	1.035e-06
[R].YALQALEPAWITAR.[Q]	1xiTRAQ8plex [Y]		5.16975e-08	0	1	3	14	S4Z3I3	S4Z3I3 [40-53]	0	1907.07	High	High	High	High	High	High	High	High	482.5	411.5	566.3	467.7	524	490.4	531.2	633.3	Unique	41	High	0	1.882e-06	GO:0006412;GO:0009507;GO:0005840;GO:0019843;GO:0003735	translation ;chloroplast;ribosome ;rRNA binding;structural constituent of ribosome
[K].DPLNWGAAAAELTGSHLDEVKR.[M]	1xiTRAQ8plex [K/D]		9.45218e-08	0	1	3	1	A0A1D6B9G2	A0A1D6B9G2 [11-32]	1	2958.59	High	High	High	High	High	High	High	High	39.8	35.8	35.6	52.3	28.6	31.4	28.5	25	Unique	17	High	0	1.792e-08	GO:0006559;GO:0009698;GO:0005737;GO:0045548	Lphenylalanine catabolic process;phenylpropanoid metabolic process ;cytoplasm ;phenylalanine ammonial
[R].AFEEVLLFDPNNK.[V]	1xiTRAQ8plex [K/A]		0.000115568	0	1	13	2	A0A1D5VI67	A0A1D5VI67 [285-297]	0	2144.18	High	High	High	High	High	High	High	High									NoQuanValues	26	High	0	3.763e-05	GO:0016021;	integral component of membrane ;
[M].AGNGAIVEKDPLNWGAAAAELTGSHLDEVKR.[M]	1xAcetyl [N-Term]; 2xiTRAQ8plex [K9; K30]	A0A1D6B9G2 1xAcetyl [N-Term]	4.27254e-07	0	1	3	2	A0A1D6B9G2	A0A1D6B9G2 [2-32]	2	3840.05	High	High	High	High	High	High	High	High	98.5	76.7	108.4	149.7	58.5	53.3	40.7	32.9	Unique	48	High	0	9.103e-08	GO:0006559;GO:0009698;GO:0005737;GO:0045548	Lphenylalanine catabolic process;phenylpropanoid metabolic process ;cytoplasm ;phenylalanine ammonial
[K].YVELTTDFVYPYR.[N]	1xiTRAQ8plex [Y]		2.03616e-06	0	1	4	26	A0A1D6CH77	A0A1D6CH77 [241-253]	0	1970.02	High	High	High	High	High	High	High	High	949.7	968.1	958.4	916.6	1031.7	1002.4	956.7	913.8	Unique	56	High	0	2.195e-05	GO:0006002;GO:0005737;GO:0003872;GO:0005524;GO:0047334;GO:0046872	fructose 6phosphate metabolic process ;cytoplasm ;6phosphofructokinase activity;ATP binding;diphospha
[R].YKDAMWVSTAPIEDISLVDATR.[S]	iTRAQ8plex [Y]		1.72697e-05	0	2	3	3	A0A1D5VJT5; A0A1D5WTV3	A0A1D5VJT5 [133-154]; A0A1D5WTV3 [51-72]	1	3089.64	High	High	High	High	High	High	High	High	54.7	54.7	64.8	63.2	84.2	72.8	65.5	69.9	NotUnique	27	High	0	4.847e-06
[R].VEQLCPFPYDLIQR.[E]	1xiTRAQ8plex [N-Term]; 1xCarbamidomethyl [C5]		2.22606e-05	0	2	3	1	A0A1D5T660; A0A1D5UGQ6	A0A1D5T660 [918-931]; A0A1D5UGQ6 [669-682]	0	2082.1	High	High	High	High	High	High	High	High	89.2	88.6	103.3	81	103.4	92.2	88.5	113.4	NotUnique	34	High	0	6.38e-06
[R].ISVVGFGSLLSER.[S]	1xiTRAQ8plex [N-Term]		3.83717e-05	0	1	1	1	W5A1U4	W5A1U4 [92-104]	0	1667.96	High	High	High	High	High	High	High	High	18.8	16.2	15.8	16.2	12.2	19.2	16.5	20.2	Unique	43	High	0	1.148e-05
[R].ALMDEMAVVATEEYR.[SA]	1xiTRAQ8plex [N-Term]		3.21035e-07	0	1	11	2	A0A1D6C446	A0A1D6C446 [712-726]	0	2032	High	High	High	High	High	High	High	High	140.6	133.3	173.5	156.4	185.9	196.8	171.9	198.1	Unique	39	High	0	6.67e-08	GO:0015977;GO:0006099;GO:0008964	carbon fixation;tricarboxylic acid cycle;phosphoenolpyruvate carboxylase activity
[R].ALDGDGVLAGAEGWFQK.[I]	1xiTRAQ8plex [K/A]		3.96826e-11	0	2	4	3	A0A1D6AQG9; A0A1D6AAM5	A0A1D6AQG9 [362-378]; A0A1D6AAM5 [454-470]	0	2342.26	High	High	High	High	High	High	High	High	153.9	130.8	154.6	174.2	158.6	179.6	167.7	153.6	NotUnique	84	High	0	1.368e-10
[K].VAAASDAIQLQSINWR.[N]	1xiTRAQ8plex [N-Term]		6.75142e-05	0	2	4	1	A0A1D6AN23; W5GB94	A0A1D6AN23 [120-135]; W5GB94 [123-138]	0	2047.12	High	High	High	High	High	High	High	High	125.7	127.9	134.1	104	133.8	117.8	116.7	125.4	NotUnique	12	High	0	2.102e-05
[K].GILDVCDEPLVSVDFR.[C]	1xiTRAQ8plex [N-Term]; 1xCarbamidomethyl [C6]		5.035e-09	0	4	13	13	A0A1D5T799; A0A1D5YL67; A0A1D5TTT2; A0A1D5XJY0	A0A1D5T799 [337-352]; A0A1D5YL67 [351-366]; A0A1D5TTT2 [337-352]; A0A1D5XJY0 [351-366]	0	2138.11	High	High	High	High	High	High	High	High	589.1	521.6	783.7	699.4	830.8	986.6	766.1	889.2	NotUnique	54	High	0	7.665e-10
[R].SALFVAPTPGMPVSQIWTQK.[S]	1xiTRAQ8plex [K/S]		6.62954e-07	0	1	10	6	A0A1D5YFX0	A0A1D5YFX0 [901-920]	0	2766.55	High	High	High	High	High	High	High	High	326.6	263.5	321.1	283	311.2	309.4	269.6	328.6	Unique	52	High	0	4.659e-06	GO:0006886;GO:0016192;GO:0030126;GO:0000139;GO:0005198	intracellular protein transport;vesiclemediated transport ;COPI vesicle coat;Golgi membrane ;structur
[K].SVDNITMLLHNVPYGEEK.[T]	1xiTRAQ8plex [K/S]		2.93052e-05	0	1	3	1	A0A1D6AKY6	A0A1D6AKY6 [538-555]	0	2667.43	High	High	High	High	High	High	High	High									NoQuanValues	8	High	0	8.56e-06	GO:0016114;GO:0046429;GO:0005506	terpenoid biosynthetic process;4hydroxy3methylbut2en1yl diphosphate synthase activity;iron ion bindin
[K].IGMDVAASEFLMK.[D]	1xiTRAQ8plex [K/I]		0.000222693	0	1	5	2	A0A1D5YFV9	A0A1D5YFV9 [401-413]	0	2020.11	High	High	High	High	High	High	High	High									NoQuanValues	18	High	0	7.606e-05	GO:0006096;GO:0000015;GO:0000287;GO:0004634	glycolytic process ;phosphopyruvate hydratase complex ;magnesium ion binding;phosphopyruvate hydratas
[K].GILGYTDEDVVSNDFVGDTR.[S]	1xiTRAQ8plex [N-Term]		1.0072e-07	0	4	8	6	A0A1D6C999; A0A1D6AJ83; A0A1D6CNH4; A0A1D6BHY6	A0A1D6C999 [345-364]; A0A1D6AJ83 [350-369]; A0A1D6CNH4 [369-388]; A0A1D6BHY6 [347-366]	0	2476.21	High	High	High	High	High	High	High	High	228.7	237.4	242.3	264	279.5	302.9	231.4	259.2	NotUnique	80	High	0	6.424e-08
[R].TIDANVSEAEGIYSALEK.[L]	1xiTRAQ8plex [K/T]		2.8126e-08	0	1	4	11	A0A1D5WP39	A0A1D5WP39 [422-439]	0	2518.35	High	High	High	High	High	High	High	High	386.1	293.9	379.9	321.6	380.5	375	373.4	387.5	Unique	67	High	0	4.867e-09	GO:0005975;GO:0006098;GO:0005737;GO:0004801	carbohydrate metabolic process;pentosephosphate shunt ;cytoplasm ;sedoheptulose7phosphate:Dglyceralde
[K].YSEIVFPILSPDPATK.[K]	iTRAQ8plex [Y]		6.5251e-07	0	1	1	20	S4Z3G1	S4Z3G1 [158-173]	0	2385.35	High	High	High	High	High	High	High	High	311.2	272.3	382.5	306.8	486.3	459.4	493.1	473.9	Unique	50	High	0	3.797e-06	GO:0055114;GO:0015979;GO:0009535;GO:0031361;GO:0009055;GO:0020037;GO:0005506	oxidationreduction process;photosynthesis ;chloroplast thylakoid membrane;integral component of thyla
[R].LAEAEAAAVASAVSK.[T]	1xiTRAQ8plex [K/L]		7.19264e-05	0	1	3	1	A0A1D5TFU9	A0A1D5TFU9 [72-86]	0	1996.15	High	High	High	High	High	High	High	High									NoQuanValues	12	High	0	2.25e-05
[R].VKPLAALAMIDEGELDWK.[I]	iTRAQ8plex [K]		7.82593e-05	0	1	4	3	A0A1D6AS14	A0A1D6AS14 [182-199]	0	2911.67	High	High	High	High	High	High	High	High	83.6	74.7	82.2	83.7	92.2	90.7	90.3	87.6	Unique	37	High	0	4.073e-05	GO:0006796;GO:0005737;GO:0004427;GO:0000287	phosphatecontaining compound metabolic process ;cytoplasm ;inorganic diphosphatase activity;magnesium
[R].EIPDWVNIQVAQAAK.[G]	1xiTRAQ8plex [K/E]		1.81252e-07	0	1	4	3	A0A1D5V5F4	A0A1D5V5F4 [190-204]	0	2290.3	High	High	High	High	High	High	High	High									NoQuanValues	48	High	0	3.612e-08	GO:0019303;GO:0005737;GO:0005634;GO:0005524;GO:0046872;GO:0004747	Dribose catabolic process ;cytoplasm;nucleus ;ATP binding;metal ion binding;ribokinase activity
[K].FTVFEAALTR.[T]	1xiTRAQ8plex [N-Term]		6.5066e-05	0	2	4	9	A0A1D5Y8A1; A0A1D6DLB9	A0A1D5Y8A1 [220-229]; A0A1D6DLB9 [272-281]	0	1458.83	High	High	High	High	High	High	High	High	161.9	100.9	111	106.4	672.7	298.2	421.6	436.7	NotUnique	50	High	0	5.358e-05
[R].WNIEWFGDSSPGSFASK.[L]	1xiTRAQ8plex [K/W]		7.93444e-06	0	1	2	3	A0A1D5TVF1	A0A1D5TVF1 [177-193]	0	2523.28	High	High	High	High	High	High	High	High	172.9	154.3	170.9	193.6	174.8	198.8	160	209.3	Unique	22	High	0	2.101e-06
[K].IDLMDKGTDAVDILEGR.[AS]	1xiTRAQ8plex [K/I]		7.68862e-07	0	1	7	3	W4ZS35	W4ZS35 [212-228]	1	2469.35	High	High	High	High	High	High	High	High	208.8	264.2	234.9	213.5	193.1	178.7	153.3	187.9	Unique	21	High	0	1.705e-07	GO:0005525;GO:0003924	GTP binding;GTPase activity
[K].ALAGLKDEAYFAANAAAQASR.[R]	1xiTRAQ8plex [N-Term]		3.66538e-11	0	1	3	7	W5DR86	W5DR86 [368-388]	1	2717.48	High	High	High	High	High	High	High	High	643.3	467.8	574.4	582	418.7	432.3	403.9	378.5	Unique	40	High	0	3.848e-12	GO:0009086;GO:0003871;GO:0008270	methionine biosynthetic process;5methyltetrahydropteroyltriglutamatehomocysteine Smethyltransferase a
[R].IDAWNSDTLPIYEPGLDDVVK.[A]	1xiTRAQ8plex [K/I]		3.34977e-10	0	2	8	5	W5FDW8; A0A1D5YI87	W5FDW8 [39-59]; A0A1D5YI87 [39-59]	0	2968.58	High	High	High	High	High	High	High	High	268.3	266	255.3	296.3	199.3	180.5	173.4	199.1	NotUnique	60	High	0	4.141e-11
[R].FTTFALSGFVR.[A]	1xiTRAQ8plex [N-Term]		1.18621e-05	0	2	5	10	A0A1D5XUJ1; W5EL62	A0A1D5XUJ1 [49-59]; W5EL62 [49-59]	0	1549.87	High	High	High	High	High	High	High	High	511.3	474.8	361.3	253.9	247	218.1	244.7	302	NotUnique	37	High	0.001556	0.0196
[K].GSFDSLLTSLEEK.[G]	1xiTRAQ8plex [K/G]		3.60724e-09	0	1	4	14	A0A1D5WP39	A0A1D5WP39 [461-473]	0	2034.12	High	High	High	High	High	High	High	High	905.3	666.6	850.2	828.8	863.2	1050.3	922.4	803.6	Unique	60	High	0	1.413e-09	GO:0005975;GO:0006098;GO:0005737;GO:0004801	carbohydrate metabolic process;pentosephosphate shunt ;cytoplasm ;sedoheptulose7phosphate:Dglyceralde
[R].IESVPEFPLVVSDSAEGIEK.[T]	1xiTRAQ8plex [K20]		5.36346e-06	0	1	10	4	A0A1D5SD16	A0A1D5SD16 [147-166]	0	2449.3	High	High	High	High	High	High	High	High	152.6	152.9	180.5	203.4	172.8	211.3	154.4	167.5	Unique	67	High	0	1.378e-06	GO:0006412;GO:0005840;GO:0003735	translation ;ribosome ;structural constituent of ribosome
[R].IESVPEFPLVVSDSAEGIEK.[T]	1xiTRAQ8plex [K/I]		2.73929e-09	0	1	10	11	A0A1D5SD16	A0A1D5SD16 [147-166]	0	2753.51	High	High	High	High	High	High	High	High	500	525.5	482.1	501.7	499	506.9	495.2	520	Unique	77	High	0	3.972e-10	GO:0006412;GO:0005840;GO:0003735	translation ;ribosome ;structural constituent of ribosome
[K].LSDEIAADMFR.[E]	1xiTRAQ8plex [N-Term]		4.89269e-05	0	3	3	3	A0A1D6DKE2; A0A1D6DKE3; A0A1D5SZB5	A0A1D6DKE2 [340-350]; A0A1D6DKE3 [340-350]; A0A1D5SZB5 [340-350]	0	1571.8	High	High	High	High	High	High	High	High	189.4	168.1	223.8	237.9	271.2	265.6	277.7	293.2	NotUnique	34	High	0	1.492e-05
[R].GKGIVDSLFQAPTGDGTHEAVLSSYEYVSQGLK.[KN]	iTRAQ8plex [K]		1.01809e-10	0	1	30	3	C6YBD7	C6YBD7 [47-79]	1	4366.33	High	High	High	High	High	High	High	High	96.8	89.4	159.4	107.9	186.3	169.1	108.9	256.3	Unique	63	High	0	1.156e-11	GO:0005524	ATP binding
[R].IDAWNSDTLPIYEPGLDDVVK.[A]	1xiTRAQ8plex [K21]		8.51473e-05	0	2	8	5	W5FDW8; A0A1D5YI87	W5FDW8 [39-59]; A0A1D5YI87 [39-59]	0	2664.37	High	High	High	High	High	High	High	High	145.6	148.4	179.4	292	156.6	172.8	145.1	168.5	NotUnique	44	High	0	5.275e-05
[K].RPEEVGAGDQGIMFGYATDETPELMPLSHVLATK.[L]	1xiTRAQ8plex [K/R]		5.68808e-13	0	1	4	7	A0A1D6AP97	A0A1D6AP97 [116-149]	0	4268.18	High	High	High	High	High	High	High	High	234.5	217.2	231.6	254.5	167	167.6	131.8	156.1	Unique	74	High	0	4.343e-14	GO:0006730;GO:0006556;GO:0005524;GO:0046872;GO:0004478	onecarbon metabolic process;Sadenosylmethionine biosynthetic process;ATP binding;metal ion binding;me
[K].VTAQVPWFGIEQEYTLMQR.[D]	1xOxidation [M17]; 1xiTRAQ8plex [N-Term]		6.22196e-08	0	1	6	5	A0A1D5UT76	A0A1D5UT76 [174-192]	0	2616.34	High	High	High	High	High	High	High	High	187.7	147.4	249.7	184.6	245.2	230.1	225.6	251.5	Unique	49	High	0	1.146e-08	GO:0006542;GO:0005524;GO:0004356	glutamine biosynthetic process;ATP binding;glutamateammonia ligase activity
[K].VTAQVPWFGIEQEYTLMQR.[D]			3.26128e-06	0	1	6	6	A0A1D5UT76	A0A1D5UT76 [174-192]	0	2296.14	High	High	High	High	High	High	High	High									NoQuanValues	47	High	0	8.057e-07	GO:0006542;GO:0005524;GO:0004356	glutamine biosynthetic process;ATP binding;glutamateammonia ligase activity
[R].TVYKVDPQHPGSDVAAETAAALAAGSIVFR.[ED]	iTRAQ8plex [Y]		3.47563e-07	0	1	3	3	A0A1D6CF58	A0A1D6CF58 [159-188]	1	3649.98	High	High	High	High	High	High	High	High									NoQuanValues	21	High	0	7.791e-08	GO:0030245;GO:0008810	cellulose catabolic process;cellulase activity
[R].EVDPVVYNMLHEDPGNVSYSAVGGLSDQIR.[E]	1xiTRAQ8plex [N-Term]		1.70126e-10	0	1	8	2	A0A0C4BKL3	A0A0C4BKL3 [121-150]	0	3564.76	High	High	High	High	High	High	High	High	76.8	78.6	76.6	85.9	71.5	83.9	67.3	80.5	Unique	76	High	0	2.008e-11	GO:0030163;GO:0005737;GO:0005524;GO:0016787	protein catabolic process ;cytoplasm ;ATP binding;hydrolase activity
[K].DLGSAVWDMIR.[G]	1xiTRAQ8plex [N-Term]		3.12244e-05	0	2	8	7	W5DTG9; A0A1D5Z0D7	W5DTG9 [274-284]; A0A1D5Z0D7 [269-279]	0	1566.83	High	High	High	High	High	High	High	High	211.1	210.7	245.8	198	196.7	186	185.2	242.5	NotUnique	51	High	0	9.155e-06
[M].ATLRPLTVEDVLR.[V]	1xAcetyl [N-Term]	A0A1D6DFJ3 1xAcetyl [N-Term]; A0A1D6RVX1 1xAcetyl [N-Term]	1.56184e-05	0	2	10	2	A0A1D6DFJ3; A0A1D6RVX1	A0A1D6DFJ3 [2-14]; A0A1D6RVX1 [2-14]	0	1524.87	High	High	High	High	High	High	High	High									NoQuanValues	34	High	0	4.364e-06
[K].TIGGGDDAFNTFFSETGAGK.[Y]	1xiTRAQ8plex [K/T]		8.54874e-10	0	1	4	2	A0A1D5ZXR0	A0A1D5ZXR0 [41-60]	0	2600.31	High	High	High	High	High	High	High	High	149.9	164.3	120.3	125.8	95.6	97.3	85.7	93.3	Unique	78	High	0	1.138e-10	GO:0007017;GO:0005737;GO:0005874;GO:0005525;GO:0003924;GO:0005200	microtubulebased process ;cytoplasm;microtubule ;GTP binding;GTPase activity;structural constituent o
[R].VNQAIYLLTTGAR.[E]	1xiTRAQ8plex [N-Term]		1.9623e-07	0	2	4	13	A0A1D5WTY4; W5D067	A0A1D5WTY4 [143-155]; W5D067 [143-155]	0	1724	High	High	High	High	High	High	High	High	644.3	628.9	496.4	375.3	358.9	339.8	383.6	439.3	NotUnique	58	High	0	2.422e-06
[R].QAGLEVNSALAFLQER.[L]	1xiTRAQ8plex [N-Term]		0.000114358	0	1	2	1	A0A1D6A3W9	A0A1D6A3W9 [39-54]	0	2050.12	High	High	High	High	High	High	High	High	99.3	96	103.6	97.6	101.4	99.2	90.5	119.7	Unique	13	High	0	3.719e-05	GO:0006457;GO:0016272;	protein folding ;prefoldin complex ;
[K].VTAQVPWFGIEQEYTLMQR.[D]	1xiTRAQ8plex [N-Term]		3.11068e-11	0	1	6	15	A0A1D5UT76	A0A1D5UT76 [174-192]	0	2600.35	High	High	High	High	High	High	High	High	436	285.4	713	395.1	748.7	565.8	648.1	899.8	Unique	87	High	0	3.216e-12	GO:0006542;GO:0005524;GO:0004356	glutamine biosynthetic process;ATP binding;glutamateammonia ligase activity
[R].AQIIAEAEEFK.[I]	1xiTRAQ8plex [K/A]		0.000146417	0	1	4	5	A0A1D5T678	A0A1D5T678 [145-155]	0	1857.06	High	High	High	High	High	High	High	High	250.9	202.4	269.6	221.5	258.2	242.5	257.7	268.9	Unique	30	High	1.006e-05	0.0001803	GO:0006886;GO:0016192;GO:0030132;GO:0030130;GO:0005198	intracellular protein transport;vesiclemediated transport ;clathrin coat of coated pit;clathrin coat
[K].TLAETNANLDEIVELAK.[Q]	1xiTRAQ8plex [K/T]		6.99076e-09	0	1	3	5	W5BP49	W5BP49 [155-171]	0	2452.38	High	High	High	High	High	High	High	High	133.5	112.6	123.7	114.6	115.5	115.1	120.9	113.1	Unique	55	High	0	1.092e-09	GO:0042732;GO:0006098;GO:0046872;GO:0009045	Dxylose metabolic process;pentosephosphate shunt;metal ion binding;xylose isomerase activity
[R].AGMGEDLFWAIR.[G]	1xiTRAQ8plex [N-Term]		1.62075e-05	0	1	12	1	A0A1D6CQK3	A0A1D6CQK3 [213-224]	0	1669.87	High	High	High	High	High	High	High	High	21.2	17.7	20.6	21.7	21.9	30.5	22.5	24.1	Unique	47	High	0	4.534e-06	GO:0050660;GO:0016614	flavin adenine dinucleotide binding;oxidoreductase activity, acting on CHOH group of donors
[K].DNAGTVTAGNASSISDGAAALVLVSGK.[K]	1xiTRAQ8plex [K/D]		8.06141e-06	0	1	1	1	A0A1D5ZZQ9	A0A1D5ZZQ9 [242-268]	0	3054.65	High	High	High	High	High	High	High	High									NoQuanValues	26	High	0	2.136e-06	GO:0008152;GO:0016747	metabolic process;transferase activity, transferring acyl groups other than aminoacyl groups
[K].QVFPGIEIDTSQPPMVFK.[T]	1xiTRAQ8plex [K/Q]		0.000164344	0	1	5	5	A0A1D5WDK5	A0A1D5WDK5 [11-28]	0	2641.45	High	High	High	High	High	High	High	High	187	194.2	177.5	206.9	162.5	175.9	153.9	166.1	Unique	51	High	0	5.497e-05	GO:0016579;GO:0006511;GO:0036459	protein deubiquitination;ubiquitindependent protein catabolic process;thioldependent ubiquitinyl hydr
[K].GIDRDLEPVLYMNPLN.[-]	1xiTRAQ8plex [N-Term]		4.18303e-07	0	1	6	18	B2CHJ8	B2CHJ8 [458-473]	1	2163.14	High	High	High	High	High	High	High	High	536.2	398.3	619.7	476	707.9	766.8	721	827.2	Unique	53	High	0	1.718e-07	GO:0009772;GO:0018298;GO:0009535;GO:0016021;GO:0009523;GO:0016168;GO:0045156;GO:0046872	photosynthetic electron transport in photosystem II;proteinchromophore linkage ;chloroplast thylakoid
[K].GIDRDLEPVLYMNPLN.[-]	1xOxidation [M12]; 1xiTRAQ8plex [N-Term]		9.10472e-06	0	1	6	4	B2CHJ8	B2CHJ8 [458-473]	1	2179.14	High	High	High	High	High	High	High	High	157.8	144	188.2	151.9	203.1	220.1	222.6	238.9	Unique	47	High	0	2.439e-06	GO:0009772;GO:0018298;GO:0009535;GO:0016021;GO:0009523;GO:0016168;GO:0045156;GO:0046872	photosynthetic electron transport in photosystem II;proteinchromophore linkage ;chloroplast thylakoid
[K].YDAYVATLTESLR.[V]	1xiTRAQ8plex [Y]		3.1934e-07	0	2	4	13	A0A1D6AFZ7; A0A1D6SAE8	A0A1D6AFZ7 [79-91]; A0A1D6SAE8 [138-150]	0	1805.96	High	High	High	High	High	High	High	High	171.7	153.5	202.1	185.1	491.2	383	427.7	504.6	NotUnique	54	High	0	3.487e-06
[R].LFLTPYELTPTYR.[N]	1xiTRAQ8plex [N-Term]		5.6424e-05	0	1	2	3	W5ET99	W5ET99 [250-262]	0	1918.06	High	High	High	High	High	High	High	High	68.2	64.8	67	69.5	63	79.4	70.5	75.9	Unique	24	High	0	1.738e-05
[K].DIATATGIVLDPVYSGK.[G]	1xiTRAQ8plex [K/D]		3.90511e-08	0	1	5	4	A0A1D6B860	A0A1D6B860 [339-355]	0	2328.33	High	High	High	High	High	High	High	High	192	201.2	206.9	190.9	204.5	210.6	173.8	204.4	Unique	49	High	0	6.932e-09	GO:0003824	catalytic activity
[K].GVFLESGTPEEFSLLPK.[L]	1xiTRAQ8plex [K/G]		0.00013747	0	1	3	3	A0A1D6DGS9	A0A1D6DGS9 [458-474]	0	2458.37	High	High	High	High	High	High	High	High	117.9	102.2	104.3	109.2	118.5	110.9	97.9	100.2	Unique	33	High	0	4.521e-05	GO:0016491	oxidoreductase activity
[R].VGLTALTMAEYFR.[D]	1xiTRAQ8plex [N-Term]		5.11531e-08	0	1	3	17	A0A075VXI8	A0A075VXI8 [249-261]	0	1775.97	High	High	High	High	High	High	High	High	437.7	253	777.5	339.2	799.1	594.8	740.6	1286.2	Unique	60	High	0	5.427e-08	GO:0015986;GO:0009535;GO:0045261;GO:0005524;GO:0046933	ATP synthesis coupled proton transport ;chloroplast thylakoid membrane;protontransporting ATP synthas
[R].MQQLLDMDTTPFTDK.[I]	1xiTRAQ8plex [K/M]		3.76327e-09	0	2	9	7	A0A1D5UT76; C7DPL0	A0A1D5UT76 [59-73]; C7DPL0 [59-73]	0	2392.23	High	High	High	High	High	High	High	High	437.4	343.1	573	417.4	603.8	494.7	579.3	647	NotUnique	57	High	0	5.6e-10
[K].IEEEVAAAAAVGAGGFVFHEHHEK.[K]	1xiTRAQ8plex [K/I]		8.23779e-10	0	1	3	1	W5ED46	W5ED46 [95-118]	0	3113.63	High	High	High	High	High	High	High	High	35.5	37.4	35.1	31.6	27.1	25.8	23.9	22.7	Unique	31	High	0	1.093e-10	GO:0006950;	response to stress;
[K].FALESFWDGKSSAEDLEK.[V]	iTRAQ8plex [K]		3.05711e-05	0	5	20	1	W5DR86; A0A1D5XVG2; A0A1D6S216; W5ET88; A0A096USZ7	W5DR86 [19-36]; A0A1D5XVG2 [19-36]; A0A1D6S216 [19-36]; W5ET88 [19-36]; A0A096USZ7 [19-36]	1	2971.58	High	High	High	High	High	High	High	High									NoQuanValues	26	High	0	8.955e-06
[K].ISLTELTDALR.[T]	1xiTRAQ8plex [N-Term]		7.07972e-05	0	1	1	2	A0A1D6BTJ7	A0A1D6BTJ7 [20-30]	0	1535.89	High	High	High	High	High	High	High	High	41.4	46.6	48.5	46	119.8	134.8	79.2	106.6	Unique	34	High	0.0004167	0.003151	GO:0005509	calcium ion binding
[R].EQVDLLVSQLHTLGAR.[V]	1xiTRAQ8plex [N-Term]		5.11398e-06	0	1	4	1	W5A2X0	W5A2X0 [1022-1037]	0	2083.18	High	High	High	High	High	High	High	High	38.5	40.4	46	48.2	39.7	40.4	43.3	44.6	Unique	34	High	0	1.307e-06
[R].ANASQYGLAAGVFTNNLDTANTLTR.[A]	1xiTRAQ8plex [N-Term]		5.14441e-15	0	2	4	4	A0A1D6SE59; A0A1D6BV92	A0A1D6SE59 [471-495]; A0A1D6BV92 [468-492]	0	2887.49	High	High	High	High	High	High	High	High	218.9	202	237.7	216.5	249.1	259.5	238.5	247.9	NotUnique	86	High	0	2.759e-16
[R].VVAIIAEGVPESDAK.[Q]	1xiTRAQ8plex [K/V]		9.91391e-09	0	2	17	10	W5HZR7; W5DFE7	W5HZR7 [106-120]; W5DFE7 [106-120]	0	2106.23	High	High	High	High	High	High	High	High	678.5	589.7	626.1	631.6	576.5	544.5	561	560.7	NotUnique	67	High	0	1.224e-06
[R].IAATAADAAPVNDKFTVFESAFDK.[A]	iTRAQ8plex [K]		1.19957e-09	0	2	3	3	A0A1D5Y8A1; A0A1D6DLB9	A0A1D5Y8A1 [158-181]; A0A1D6DLB9 [210-233]	1	3411.86	High	High	High	High	High	High	High	High	52.6	50.8	53.8	58.2	299	175.7	152.1	203.2	NotUnique	58	High	0	1.632e-10
[K].VIAWYDNEWGYSQR.[V]			2.10026e-05	0	2	7	4	A0A1D5T799; A0A1D5TTT2	A0A1D5T799 [375-388]; A0A1D5TTT2 [375-388]	0	1786.82	High	High	High	High	High	High	High	High									NoQuanValues	54	High	0	6e-06
[R].AVNITINSIGTELTR.[D]	1xiTRAQ8plex [N-Term]		3.8575e-05	0	1	7	1	B2BA42	B2BA42 [220-234]	0	1906.09	High	High	High	High	High	High	High	High									NoQuanValues	20	High	0	1.153e-05	GO:0015991;GO:0033179;GO:0015078	ATP hydrolysis coupled proton transport ;protontransporting Vtype ATPase, V0 domain ;hydrogen ion tra
[K].KQNIIATAEDEFGIR.[L]	1xiTRAQ8plex [K]		1.50506e-05	0	1	2	1	A0A1D6CFH3	A0A1D6CFH3 [221-235]	1	2313.3	High	High	High	High	High	High	High	High	63.8	71.3	56.9	55.1	48.4	52.5	46.5	51.6	Unique	37	High	0	4.18e-06
[K].LGWTIMGSPDYGAWAASK.[K]	1xiTRAQ8plex [K/L]		0.000119904	0	1	1	3	A0A1D5TJ90	A0A1D5TJ90 [36-53]	0	2519.32	High	High	High	High	High	High	High	High	92	88.3	93.3	92.7	99.1	88.2	71.7	87.4	Unique	24	High	0.0004957	0.004106	GO:0009055	electron carrier activity
[K].LISGMYLGEIVR.[R]	1xiTRAQ8plex [N-Term]		3.40233e-06	0	4	11	8	A0A1D5S8X1; A0A1D5SYC3; A0A1D5SR31; A0A1D5RVB4	A0A1D5S8X1 [326-337]; A0A1D5SYC3 [314-325]; A0A1D5SR31 [326-337]; A0A1D5RVB4 [326-337]	0	1654.95	High	High	High	High	High	High	High	High	355	320.5	381.2	354	514.9	429.5	428	555.1	NotUnique	46	High	0	8.438e-07
[K].YEDLMAAGIIDPTK.[V]	iTRAQ8plex [K]		4.379e-05	0	1	4	2	W5H2V3	W5H2V3 [540-553]	0	2145.17	High	High	High	High	High	High	High	High	66.2	42.2	57.1	51.1	53.3	51.8	53.8	47.1	Unique	25	High	0	1.322e-05	GO:0042026;GO:0005737;GO:0005524	protein refolding ;cytoplasm ;ATP binding
[K].VGYNPDKVPFVPISGFEGDNMIER.[S]	1xAcetyl [N-Term]; 1xiTRAQ8plex [Y/K]	A0A1D5TNM9 1xAcetyl [N-Term]	3.041e-05	0	1	13	9	A0A1D5TNM9	A0A1D5TNM9 [181-204]	1	3026.52	High	High	High	High	High	High	High	High	309.1	351.8	268	257.1	281	247.6	242	277.3	Unique	34	High	0	8.927e-06	GO:0005737;GO:0005525;GO:0003924;GO:0003746	cytoplasm ;GTP binding;GTPase activity;translation elongation factor activity
[K].AVAMFQALAAK.[ML]	1xiTRAQ8plex [K/A]		3.22306e-05	0	1	5	6	A0A1D5ZX81	A0A1D5ZX81 [155-165]	0	1729.03	High	High	High	High	High	High	High	High	165.3	110.3	125.2	83.8	100.8	94	94.8	104	Unique	44	High	0	3.093e-05	GO:0016491	oxidoreductase activity
[K].VIAWYDNEWGYSQR.[V]	1xiTRAQ8plex [N-Term]		7.17825e-09	0	2	7	21	A0A1D5T799; A0A1D5TTT2	A0A1D5T799 [375-388]; A0A1D5TTT2 [375-388]	0	2091.02	High	High	High	High	High	High	High	High	1082.9	771	1583.2	1019.4	1617.4	1476.4	1546.8	1924.4	NotUnique	71	High	0	1.08e-08
[K].LDLMDKGTNAIDVLEGR.[S]	1xiTRAQ8plex [K/L]		2.22606e-05	0	1	4	1	W5ERE6	W5ERE6 [214-230]	1	2468.36	High	High	High	High	High	High	High	High	68.7	78.8	84.7	70.6	76.2	76.2	58.4	76.5	Unique	10	High	0	6.396e-06	GO:0005525;GO:0003924	GTP binding;GTPase activity
[M].ATGGDHAAEELVSVEMPAPEGWTK.[K]	1xAcetyl [N-Term]; 1xiTRAQ8plex [K24]	A0A125RLL8 1xAcetyl [N-Term]	5.99391e-06	0	1	3	3	A0A125RLL8	A0A125RLL8 [2-25]	0	2828.37	High	High	High	High	High	High	High	High	135.2	131.2	124.6	125.7	142.5	139.5	120.1	154.4	Unique	17	High	0	1.554e-06	GO:0005634;GO:0003677	nucleus ;DNA binding
[K].NHFPFFDMAYQGFASGDPER.[D]	1xiTRAQ8plex [N-Term]		2.45098e-08	0	1	7	1	A0A1D6BEV0	A0A1D6BEV0 [238-257]	0	2637.21	High	High	High	High	High	High	High	High	51.6	43.7	52.8	51.6	50.9	59.6	56.5	56.5	Unique	42	High	0	4.197e-09	GO:0009058;GO:0006520;GO:0004069;GO:0080130;GO:0030170	biosynthetic process;cellular amino acid metabolic process;Laspartate:2oxoglutarate aminotransferase
[K].EDDIIGILDTDDVK.[D]	1xiTRAQ8plex [K/E]		9.97287e-05	0	2	4	3	W5FRF1; W5FB83	W5FRF1 [218-231]; W5FB83 [143-156]	0	2169.17	High	High	High	High	High	High	High	High	110.3	104.7	114.2	141.5	101.9	120.3	109.3	101.7	NotUnique	24	High	0	5.112e-05
[K].GYELVLTMPSYTSLER.[R]	1xiTRAQ8plex [N-Term]		4.40964e-06	0	1	4	2	A0A1D5YYN5	A0A1D5YYN5 [251-266]	0	2163.13	High	High	High	High	High	High	High	High	60.2	69.9	92.2	77.3	94.5	93.5	77.7	95.9	Unique	34	High	0	1.117e-06	GO:0019499;GO:0006535;GO:0005739;GO:0004124;GO:0050017;GO:0016740	cyanide metabolic process;cysteine biosynthetic process from serine ;mitochondrion ;cysteine synthase
[K].AVDQIIQIPTVLR.[E]	1xiTRAQ8plex [N-Term]		1.87101e-07	0	2	3	5	A0A1D5Z6T2; A0A1D5YES7	A0A1D5Z6T2 [528-540]; A0A1D5YES7 [528-540]	0	1770.08	High	High	High	High	High	High	High	High	276.3	226.4	312.7	250.5	238	261.3	237.4	249.7	NotUnique	45	High	0	5.522e-07
[K].LNAAASIASGTVLGLHDDSR.[F]	1xiTRAQ8plex [N-Term]		2.06919e-09	0	1	1	2	A0A1D6S9G7	A0A1D6S9G7 [216-235]	0	2272.22	High	High	High	High	High	High	High	High	90.7	79.5	95.3	81.4	81	74.9	77.9	77.6	Unique	54	High	0	1.13e-08	GO:0005737;GO:0004177;GO:0030145;GO:0008235	cytoplasm ;aminopeptidase activity;manganese ion binding;metalloexopeptidase activity
[R].SGPYGQIFRPDNFVFGQSGAGNNWAK.[G]	1xiTRAQ8plex [K/S]		1.4137e-12	0	1	8	5	A0A1D6BQY9	A0A1D6BQY9 [78-103]	0	3422.75	High	High	High	High	High	High	High	High	624.9	629.9	420.9	434.4	300.4	280.2	283.7	268.8	Unique	34	High	0	7.3e-08	GO:0007017;GO:0005737;GO:0005874;GO:0005525;GO:0003924;GO:0005200	microtubulebased process ;cytoplasm;microtubule ;GTP binding;GTPase activity;structural constituent o
[R].VVSNFIAQAIR.[G]	1xiTRAQ8plex [N-Term]		1.24406e-05	0	1	4	15	W5DZS4	W5DZS4 [218-228]	0	1521.91	High	High	High	High	High	High	High	High	829.2	597.4	544.8	537.4	348.7	340.6	344.9	393	Unique	59	High	0	3.408e-06
[K].TDSEGGFESDAVATANVLESSAPVVDGK.[Q]	1xiTRAQ8plex [K28]		3.36755e-10	0	1	2	7	Q00434	Q00434 [170-197]	0	3056.48	High	High	High	High	High	High	High	High	389.7	374.9	465.4	577	479.4	650.7	428.6	453.3	Unique	68	High	0	3.815e-08	GO:0015979;GO:0009535;GO:0019898;GO:0009654;GO:0005509	photosynthesis ;chloroplast thylakoid membrane;extrinsic component of membrane;photosystem II oxygen
[K].TDQWTSNLDLLTGLRK.[F]	1xiTRAQ8plex [K/T]		8.38113e-05	0	5	8	1	A0A1D5VBT1; D8L9G7; A0A1D5V409; A0A1D5WDB0; D8L9G6	A0A1D5VBT1 [229-244]; D8L9G7 [503-518]; A0A1D5V409 [596-611]; A0A1D5WDB0 [503-518]; D8L9G6 [503-518]	1	2469.39	High	High	High	High	High	High	High	High	30.2	30.5	42.9	35.6	139.5	62	58.7	137.6	NotUnique	43	High	0	2.66e-05
[K].TDSEGGFESDAVATANVLESSAPVVDGK.[Q]	1xiTRAQ8plex [K/T]		1.83251e-14	0	1	2	10	Q00434	Q00434 [170-197]	0	3360.69	High	High	High	High	High	High	High	High	498.3	405.1	622	460.7	563.1	506.9	470.8	561.1	Unique	85	High	0	7.109e-11	GO:0015979;GO:0009535;GO:0019898;GO:0009654;GO:0005509	photosynthesis ;chloroplast thylakoid membrane;extrinsic component of membrane;photosystem II oxygen
[K].FTLQADLGETVGAFK.[E]	1xiTRAQ8plex [K/F]		7.36985e-07	0	1	10	4	A0A1D5SFC0	A0A1D5SFC0 [33-47]	0	2205.24	High	High	High	High	High	High	High	High	165.6	175	184.2	162.4	163.7	168.3	149.4	156	Unique	43	High	0	1.636e-07
[R].VSALSQVSGVLGSQWGDEGK.[G]	1xiTRAQ8plex [K/V]		1.97293e-09	0	1	6	3	A0A1D5XML1	A0A1D5XML1 [59-78]	0	2612.41	High	High	High	High	High	High	High	High	179.7	181.7	180.5	160.2	153.6	167.6	157.7	154.1	Unique	70	High	0	2.786e-10	GO:0006167;GO:0009507;GO:0004019;GO:0005525;GO:0000287	AMP biosynthetic process ;chloroplast ;adenylosuccinate synthase activity;GTP binding;magnesium ion b
[R].LYSSLWNADDWATQGGR.[V]	1xiTRAQ8plex [N-Term]		5.14246e-08	0	2	17	3	A0A1D6CKJ8; A0A1D6DMA8	A0A1D6CKJ8 [181-197]; A0A1D6DMA8 [178-194]	0	2244.1	High	High	High	High	High	High	High	High	260.6	201.4	225.3	193	208.7	204.3	195.5	225.6	NotUnique	45	High	0	9.318e-09
[R].YPLNEELVSEAPNVNETAVQLIK.[F]	iTRAQ8plex [K]		7.48781e-07	0	1	6	6	A0A1D5SS63	A0A1D5SS63 [80-102]	0	3178.75	High	High	High	High	High	High	High	High	172.1	192.2	191.1	203	197.1	212.2	170.6	207.1	Unique	50	High	0	1.664e-07	GO:0051539;GO:0020037;GO:0050311	4iron, 4 sulfur cluster binding;heme binding;sulfite reductase (ferredoxin) activity
[R].ALAPHYAAAASALAEQGVDVALAK.[V]	1xiTRAQ8plex [K/A]		4.52869e-07	0	1	4	1	D8L9A2	D8L9A2 [134-157]	0	2916.64	High	High	High	High	High	High	High	High									NoQuanValues	28	High	0	9.682e-08	GO:0045454;GO:0005783;GO:0016853	cell redox homeostasis ;endoplasmic reticulum ;isomerase activity
[K].DAAYQIINDELMLDGNPR.[L]	1xiTRAQ8plex [N-Term]		3.17759e-13	0	1	4	3	A0A1D5T9J2	A0A1D5T9J2 [41-58]	0	2352.18	High	High	High	High	High	High	High	High	164.3	146.8	176.9	155.2	280.6	265.8	215.1	363.7	Unique	81	High	0	2.327e-14	GO:0006536;GO:0004351;GO:0030170	glutamate metabolic process;glutamate decarboxylase activity;pyridoxal phosphate binding
[R].LVQLFSEHGEVVNATVVYDR.[E]	1xiTRAQ8plex [N-Term]		8.28151e-10	0	1	2	1	A0A1D6BU45	A0A1D6BU45 [215-234]	0	2579.38	High	High	High	High	High	High	High	High	40	34.3	45.3	42.3	39.2	41.4	37.8	46.1	Unique	60	High	0	1.099e-10	GO:0003676;GO:0000166	nucleic acid binding;nucleotide binding
[K].GLPYEYVEEDLMAGK.[S]	1xiTRAQ8plex [K/G]		4.16025e-06	0	1	2	5	A0A1D5ZCL9	A0A1D5ZCL9 [29-43]	0	2322.21	High	High	High	High	High	High	High	High	228.6	204.2	231.9	265.4	296.5	330.6	262.9	292.1	Unique	43	High	0	1.537e-05
[R].VGLTALTMAEYFR.[D]	1xOxidation [M8]; 1xiTRAQ8plex [N-Term]		9.76496e-05	0	1	3	6	A0A075VXI8	A0A075VXI8 [249-261]	0	1791.96	High	High	High	High	High	High	High	High	448.5	416.1	589.2	481.3	566.6	519.8	528.2	627.9	Unique	38	High	1.006e-05	8.71e-05	GO:0015986;GO:0009535;GO:0045261;GO:0005524;GO:0046933	ATP synthesis coupled proton transport ;chloroplast thylakoid membrane;protontransporting ATP synthas
[R].WDEQFYGPDLLK.[K]	1xiTRAQ8plex [K/W]		4.86692e-05	0	3	4	4	A0A1D5WJB3; W5D4W6; A0A1D5V9L9	A0A1D5WJB3 [430-441]; W5D4W6 [430-441]; A0A1D5V9L9 [430-441]	0	2119.13	High	High	High	High	High	High	High	High	277.6	263.1	242.9	250.1	272	271.9	263.6	250.1	NotUnique	57	High	0	1.479e-05
[-].EEAAAAEEAAAAPEAVLTLHADNFDDAIAK.[H]	1xiTRAQ8plex [K/E]		1.04004e-13	0	1	1	6	Q9S8F6	Q9S8F6 [1-30]	0	3632.85	High	High	High	High	High	High	High	High	284.8	291	273.7	281	246.2	260.6	219.4	250.7	Unique	89	High	0	6.995e-15
[R].LYQMQESGTLLFPAINVNDSVTK.[S]	iTRAQ8plex [K]		6.66698e-13	0	4	12	12	A0A1D5UKX4; A0A1D5TBU1; W5B7Z6; A0A1D5URS1	A0A1D5UKX4 [213-235]; A0A1D5TBU1 [213-235]; W5B7Z6 [213-235]; A0A1D5URS1 [213-235]	0	3176.71	High	High	High	High	High	High	High	High	466.4	318.3	380.2	317.3	359.1	342.2	365.1	349.7	NotUnique	83	High	0	1.102e-13
[R].LYQMQESGTLLFPAINVNDSVTK.[S]	1xOxidation [M4]; iTRAQ8plex [K]		2.57112e-12	0	4	12	3	A0A1D5UKX4; A0A1D5TBU1; W5B7Z6; A0A1D5URS1	A0A1D5UKX4 [213-235]; A0A1D5TBU1 [213-235]; W5B7Z6 [213-235]; A0A1D5URS1 [213-235]	0	3192.71	High	High	High	High	High	High	High	High	95.3	59.9	71.5	66	63.8	69.6	72	71.4	NotUnique	80	High	0	2.211e-13
[K].AFADEIGIPFMETSAK.[N]	1xiTRAQ8plex [K/A]		1.82196e-06	0	2	6	6	W5CWZ2; A0A1D5W2P9	W5CWZ2 [138-153]; A0A1D5W2P9 [138-153]	0	2335.25	High	High	High	High	High	High	High	High	427.3	373.4	401.3	486.4	393.1	406.4	351.7	334.3	NotUnique	58	High	0	4.309e-07
[R].RLDISTLEEFIHENYTAPR.[M]	1xiTRAQ8plex [N-Term]		3.9458e-06	0	1	2	3	A0A1D5SZG3	A0A1D5SZG3 [299-317]	1	2608.37	High	High	High	High	High	High	High	High	30.5	33	33.1	36.2	37.4	34.7	40.1	43.3	Unique	18	High	0	1.228e-06	GO:0046872;GO:0004222	metal ion binding;metalloendopeptidase activity
[K].LTADLSSAFFPR.[F]	1xiTRAQ8plex [N-Term]		2.94606e-05	0	2	12	5	W4ZPI7; A0A1D5S9L4	W4ZPI7 [375-386]; A0A1D5S9L4 [375-386]	0	1628.89	High	High	High	High	High	High	High	High	71.6	76.4	83.3	76.4	68.1	82.7	77	78.8	NotUnique	54	High	0	8.63e-06
[R].ELGEWGLENYLSVK.[Q]	1xiTRAQ8plex [K/E]		3.78222e-06	0	1	5	2	A0A1D5T6G0	A0A1D5T6G0 [473-486]	0	2245.23	High	High	High	High	High	High	High	High	45.4	38.8	44.8	43.4	49.1	54.9	49.4	45.7	Unique	59	High	0	9.496e-07	GO:0016620	oxidoreductase activity, acting on the aldehyde or oxo group of donors, NAD or NADP as acceptor
[R].FVIDIGNTLDK.[AT]	1xiTRAQ8plex [K/F]		3.76226e-06	0	1	10	2	A0A1D6BN59	A0A1D6BN59 [352-362]	0	1843.08	High	High	High	High	High	High	High	High	153.2	111	162.6	117.1	220.4	152.9	163.8	148	Unique	43	High	0	9.447e-07	GO:0016491;GO:0008270	oxidoreductase activity;zinc ion binding
[R].LYQMQESGTLLFPAINVNDSVTK.[S]	1xiTRAQ8plex [K23]		6.01138e-05	0	4	12	2	A0A1D5UKX4; A0A1D5TBU1; W5B7Z6; A0A1D5URS1	A0A1D5UKX4 [213-235]; A0A1D5TBU1 [213-235]; W5B7Z6 [213-235]; A0A1D5URS1 [213-235]	0	2872.51	High	High	High	High	High	High	High	High	57.5	48.4	56.7	61.6	56.1	64.9	57.5	52.3	NotUnique	28	High	0	1.861e-05
[K].IFSTFVTFLK.[S]	1xiTRAQ8plex [K/I]		9.26383e-05	0	2	7	5	W4ZXK1; A0A1D6RH21	W4ZXK1 [201-210]; A0A1D6RH21 [202-211]	0	1811.09	High	High	High	High	High	High	High	High	221.4	178.3	164.1	105.9	126.1	87.4	107.9	194.6	NotUnique	28	High	0.0005721	0.005496
[K].VAVVGAAGGIGQSLSLLMK.[M]	1xiTRAQ8plex [K/V]		2.88819e-09	0	1	4	3	A0A1D5YPG2	A0A1D5YPG2 [48-66]	0	2379.43	High	High	High	High	High	High	High	High	7.4	6.6	16.9	9.4	17	14.2	14.1	18.3	Unique	60	High	0	4.215e-10	GO:0005975;GO:0006108;GO:0006099;GO:0030060	carbohydrate metabolic process;malate metabolic process;tricarboxylic acid cycle;Lmalate dehydrogenas
[K].VAVVGAAGGIGQSLSLLMK.[M]	1xOxidation [M18]; 1xiTRAQ8plex [K/V]		1.73747e-08	0	1	4	2	A0A1D5YPG2	A0A1D5YPG2 [48-66]	0	2395.42	High	High	High	High	High	High	High	High	40.5	32.6	51.1	44.8	50.6	49.3	58.2	54.8	Unique	63	High	0	2.892e-09	GO:0005975;GO:0006108;GO:0006099;GO:0030060	carbohydrate metabolic process;malate metabolic process;tricarboxylic acid cycle;Lmalate dehydrogenas
[K].EAAYQIINDELMLDGNPR.[L]	1xiTRAQ8plex [N-Term]		5.43768e-05	0	1	9	2	W5DRS3	W5DRS3 [42-59]	0	2366.2	High	High	High	High	High	High	High	High	93.8	83.1	102.6	95.2	102.7	116	100.9	123.9	Unique	29	High	0	3.191e-05	GO:0006536;GO:0004351;GO:0030170	glutamate metabolic process;glutamate decarboxylase activity;pyridoxal phosphate binding
[K].LGWAIDEDFGSIEK.[L]	1xiTRAQ8plex [K/L]		1.02287e-05	0	2	16	7	A0A1D5U305; P93606	A0A1D5U305 [119-132]; P93606 [125-138]	0	2188.17	High	High	High	High	High	High	High	High	363.3	367.1	375.3	380	544.3	442.9	457.9	477.1	NotUnique	41	High	0	2.767e-06
[R].KGELATMLTELDIK.[V]	iTRAQ8plex [K]		2.51627e-06	0	1	2	1	A0A1D6D173	A0A1D6D173 [147-160]	1	2474.47	High	High	High	High	High	High	High	High	85.8	91.3	94.9	93	89	94.2	86.3	79.3	Unique	23	High	0	6.105e-07	GO:0045454;GO:0005623;GO:0009055;GO:0015035	cell redox homeostasis ;cell ;electron carrier activity;protein disulfide oxidoreductase activity
[R].VGLTALTMAEYFR.[D]			3.77682e-05	0	1	3	5	A0A075VXI8	A0A075VXI8 [249-261]	0	1471.76	High	High	High	High	High	High	High	High									NoQuanValues	86	High	0	1.126e-05	GO:0015986;GO:0009535;GO:0045261;GO:0005524;GO:0046933	ATP synthesis coupled proton transport ;chloroplast thylakoid membrane;protontransporting ATP synthas
[R].ALGIVEELK.[A]	1xiTRAQ8plex [K/A]		0.000116178	0	1	3	5	A0A1D6B8P4	A0A1D6B8P4 [295-303]	0	1579.99	High	High	High	High	High	High	High	High	136.2	136.5	157.4	171.3	115.6	149.5	126.4	130.9	Unique	46	High	0	5.242e-05	GO:0008299;GO:0016740	isoprenoid biosynthetic process;transferase activity
[R].SAWGIINLGLVK.[QH]	1xiTRAQ8plex [K/S]		2.00429e-07	0	1	4	4	W5E0U1	W5E0U1 [435-446]	0	1879.16	High	High	High	High	High	High	High	High	394.8	256.3	312.1	258.6	260	276	266.9	232.1	Unique	60	High	0	4.016e-08
[K].LAMQEFMILPTGATSFK.[E]	1xOxidation [M3]; 1xiTRAQ8plex [K/L]		1.55446e-06	0	1	2	2	A0A1D6A2S3	A0A1D6A2S3 [169-185]	0	2509.37	High	High	High	High	High	High	High	High									NoQuanValues	18	High	0	6.061e-05	GO:0006096;GO:0000015;GO:0000287;GO:0004634	glycolytic process ;phosphopyruvate hydratase complex ;magnesium ion binding;phosphopyruvate hydratas
[R].ELIGPAMYFGLMGDGQPIGR.[Y]	1xiTRAQ8plex [Y/E]		5.17003e-09	0	2	6	12	A0A077RVB3; W5BNP0	A0A077RVB3 [211-230]; W5BNP0 [215-234]	0	2426.25	High	High	High	High	High	High	High	High	342.7	341.7	349.8	413	321.8	353.2	307.1	326.7	NotUnique	77	High	0	7.878e-10
[K].KLIQENISSALDILK.[S]	iTRAQ8plex [K]		1.43582e-06	0	3	3	4	A0A1D6DKE2; A0A1D6DKE3; A0A1D5SZB5	A0A1D6DKE2 [355-369]; A0A1D6DKE3 [355-369]; A0A1D5SZB5 [355-369]	1	2597.6	High	High	High	High	High	High	High	High	156.7	147.1	166	235.2	264.8	292.7	256.3	259.3	NotUnique	40	High	0	3.349e-07
[R].LVAAIDGLPDPGGPAFQESK.[R]	1xiTRAQ8plex [K/L]		1.07901e-08	0	2	3	4	A0A1D5SQ95; A0A1D5SDV7	A0A1D5SQ95 [226-245]; A0A1D5SDV7 [226-245]	0	2590.43	High	High	High	High	High	High	High	High	141.1	107.7	137	135.6	163.7	174.2	196.7	165.9	NotUnique	70	High	0	1.739e-09
[K].SFEVLPNPGDSLSSLSFSPK.[S]	1xiTRAQ8plex [K/S]		1.26396e-05	0	1	4	4	A0A1D5S3T1	A0A1D5S3T1 [16-35]	0	2716.47	High	High	High	High	High	High	High	High	75	82.5	80.9	83.7	71.7	76.5	70.6	76.4	Unique	30	High	0	3.472e-06
[K].SATNMTEQFAALAALSQNPGQVR.[E]	1xiTRAQ8plex [N-Term]		7.77099e-08	0	2	9	2	A0A1D6D8N4; A0A1D5YEQ2	A0A1D6D8N4 [824-846]; A0A1D5YEQ2 [824-846]	0	2709.39	High	High	High	High	High	High	High	High	106.4	118.4	125.4	122.9	131.7	135.4	117	131	NotUnique	36	High	0	1.45e-08
[K].LAMQEFMILPTGATSFK.[E]	1xiTRAQ8plex [K/L]		2.61171e-08	0	1	2	12	A0A1D6A2S3	A0A1D6A2S3 [169-185]	0	2493.37	High	High	High	High	High	High	High	High	422.9	455.6	403.8	412.9	473.9	451.9	418.5	446.3	Unique	67	High	0	4.498e-09	GO:0006096;GO:0000015;GO:0000287;GO:0004634	glycolytic process ;phosphopyruvate hydratase complex ;magnesium ion binding;phosphopyruvate hydratas
[K].SSVLLDVKPWDDETDMVKLEEAVR.[S]	iTRAQ8plex [K]		1.78407e-08	0	2	5	3	A0A096ULU9; W5BMW7	A0A096ULU9 [138-161]; W5BMW7 [138-161]	1	3687.01	High	High	High	High	High	High	High	High	132.2	136.8	153.8	129.6	160	144.6	130.1	164.7	NotUnique	37	High	0	2.983e-09
[K].AMQDPEIQNILTDPIMR.[Q]	1xiTRAQ8plex [N-Term]		3.94667e-08	0	2	4	3	A0A1D6A855; A0A1D6AL13	A0A1D6A855 [527-543]; A0A1D6AL13 [526-542]	0	2289.19	High	High	High	High	High	High	High	High	212	259.6	215.5	263.4	196.3	218.1	171	193.9	NotUnique	61	High	0	7.011e-09
[R].LYMEARPLEEGLAEAIDDGR.[I]	1xiTRAQ8plex [L/Y]		5.80917e-11	0	2	9	15	A0A1D5X0F1; A0A1D5Z9W3	A0A1D5X0F1 [401-420]; A0A1D5Z9W3 [587-606]	0	2552.3	High	High	High	High	High	High	High	High	416.1	395	528.1	433.7	487.5	467.5	405.4	577.6	NotUnique	55	High	0	6.304e-12
[R].EQIQSYVFDVIR.[A]	1xiTRAQ8plex [N-Term]		2.58405e-07	0	1	4	3	A5HE90	A5HE90 [95-106]	0	1800.98	High	High	High	High	High	High	High	High	193.6	135	226.2	148.8	241.2	256.3	295.8	270.2	Unique	43	High	0	8.342e-08
[R].LYMEARPLEEGLAEAIDDGR.[I]	1xOxidation [M3]; 1xiTRAQ8plex [N-Term]		1.13751e-06	0	2	9	6	A0A1D5X0F1; A0A1D5Z9W3	A0A1D5X0F1 [401-420]; A0A1D5Z9W3 [587-606]	0	2568.29	High	High	High	High	High	High	High	High	339.6	340.3	408.5	344	363.6	363.5	333.3	396.3	NotUnique	29	High	0	2.605e-07
[R].QLIGPAMYFGLMGDGQPIGR.[Y]	1xiTRAQ8plex [N-Term]		1.14983e-09	0	2	8	16	W5ES41; W5EA83	W5ES41 [224-243]; W5EA83 [224-243]	0	2425.27	High	High	High	High	High	High	High	High	633.5	623.9	573.6	569.5	516.1	483.7	488.6	498.6	NotUnique	75	High	0	1.957e-08
[R].QLIGPAMYFGLMGDGQPIGR.[Y]	1xOxidation [M]; 1xiTRAQ8plex [N-Term]		9.86837e-05	0	2	8	6	W5ES41; W5EA83	W5ES41 [224-243]; W5EA83 [224-243]	0	2441.26	High	High	High	High	High	High	High	High	275	269.8	277.7	276.5	257.6	277.6	252.3	275	NotUnique	62	High	0.000111	0.0009227
[R].VIYIVAGDDGSHVPILR.[QK]	1xiTRAQ8plex [N-Term]		3.42108e-08	0	1	4	2	W5G7B5	W5G7B5 [74-90]	0	2128.21	High	High	High	High	High	High	High	High	44.2	51.7	43.9	35.5	33.8	34.4	28.9	33.9	Unique	59	High	0	6.008e-09	GO:0006355;GO:0008270	regulation of transcription, DNAtemplated;zinc ion binding
[R].ALTNAVGNLAITGAYADALKK.[F]	iTRAQ8plex [K]		1.56302e-09	0	3	6	4	D8L9G7; A0A1D5WDB0; D8L9G6	D8L9G7 [88-108]; A0A1D5WDB0 [88-108]; D8L9G6 [88-108]	1	2987.77	High	High	High	High	High	High	High	High	190	168.4	159.4	145.7	290.7	205.8	201.8	219.4	NotUnique	58	High	0	2.174e-10
[K].LLPINFAGLAK.[A]	1xiTRAQ8plex [K/L]		2.33457e-05	0	1	3	7	A0A1D6S2S6	A0A1D6S2S6 [130-140]	0	1765.12	High	High	High	High	High	High	High	High	313.2	248.4	283.9	277.1	370.9	405.4	376	305	Unique	57	High	0	6.701e-06	GO:0016301;GO:0000287;GO:0030955;GO:0004743	kinase activity;magnesium ion binding;potassium ion binding;pyruvate kinase activity
[R].VVDLADIVADQWK.[-]	1xiTRAQ8plex [K13]		7.1548e-05	0	1	2	3	A0A1D5T799	A0A1D5T799 [389-401]	0	1775.98	High	High	High	High	High	High	High	High	112.9	110.2	128.5	153.2	114.7	222.4	116.1	126.1	Unique	45	High	0	2.241e-05	GO:0006006;GO:0051287;GO:0050661;GO:0016620	glucose metabolic process;NAD binding;NADP binding;oxidoreductase activity, acting on the aldehyde or
[R].VVDLADIVADQWK.[-]	1xiTRAQ8plex [K/V]		3.24523e-11	0	1	2	23	A0A1D5T799	A0A1D5T799 [389-401]	0	2080.19	High	High	High	High	High	High	High	High	717.3	552.3	1011.4	851	1156.9	1277.8	1113.1	1222.7	Unique	90	High	0	3.365e-12	GO:0006006;GO:0051287;GO:0050661;GO:0016620	glucose metabolic process;NAD binding;NADP binding;oxidoreductase activity, acting on the aldehyde or
[R].GNSVVMIEALEPIAR.[S]	1xiTRAQ8plex [N-Term]		1.02338e-08	0	1	1	6	A0A1D6RN03	A0A1D6RN03 [64-78]	0	1903.06	High	High	High	High	High	High	High	High	226	266.8	217.3	241.7	208	203.6	213.6	208.8	Unique	36	High	0	2.231e-05	GO:0000387;GO:0005681;	spliceosomal snRNP assembly ;spliceosomal complex ;
[K].GLPIMVFSTDEASNK.[A]	1xiTRAQ8plex [K/G]		5.93211e-07	0	2	14	4	W5DNV7; A0A1D5WZW5	W5DNV7 [472-486]; A0A1D5WZW5 [888-902]	0	2217.2	High	High	High	High	High	High	High	High	159.2	159.2	161.8	177.4	151.2	183.1	148.3	132.8	NotUnique	53	High	0	1.291e-07
[K].FDGADLTEVVMSK.[A]	1xiTRAQ8plex [K/F]		3.27457e-05	0	2	3	4	A0A1D5S820; A0A1D5RWP3	A0A1D5S820 [133-145]; A0A1D5RWP3 [133-145]	0	2020.09	High	High	High	High	High	High	High	High	262.5	219.1	313.6	289.1	304.2	302.4	296.4	320.4	NotUnique	37	High	0	9.655e-06
[K].ALSEAGLTTESLHFVEVVGSGSR.[V]	1xiTRAQ8plex [N-Term]		7.98114e-12	0	1	1	8	A0A1D6DGU6	A0A1D6DGU6 [321-343]	0	2650.4	High	High	High	High	High	High	High	High	314.9	271.1	317.6	325.7	347.9	362.1	341.3	342.7	Unique	98	High	0	7.459e-13	GO:0005524	ATP binding
[R].GIDVQQVSLVINYDLPTQPENYLHR.[I]	1xiTRAQ8plex [N-Term]		2.75442e-13	0	2	6	6	A0A0C4BKH5; W5GF95	A0A0C4BKH5 [343-367]; W5GF95 [343-367]	0	3215.7	High	High	High	High	High	High	High	High	210.6	185.2	211.1	234.6	218	228.9	217.6	201.6	NotUnique	77	High	0	1.994e-14
[K].TDQWTSNLDLLTGLR.[K]			2.40983e-05	0	5	8	6	A0A1D5VBT1; D8L9G7; A0A1D5V409; A0A1D5WDB0; D8L9G6	A0A1D5VBT1 [229-243]; D8L9G7 [503-517]; A0A1D5V409 [596-610]; A0A1D5WDB0 [503-517]; D8L9G6 [503-517]	0	1732.89	High	High	High	High	High	High	High	High									NoQuanValues	64	High	0	6.939e-06
[K].TDQWTSNLDLLTGLR.[K]	1xiTRAQ8plex [N-Term]		9.75773e-09	0	5	8	9	A0A1D5VBT1; D8L9G7; A0A1D5V409; A0A1D5WDB0; D8L9G6	A0A1D5VBT1 [229-243]; D8L9G7 [503-517]; A0A1D5V409 [596-610]; A0A1D5WDB0 [503-517]; D8L9G6 [503-517]	0	2037.09	High	High	High	High	High	High	High	High	421.3	460.1	432.5	358.8	894.1	611.3	644	785	NotUnique	48	High	0	2.371e-08
[K].KMNAEGAALQGSGWVWLALDK.[E]	iTRAQ8plex [K]		2.00263e-05	0	2	15	1	A0A1D5U305; P93606	A0A1D5U305 [136-156]; P93606 [142-162]	1	3157.76	High	High	High	High	High	High	High	High									NoQuanValues	10	High	0	5.697e-06
[K].ILAAVGAAPVGVAA.[-]	1xiTRAQ8plex [N-Term]		0.000220377	0	1	3	4	A0A1D6AYA8	A0A1D6AYA8 [385-398]	0	1483.91	High	High	High	High	High	High	High	High	85.2	53.2	111.8	60	80.9	75.1	78.9	74.6	Unique	73	High	0	7.554e-05	GO:0003824;GO:0050662	catalytic activity;coenzyme binding
[R].ATIANMAPEYGATMGFFPVDAK.[T]	1xiTRAQ8plex [K/A]		1.03427e-08	0	1	4	10	A0A1D5XYE0	A0A1D5XYE0 [394-415]	0	2910.5	High	High	High	High	High	High	High	High	262.4	254.7	267.2	296.4	480.8	514.6	390.9	395	Unique	84	High	0	8.66e-09	GO:0008152;GO:0051539;GO:0003994	metabolic process;4 iron, 4 sulfur cluster binding;aconitate hydratase activity
[R].ATIANMAPEYGATMGFFPVDAK.[T]	1xOxidation [M14]; 1xiTRAQ8plex [K/A]		3.7424e-06	0	1	4	3	A0A1D5XYE0	A0A1D5XYE0 [394-415]	0	2926.49	High	High	High	High	High	High	High	High	190.1	173.2	200	205.4	212.3	234.6	211.7	204.9	Unique	35	High	0	9.393e-07	GO:0008152;GO:0051539;GO:0003994	metabolic process;4 iron, 4 sulfur cluster binding;aconitate hydratase activity
[K].FSFCFDGLHGVAGAYAK.[R]	1xiTRAQ8plex [K/F]; 1xCarbamidomethyl [C4]		1.99371e-07	0	2	5	4	Q8VX48; A0A1D5WYC0	Q8VX48 [222-238]; A0A1D5WYC0 [293-309]	0	2455.27	High	High	High	High	High	High	High	High	215.7	223.9	241.9	242.1	271.1	266.5	254	256.3	NotUnique	27	High	0	6.65e-07
[K].FLMPSVAGFLMQK.[E]	1xiTRAQ8plex [K/F]		4.18233e-06	0	1	3	10	W5H4V7	W5H4V7 [166-178]	0	2077.18	High	High	High	High	High	High	High	High	504.6	465	455.7	402.6	535.6	492.7	507.1	483.3	Unique	58	High	0	1.056e-06	GO:0006096;GO:0005524;GO:0004618	glycolytic process;ATP binding;phosphoglycerate kinase activity
[K].VPGLLVIDTPGHESFSNLR.[S]	1xiTRAQ8plex [N-Term]		8.96133e-06	0	1	7	1	A0A1D5SVG3	A0A1D5SVG3 [847-865]	0	2355.3	High	High	High	High	High	High	High	High	52.4	48.5	54.5	51.4	46.7	52	47.7	38	Unique	56	High	0	2.39e-06	GO:0005525;GO:0003924	GTP binding;GTPase activity
[K].IFVGGVAWETTEESFSK.[H]	1xiTRAQ8plex [K/I]		2.42543e-10	0	1	1	4	A0A1D6BFQ2	A0A1D6BFQ2 [64-80]	0	2495.33	High	High	High	High	High	High	High	High	204.6	242.5	195.3	202.9	170.1	184	155.2	172.6	Unique	80	High	0	2.932e-11	GO:0003676;GO:0000166	nucleic acid binding;nucleotide binding
[R].ANTFVAEVLGVDPR.[E]	1xiTRAQ8plex [N-Term]		1.07895e-07	0	1	5	13	A0A1D5YPG2	A0A1D5YPG2 [198-211]	0	1791.99	High	High	High	High	High	High	High	High	388.9	360.4	515.8	431.9	647.7	574.6	559	698.9	Unique	107	High	0	8.285e-08	GO:0005975;GO:0006108;GO:0006099;GO:0030060	carbohydrate metabolic process;malate metabolic process;tricarboxylic acid cycle;Lmalate dehydrogenas
[K].VESEILDVVGAAK.[K]	1xiTRAQ8plex [K/V]		0.00019641	0	1	2	5	W5GZX3	W5GZX3 [74-86]	0	1938.14	High	High	High	High	High	High	High	High	102.6	87.6	75.7	93.5	96	100.4	105.3	85.4	Unique	38	High	1.006e-05	0.0001226	GO:0015986;GO:0016020;GO:0046933	ATP synthesis coupled proton transport ;membrane ;protontransporting ATP synthase activity, rotationa
[K].TMAITDMASALR.[Q]	1xiTRAQ8plex [N-Term]		1.19883e-05	0	2	7	2	A0A1D5SYY9; A0A1D5SBT1	A0A1D5SYY9 [110-121]; A0A1D5SBT1 [67-78]	0	1584.84	High	High	High	High	High	High	High	High	157.9	158.9	155.3	125	117.2	113.6	129.2	128	NotUnique	27	High	0.0002512	0.001759
[K].NILFVVSKPDVFK.[S]	iTRAQ8plex [K]		9.56135e-05	0	1	3	2	A0A1D5Y3K4	A0A1D5Y3K4 [171-183]	0	2418.49	High	High	High	High	High	High	High	High	48.6	48.6	51.3	46.1	60.2	52.2	53.1	58.1	Unique	16	High	0	3.07e-05
[R].QLMQWPVEELEALR.[AG]	1xiTRAQ8plex [N-Term]		2.65336e-07	0	2	6	8	A0A1D5TGG3; W5B8Z6	A0A1D5TGG3 [370-383]; W5B8Z6 [405-418]	0	2046.1	High	High	High	High	High	High	High	High	338.4	215.7	331	242.4	473.9	337.4	324.2	346.9	NotUnique	51	High	0	1.207e-07
[K].DGKPVLIELIDAK.[T]	iTRAQ8plex [K]		2.27365e-05	0	1	7	5	A0A1D5T3W0	A0A1D5T3W0 [324-336]	0	2323.44	High	High	High	High	High	High	High	High	211.9	207.5	174.5	222.4	159.1	187.2	168.4	145.7	Unique	11	High	0	6.525e-06	GO:0045454;GO:0005623;GO:0004148;GO:0050660	cell redox homeostasis ;cell ;dihydrolipoyl dehydrogenase activity;flavin adenine dinucleotide bindin
[R].LLEGALADAGGVR.[L]	1xiTRAQ8plex [N-Term]		0.00019952	0	1	4	3	A0A1D5V5F4	A0A1D5V5F4 [117-129]	0	1545.89	High	High	High	High	High	High	High	High	189.5	171.1	187.8	174.4	175	175.4	184.9	174.1	Unique	47	High	1.006e-05	0.0002182	GO:0019303;GO:0005737;GO:0005634;GO:0005524;GO:0046872;GO:0004747	Dribose catabolic process ;cytoplasm;nucleus ;ATP binding;metal ion binding;ribokinase activity
[R].TGYSAQGSGSTLIMPVLDNQLK.[S]	iTRAQ8plex [K]		3.7828e-07	0	1	2	4	A0A1D5Z0H9	A0A1D5Z0H9 [137-158]	0	2888.56	High	High	High	High	High	High	High	High	160.9	198.6	153.3	166.8	150.5	146.7	141.9	157.5	Unique	49	High	0	1.412e-06	GO:0051603;GO:0005737;GO:0005634;GO:0005839;GO:0004298	proteolysis involved in cellular protein catabolic process ;cytoplasm;nucleus;proteasome core complex
[R].DVATTPAELVAFFHDMSLMR.[R]	1xOxidation [M]; 1xiTRAQ8plex [N-Term]		1.25796e-07	0	1	1	10	A0A1D6AQ51	A0A1D6AQ51 [50-69]	0	2571.29	High	High	High	High	High	High	High	High	80.5	77.8	105.9	98.1	98.6	115.8	99.9	111.9	Unique	68	High	0	2.432e-08	GO:0006086;GO:0043231;GO:0004739	acetylCoA biosynthetic process from pyruvate ;intracellular membranebounded organelle ;pyruvate dehyd
[K].FDGILGLGFK.[E]	1xiTRAQ8plex [K/F]		2.10186e-06	0	1	17	9	A0A1D5SQ78	A0A1D5SQ78 [195-204]	0	1675	High	High	High	High	High	High	High	High	363.9	243.3	289.7	187.1	279.9	233.5	346.5	271.6	Unique	62	High	0	5.045e-07	GO:0006629;GO:0004190	lipid metabolic process;aspartictype endopeptidase activity
[R].ETNPLESAVVSVTQLR.[G]	1xiTRAQ8plex [N-Term]		1.49001e-06	0	1	1	2	W5B4A8	W5B4A8 [257-272]	0	2047.13	High	High	High	High	High	High	High	High	155.2	138.9	147.3	136.4	126.6	143.1	107.5	119.2	Unique	27	High	3.881e-05	0.0003382	GO:0008152;GO:0016787	metabolic process;hydrolase activity
[R].LSELLGIEVK.[K]	1xiTRAQ8plex [K/L]		3.51262e-07	0	1	10	15	H9ZWZ2	H9ZWZ2 [10-19]	0	1709.07	High	High	High	High	High	High	High	High	480.5	382.6	718.5	364.8	609.3	497.5	580.6	640	Unique	61	High	0	1.063e-07	GO:0006096;GO:0004618	glycolytic process;phosphoglycerate kinase activity
[K].KLDVYIDVPDIIDISHMR.[S]	1xiTRAQ8plex [K]		8.42543e-05	0	1	8	1	A0A1D5VH82	A0A1D5VH82 [598-615]	1	2750.54	High	High	High	High	High	High	High	High									NoQuanValues	11	High	0	2.674e-05	GO:0016579;GO:0006511;GO:0004843;GO:0008270	protein deubiquitination;ubiquitindependent protein catabolic process;thioldependent ubiquitinspecifi
[R].GFLVSFGQSSGSPDPISMGDLASK.[S]	1xiTRAQ8plex [K/G]		8.15193e-12	0	1	3	2	A0A1D5Y0D5	A0A1D5Y0D5 [351-374]	0	2992.55	High	High	High	High	High	High	High	High	115.4	119.3	109.7	129.8	106.2	117.7	119.9	87.7	Unique	96	High	0	7.649e-13	GO:0016491	oxidoreductase activity
[K].VTVAEGAGLTGNVSAVEQFIR.[E]	1xiTRAQ8plex [N-Term]		3.11051e-10	0	1	4	1	A0A1D6D398	A0A1D6D398 [231-251]	0	2422.32	High	High	High	High	High	High	High	High	39.6	44.1	42.4	33.6	36.3	46.4	48.5	36.2	Unique	67	High	0	3.84e-11	GO:0007264;GO:0016021;GO:0005622;GO:0005525	small GTPase mediated signal transduction ;integral component of membrane;intracellular ;GTP binding
[K].GFVFGTATSAYQVEGMAAGGGR.[G]	1xiTRAQ8plex [N-Term]		5.84031e-12	0	1	1	4	I3NM30	I3NM30 [47-68]	0	2438.21	High	High	High	High	High	High	High	High	266.6	231.8	252	219	207.9	195.2	202.9	181.2	Unique	83	High	0	3.033e-11	GO:0005975;GO:0004553	carbohydrate metabolic process;hydrolase activity, hydrolyzing Oglycosyl compounds
[K].DANFYGGHGIVGAQVPLGCGLAFAQK.[Y]	1xiTRAQ8plex [K/D]; 1xCarbamidomethyl [C19]		2.40002e-11	0	1	4	3	A0A1D6AQ51	A0A1D6AQ51 [156-181]	0	3255.72	High	High	High	High	High	High	High	High	191.3	191.6	215.7	200.6	218.4	231.1	203.7	240.7	Unique	54	High	0	2.435e-12	GO:0006086;GO:0043231;GO:0004739	acetylCoA biosynthetic process from pyruvate ;intracellular membranebounded organelle ;pyruvate dehyd
[R].MSLGYAYVNFSSPADAAR.[A]	1xiTRAQ8plex [N-Term]		5.06199e-10	0	1	2	2	A0A1D6CF61	A0A1D6CF61 [81-98]	0	2224.1	High	High	High	High	High	High	High	High	160.3	167.4	160.1	153.2	143.7	144	131.2	150.8	Unique	75	High	0	3.457e-10	GO:0005737;GO:0000166;GO:0003723	cytoplasm ;nucleotide binding;RNA binding
[K].LLPDIVSSFGPDK.[S]	1xiTRAQ8plex [K/L]		0.000128389	0	3	15	5	A0A1D6BQP1; A0A1D6CLW4; A0A1D6C214	A0A1D6BQP1 [281-293]; A0A1D6CLW4 [274-286]; A0A1D6C214 [280-292]	0	1996.16	High	High	High	High	High	High	High	High	365.3	356.4	338.1	360.4	306.6	338.8	324.9	276.8	NotUnique	49	High	0	4.211e-05
[K].AIETLPLADASIAYR.[Y]	1xiTRAQ8plex [N-Term]		8.33707e-05	0	1	2	3	W4ZTY6	W4ZTY6 [97-111]	0	1908.07	High	High	High	High	High	High	High	High	296.4	338.3	276.8	286.4	251.3	238.4	237.5	237.6	Unique	24	High	6.432e-05	0.0005184	GO:0005737;GO:0005525;GO:0003924	cytoplasm ;GTP binding;GTPase activity
[R].VFEVSLADLQNDEDQAYR.[K]	1xiTRAQ8plex [N-Term]		1.50641e-12	0	2	4	15	A0A1D5XXA6; A0A1D6RVF1	A0A1D5XXA6 [65-82]; A0A1D6RVF1 [65-82]	0	2416.19	High	High	High	High	High	High	High	High	910.8	816.4	793	816.2	693.3	665.5	695.3	641.7	NotUnique	88	High	0	1.244e-13
[K].AQAPIQAHFGELDSFVGFADVTAAK.[S]	1xiTRAQ8plex [K/A]		4.90429e-12	0	2	4	4	W5CKU7; A0A077RSY3	W5CKU7 [184-208]; A0A077RSY3 [153-177]	0	3198.7	High	High	High	High	High	High	High	High	208.3	201.4	221.4	229.3	214.7	242.7	199.8	234.7	NotUnique	58	High	0	4.415e-13
[R].GLDFAGLMDDIK.[N]	1xiTRAQ8plex [K/G]		3.4523e-05	0	1	7	6	A0A1D6BEV0	A0A1D6BEV0 [189-200]	0	1903.05	High	High	High	High	High	High	High	High	287	300.4	280.9	318.8	293.2	330.9	289.3	334.3	Unique	48	High	0	1.738e-05	GO:0009058;GO:0006520;GO:0004069;GO:0080130;GO:0030170	biosynthetic process;cellular amino acid metabolic process;Laspartate:2oxoglutarate aminotransferase
[R].LLVLEAADQLDR.[H]	1xiTRAQ8plex [N-Term]		0.000129066	0	1	7	2	A0A1D5UAY4	A0A1D5UAY4 [771-782]	0	1659.96	High	High	High	High	High	High	High	High	74.2	58.2	69.4	67.6	70.5	70.3	65.2	69.7	Unique	28	High	0	4.241e-05	GO:0003995;GO:0050660	acylCoA dehydrogenase activity;flavin adenine dinucleotide binding
[R].DVATTPAELVAFFHDMSLMR.[R]	1xiTRAQ8plex [N-Term]		6.95423e-10	0	1	1	8	A0A1D6AQ51	A0A1D6AQ51 [50-69]	0	2555.29	High	High	High	High	High	High	High	High	45	44.9	64.4	55.3	88.6	96.9	68.8	91.3	Unique	61	High	0	9.128e-11	GO:0006086;GO:0043231;GO:0004739	acetylCoA biosynthetic process from pyruvate ;intracellular membranebounded organelle ;pyruvate dehyd
[R].AALQWAADNLLR.[AS]	1xiTRAQ8plex [N-Term]		2.27553e-06	0	1	4	11	A0A1D5SN95	A0A1D5SN95 [21-32]	0	1645.93	High	High	High	High	High	High	High	High	303.4	425	345.3	330.8	319.6	308.5	308	314.9	Unique	45	High	0	5.493e-07	GO:0006950;	response to stress;
[R].SSPLIPSDPITVTIEEK.[L]	1xiTRAQ8plex [K/S]		8.65044e-05	0	1	3	3	A0A1D6REG4	A0A1D6REG4 [275-291]	0	2434.39	High	High	High	High	High	High	High	High	211.1	203.3	182.2	204.8	158.2	141.7	148.9	125.9	Unique	39	High	6.432e-05	0.0005464	GO:0015031;GO:0006890;GO:0030126;GO:0000139;	protein transport;retrograde vesiclemediated transport, Golgi to ER ;COPI vesicle coat;Golgi membrane
[R].IIESAQGQNVYPADQLMIIYQGK.[I]	1xiTRAQ8plex [K/I]		1.61337e-08	0	1	3	3	A0A1D6BVJ9	A0A1D6BVJ9 [29-51]	0	3187.73	High	High	High	High	High	High	High	High	149.5	135.1	153.8	142.3	137.5	139.1	130.6	135.5	Unique	52	High	0	2.677e-09	GO:0006289;GO:0043161;GO:0005634;GO:0003684	nucleotideexcision repair;proteasomemediated ubiquitindependent protein catabolic process ;nucleus ;d
[R].LTVVSTEEILLERPR.[A]	1xiTRAQ8plex [N-Term]		4.62614e-09	0	1	2	6	U5HTF2	U5HTF2 [94-108]	0	2059.21	High	High	High	High	High	High	High	High	320.2	385.5	362.9	334.9	302.8	307.9	294.4	297.4	Unique	51	High	0	7.006e-10	GO:0001731;GO:0006446;GO:0016282;GO:0033290;GO:0005852;GO:0000166;GO:0003743	formation of translation preinitiation complex;regulation of translational initiation ;eukaryotic 43S
[K].TQDLILDYVNQLCNR.[L]	1xiTRAQ8plex [N-Term]; 1xCarbamidomethyl [C13]		2.12445e-07	0	1	7	6	A0A1D5SQ78	A0A1D5SQ78 [409-423]	0	2169.13	High	High	High	High	High	High	High	High	216.7	208.7	226.6	193.8	232.3	213	215.3	220.5	Unique	72	High	0	4.273e-08	GO:0006629;GO:0004190	lipid metabolic process;aspartictype endopeptidase activity
[R].LPVVDSTGNLVGMITR.[G]	1xiTRAQ8plex [N-Term]		0.000175942	0	1	1	2	A0A1D5ZC03	A0A1D5ZC03 [202-217]	0	1976.12	High	High	High	High	High	High	High	High	183.4	167.9	248.7	208.5	217.3	210.9	180.6	243.7	Unique	21	High	0.0009391	0.009755
[K].ANCIDSTQAAEAVFASEVEK.[L]	1xiTRAQ8plex [K/A]; 1xCarbamidomethyl [C3]		1.11968e-07	0	1	3	1	A0A1D6CWR8	A0A1D6CWR8 [255-274]	0	2748.4	High	High	High	High	High	High	High	High	66.1	69.5	77	80.2	72.4	79.7	68.2	71	Unique	32	High	0	2.153e-08	GO:0006364;GO:0008033;GO:0008168;GO:0003723	rRNA processing;tRNA processing;methyltransferase activity;RNA binding
[R].LFLFPAKPESSSSLGSLLDDSSK.[S]	iTRAQ8plex [K]		2.66712e-06	0	1	3	1	A0A077RVJ6	A0A077RVJ6 [157-179]	0	3337.87	High	High	High	High	High	High	High	High									NoQuanValues	43	High	0	6.516e-07
[R].FDGALNVDVNEFQTNLVPYPR.[I]			5.62628e-07	0	1	16	3	A4K4Y1	A4K4Y1 [244-264]	0	2408.19	High	High	High	High	High	High	High	High									NoQuanValues	73	High	0	1.222e-07	GO:0007017;GO:0005737;GO:0005874;GO:0005525;GO:0003924;GO:0005200	microtubulebased process ;cytoplasm;microtubule ;GTP binding;GTPase activity;structural constituent o
[R].FDGALNVDVNEFQTNLVPYPR.[I]	1xiTRAQ8plex [N-Term]		2.45164e-13	0	1	16	14	A4K4Y1	A4K4Y1 [244-264]	0	2712.39	High	High	High	High	High	High	High	High	832.2	722.5	762.1	582.2	471	413.7	443.9	490.1	Unique	108	High	0	1.709e-13	GO:0007017;GO:0005737;GO:0005874;GO:0005525;GO:0003924;GO:0005200	microtubulebased process ;cytoplasm;microtubule ;GTP binding;GTPase activity;structural constituent o
[K].LMGDLGQIVPMNYNPR.[D]	1xiTRAQ8plex [N-Term]		4.42551e-05	0	2	4	6	A0A1D6AQF5; A0A1D6B3M7	A0A1D6AQF5 [120-135]; A0A1D6B3M7 [160-175]	0	2122.11	High	High	High	High	High	High	High	High	411.3	436.6	449.8	411.7	474.6	448.4	421.2	476.4	NotUnique	47	High	0	1.333e-05
[R].WVLTGADPWLLDHADLSR.[V]	1xiTRAQ8plex [N-Term]		7.44921e-09	0	1	1	4	A0A1D6CYE6	A0A1D6CYE6 [692-709]	0	2369.26	High	High	High	High	High	High	High	High	164.7	161.3	168.1	156.8	163.6	151.7	151	150.1	Unique	56	High	0	1.169e-09	GO:0016787;GO:0016491	hydrolase activity;oxidoreductase activity
[R].FLDVLQGLHGDDLR.[E]	1xiTRAQ8plex [N-Term]		7.37076e-09	0	1	7	8	A0A1D5YFR1	A0A1D5YFR1 [48-61]	0	1902.04	High	High	High	High	High	High	High	High	390.7	275.4	355.7	280	330.8	319.9	357.4	334.8	Unique	64	High	0	1.152e-09	GO:0015977;GO:0006099;GO:0008964	carbon fixation;tricarboxylic acid cycle;phosphoenolpyruvate carboxylase activity
[K].KFPGIDPMALHLLER.[L]	1xiTRAQ8plex [K]		2.54068e-05	0	1	6	1	A0A1D5RXB0	A0A1D5RXB0 [391-405]	1	2345.36	High	High	High	High	High	High	High	High	28.9	31.6	32.6	29.4	60.5	61.1	53.4	49.9	Unique	40	High	0	7.345e-06	GO:0005622;GO:0005524;GO:0004707	intracellular ;ATP binding;MAP kinase activity
[K].GFVFGTATSAYQVEGMANAGGR.[G]	1xiTRAQ8plex [N-Term]		6.56017e-08	0	1	1	1	W5EDY1	W5EDY1 [47-68]	0	2495.23	High	High	High	High	High	High	High	High	101.9	89.9	106	92.7	81.7	85.9	85.6	76.8	Unique	23	High	0	1.208e-08	GO:0005975;GO:0004553	carbohydrate metabolic process;hydrolase activity, hydrolyzing Oglycosyl compounds
[R].EAYLSESEFQTVFGITK.[D]	1xiTRAQ8plex [K/E]		1.18061e-08	0	2	6	8	A0A1D5WMJ5; A0A1D5VQX7	A0A1D5WMJ5 [983-999]; A0A1D5VQX7 [986-1002]	0	2557.36	High	High	High	High	High	High	High	High	360.6	373.2	312.2	386.1	271.4	276.3	250.9	254.7	NotUnique	61	High	0	1.909e-09
[K].VADFFDSAVNLALK.[V]	1xiTRAQ8plex [K14]		7.95071e-05	0	1	3	2	A0A0C4BJE5	A0A0C4BJE5 [442-455]	0	1814	High	High	High	High	High	High	High	High	145.9	153.9	146.6	167.4	143.8	190.5	131.5	140.4	Unique	59	High	0	2.515e-05	GO:0006544;GO:0006563;GO:0035999;GO:0004372;GO:0030170	glycine metabolic process;Lserine metabolic process;tetrahydrofolate interconversion;glycine hydroxym
[K].VADFFDSAVNLALK.[V]	1xiTRAQ8plex [K/V]		9.86371e-13	0	1	3	23	A0A0C4BJE5	A0A0C4BJE5 [442-455]	0	2118.21	High	High	High	High	High	High	High	High	429.4	310.1	559	437.4	719.6	658	664.6	772.6	Unique	114	High	0	7.862e-14	GO:0006544;GO:0006563;GO:0035999;GO:0004372;GO:0030170	glycine metabolic process;Lserine metabolic process;tetrahydrofolate interconversion;glycine hydroxym
[K].QSLSGIPLLILGNK.[I]	1xiTRAQ8plex [K/Q]		1.5536e-05	0	1	2	2	A0A1D6AKJ1	A0A1D6AKJ1 [117-130]	0	2061.29	High	High	High	High	High	High	High	High	98.2	66.5	90.8	86.9	78.4	87.7	85.8	86	Unique	24	High	0	4.337e-06	GO:0007264;GO:0005622;GO:0005525	small GTPase mediated signal transduction ;intracellular ;GTP binding
[R].FYTGDTVFAFGDGLSYTK.[M]	iTRAQ8plex [Y]		1.89092e-07	0	2	11	6	A0A1D5TZP1; A0A1D5UMY9	A0A1D5TZP1 [623-640]; A0A1D5UMY9 [624-641]	0	2597.34	High	High	High	High	High	High	High	High	282.6	225.9	239.5	200.6	176.8	167.6	162.6	168.6	NotUnique	51	High	0	3.771e-08
[K].FSNLEVDLPAMMAQK.[D]	1xiTRAQ8plex [K/F]		5.47933e-07	0	1	4	6	W4ZUZ6	W4ZUZ6 [109-123]	0	2302.24	High	High	High	High	High	High	High	High	306.5	355.3	303.7	329.9	417.8	388.2	335.7	421.8	Unique	59	High	0	1.355e-07	GO:0045454;GO:0005623;GO:0004148;GO:0050660	cell redox homeostasis ;cell ;dihydrolipoyl dehydrogenase activity;flavin adenine dinucleotide bindin
[-].MIQPQTLLNVADNSGAR.[K]	1xiTRAQ8plex [N-Term]		1.31923e-06	0	1	3	3	Q95H51	Q95H51 [1-17]	0	2132.14	High	High	High	High	High	High	High	High	164	154.8	199.1	201.1	195.7	194.3	198.2	188.7	Unique	50	High	0	3.058e-07	GO:0006412;GO:0009507;GO:0015934;GO:0019843;GO:0003735	translation ;chloroplast;large ribosomal subunit ;rRNA binding;structural constituent of ribosome
[R].IVALLGYDVGSNPPQR.[C]	1xiTRAQ8plex [N-Term]		5.93211e-07	0	2	3	8	I3NM30; W5EDY1	I3NM30 [208-223]; W5EDY1 [208-223]	0	2003.12	High	High	High	High	High	High	High	High	456.1	370.9	403.1	336	323	306.6	297.1	326.5	NotUnique	54	High	0	1.289e-07
[K].GIELILSTEIVK.[A]	1xiTRAQ8plex [K/G]		1.3256e-05	0	3	10	9	A0A1D6BV35; A0A1D5Y508; A0A1D5XTW4	A0A1D6BV35 [87-98]; A0A1D5Y508 [87-98]; A0A1D5XTW4 [87-98]	0	1923.2	High	High	High	High	High	High	High	High	357.3	318.1	360.9	381.4	405.2	469.9	406.9	457.4	NotUnique	42	High	0	6.265e-05
[K].ITSFLDPDGWK.[V]	1xiTRAQ8plex [K/I]		3.24406e-06	0	2	8	12	W5GZB8; A0A1D6CB83	W5GZB8 [267-277]; A0A1D6CB83 [310-320]	0	1887.05	High	High	High	High	High	High	High	High	955.7	686.7	670.8	540.2	626.4	530.5	647.7	679	NotUnique	53	High	0	8.035e-07
[R].EDDLNEIVQLVGK.[D]	1xiTRAQ8plex [K/E]		5.16942e-07	0	2	9	6	A0A1D6SC42; A0A1D6SDU1	A0A1D6SC42 [542-554]; A0A1D6SDU1 [544-556]	0	2080.17	High	High	High	High	High	High	High	High	444.6	381	371.3	481.3	381.4	409	397.3	321.9	NotUnique	63	High	0	1.114e-07
[K].NPIADEFDLSGLALK.[S]	1xiTRAQ8plex [K/N]		4.74877e-06	0	2	4	6	A0A1D5UPM5; A0A1D6RKQ6	A0A1D5UPM5 [349-363]; A0A1D6RKQ6 [354-368]	0	2211.25	High	High	High	High	High	High	High	High	354.5	747.5	279.1	478.7	218.2	226.3	207.3	227.5	NotUnique	43	High	0	1.213e-06
[K].DLVGSAQPITPVMLDYK.[T]	1xiTRAQ8plex [N-Term]		7.02748e-08	0	1	1	6	A0A1D5XIA9	A0A1D5XIA9 [268-284]	0	2455.37	High	High	High	High	High	High	High	High	230.3	257.6	239.3	272.3	213.4	253.7	218.5	208.7	Unique	53	High	0	1.302e-08	GO:0006564;GO:0004648	Lserine biosynthetic process;OphosphoLserine:2oxoglutarate aminotransferase activity
[R].VLWGWIGETDSER.[A]	1xiTRAQ8plex [N-Term]		4.60117e-07	0	4	9	9	A0A1D6BXD5; A0A1D6BDG4; A0A1D5WXY0; A0A1D6CX75	A0A1D6BXD5 [401-413]; A0A1D6BDG4 [416-428]; A0A1D5WXY0 [402-414]; A0A1D6CX75 [402-414]	0	1851.95	High	High	High	High	High	High	High	High	274.7	229.9	273.3	285.5	648.8	496.3	524.5	640.7	NotUnique	55	High	0	1.409e-07
[K].VVVLNSGGGIAEPLEPALSA.[-]	1xiTRAQ8plex [N-Term]		7.10178e-07	0	1	7	3	A0A1D5UH61	A0A1D5UH61 [898-917]	0	2197.24	High	High	High	High	High	High	High	High	155.2	167.5	159.7	174.3	151.7	153.8	143.4	152.2	Unique	76	High	0	1.569e-07	GO:0019538;GO:0005524	protein metabolic process;ATP binding
[R].GWFQSSLLTSIATTGK.[A]	1xiTRAQ8plex [K/G]		1.73613e-05	0	1	6	1	A0A1D6ALJ9	A0A1D6ALJ9 [660-675]	0	2305.3	High	High	High	High	High	High	High	High	59	50.3	59.2	60.1	63	84.1	59.5	65.2	Unique	35	High	0	4.869e-06	GO:0006428;GO:0005737;GO:0002161;GO:0005524;GO:0004822;GO:0000049	isoleucyltRNA aminoacylation ;cytoplasm ;aminoacyltRNA editing activity;ATP binding;isoleucinetRNA li
[K].SEVFSTAADGQTSVEINVLQGER.[E]	1xiTRAQ8plex [N-Term]		3.94731e-11	0	4	12	5	A0A1D5YW85; A0A1D5T371; W4ZY98; A0A1D6A4M1	A0A1D5YW85 [468-490]; A0A1D5T371 [463-485]; W4ZY98 [463-485]; A0A1D6A4M1 [468-490]	0	2741.39	High	High	High	High	High	High	High	High	240.1	224.5	254.7	251.2	238.2	236.4	223.1	245.9	NotUnique	99	High	0	4.151e-12
[K].INPLVPVDLVVDHSVQVDVAR.[S]	1xiTRAQ8plex [N-Term]		3.26228e-10	0	1	4	9	A0A1D5XYE0	A0A1D5XYE0 [214-234]	0	2588.47	High	High	High	High	High	High	High	High	333.1	333.3	361.5	357.1	400.5	400.2	360.6	346.1	Unique	59	High	0	4.025e-11	GO:0008152;GO:0051539;GO:0003994	metabolic process;4 iron, 4 sulfur cluster binding;aconitate hydratase activity
[K].ATDSPLPTVPGYDMAGVVVK.[V]	1xiTRAQ8plex [K/A]		9.2053e-08	0	2	2	2	A0A1D6AV05; A0A1D6BDF8	A0A1D6AV05 [128-147]; A0A1D6BDF8 [128-147]	0	2625.44	High	High	High	High	High	High	High	High	108.5	97.1	127.4	131.2	140.2	164.9	144.3	146	NotUnique	41	High	0	1.737e-08
[K].MEDNLLEFFPSGK.[R]	1xiTRAQ8plex [K/M]		6.82304e-05	0	1	7	3	K7TJK2	K7TJK2 [211-223]	0	2135.13	High	High	High	High	High	High	High	High	230.8	160.1	172.4	175.8	159.5	167.2	165.1	151.3	Unique	32	High	0	2.124e-05
[K].GGNEVLLVIEAYK.[T]	1xiTRAQ8plex [K/G]		3.80288e-07	0	2	9	5	A0A1D5YHN5; A0A1D6S514	A0A1D5YHN5 [99-111]; A0A1D6S514 [99-111]	0	2013.18	High	High	High	High	High	High	High	High	181.7	182.8	176.1	200.3	173.9	200.3	198.4	148.8	NotUnique	38	High	0	8.003e-08
[R].SNPWISENIVYVAGDR.[V]	1xiTRAQ8plex [N-Term]		2.43762e-06	0	1	10	1	A0A1D5RZT6	A0A1D5RZT6 [222-237]	0	2124.1	High	High	High	High	High	High	High	High	77.2	82.8	77.3	76.4	78.5	74.7	77.6	77.7	Unique	22	High	0	5.907e-07	GO:0016024;GO:0009570;GO:0004366	CDPdiacylglycerol biosynthetic process ;chloroplast stroma ;glycerol3phosphate Oacyltransferase activ
[K].SLVEKPELLLLHMR.[-]	1xiTRAQ8plex [K/S]		3.83717e-05	0	1	2	1	A0A1D5TLF3	A0A1D5TLF3 [498-511]	0	2286.38	High	High	High	High	High	High	High	High	42.3	35.9	43	40.4	36.8	45.1	42.5	33.9	Unique	14	High	0	1.146e-05	GO:0008152;GO:0016746	metabolic process;transferase activity, transferring acyl groups
[R].NSVDTWVNPTLFR.[M]	1xiTRAQ8plex [N-Term]		4.9554e-08	0	1	3	2	A0A1D5UWL5	A0A1D5UWL5 [482-494]	0	1852.99	High	High	High	High	High	High	High	High	103.8	99.6	92.9	99.8	169.3	116.5	115.9	150	Unique	39	High	0	8.931e-09	GO:0004134;GO:2001070	4alphaglucanotransferase activity;starch binding
[K].GYFVLNDILR.[Y]	1xiTRAQ8plex [N-Term]		5.18532e-05	0	1	9	8	A0A1D5UIV4	A0A1D5UIV4 [130-139]	0	1513.87	High	High	High	High	High	High	High	High	283.7	432.7	293.9	322.7	230.2	262.9	210.5	246.4	Unique	55	High	0	1.582e-05	GO:0006810;GO:0005622;GO:0003676;GO:0000166	transport ;intracellular ;nucleic acid binding;nucleotide binding
[R].DVVAVLSAYVR.[K]	1xiTRAQ8plex [N-Term]		3.17235e-05	0	2	4	10	A0A1D6DMG9; W5ELZ7	A0A1D6DMG9 [174-184]; W5ELZ7 [197-207]	0	1495.88	High	High	High	High	High	High	High	High	331.3	292.2	414.6	344.2	287.4	291.7	304.7	339.2	NotUnique	51	High	1.006e-05	0.0001284
[K].VGVADVMSHISTGGGASLELLEGK.[E]	1xiTRAQ8plex [K/V]		2.22896e-14	0	1	3	9	A0A1D6RDZ8	A0A1D6RDZ8 [526-549]	0	2935.6	High	High	High	High	High	High	High	High	431.9	299.1	578.8	406	603.5	598.9	514.1	597.2	Unique	97	High	0	1.339e-15	GO:0006096;GO:0004618	glycolytic process;phosphoglycerate kinase activity
[R].TALDLSIAFDPANK.[V]	1xiTRAQ8plex [K/T]		1.0671e-05	0	2	3	4	A0A1D5ZSV9; A0A1D5X853	A0A1D5ZSV9 [124-137]; A0A1D5X853 [124-137]	0	2084.18	High	High	High	High	High	High	High	High	279.9	286.9	278.6	276.3	270	284.2	258.4	259.5	NotUnique	40	High	0	2.892e-06
[K].LAMQEFMILPTGAASFK.[E]	1xOxidation [M]; 1xiTRAQ8plex [K/L]		4.1612e-08	0	2	11	14	W5FPN2; A0A1D6S260	W5FPN2 [169-185]; A0A1D6S260 [169-185]	0	2479.35	High	High	High	High	High	High	High	High	608	635.9	611.6	585.1	658.6	650.9	627.2	608.3	NotUnique	65	High	0	1.03e-08
[R].AIEADDLDTIRQEESLPVFALAPLHK.[L]	1xiTRAQ8plex [K/A]		2.52728e-05	0	1	2	1	A0A1D5SI65	A0A1D5SI65 [210-235]	1	3499.93	High	High	High	High	High	High	High	High	53.6	61	66.1	76.4	67.6	83.2	54.5	71.1	Unique	11	High	0	7.295e-06	GO:0008152;GO:0016758	metabolic process;transferase activity, transferring hexosyl groups
[K].LPYDVLATDYDNYAVVSGAK.[D]	1xiTRAQ8plex [K/L]		1.67302e-05	0	1	7	2	A0A1D6RPF7	A0A1D6RPF7 [285-304]	0	2782.48	High	High	High	High	High	High	High	High	130.2	112.4	151.9	149.3	163.9	170.5	153.3	158.4	Unique	42	High	0	4.681e-06
[K].VGFNLEVDGAPWK.[I]	1xiTRAQ8plex [K/V]		8.59255e-07	0	1	5	3	A0A1D5Y7F3	A0A1D5Y7F3 [146-158]	0	2040.14	High	High	High	High	High	High	High	High	333.4	359.7	393.7	398.4	341.7	363.1	335.2	345.6	Unique	43	High	0	2.566e-07	GO:0005737;GO:0003746	cytoplasm ;translation elongation factor activity
[K].EFAAEEISSMVLIK.[M]	1xiTRAQ8plex [K/E]		1.921e-06	0	1	4	2	A0A1D5XSS6	A0A1D5XSS6 [117-130]	0	2175.22	High	High	High	High	High	High	High	High	90.1	94.3	90.3	97.6	81.2	101.6	87.7	80.5	Unique	58	High	0	4.578e-07	GO:0005524	ATP binding
[K].EYVFVANSDNLGAIVDIK.[I]	iTRAQ8plex [Y]		3.09357e-07	0	1	6	17	A0A1D6S518	A0A1D6S518 [218-235]	0	2575.42	High	High	High	High	High	High	High	High	558	453.7	504.6	543	533.3	598.7	506.9	496.7	Unique	74	High	0	5.179e-07	GO:0006011;GO:0003983	UDPglucose metabolic process;UTP:glucose1phosphate uridylyltransferase activity
[R].WGEQEASILVPGDIVSIK.[L]	1xiTRAQ8plex [K/W]		4.90291e-07	0	1	11	6	A0A1D5UMU8	A0A1D5UMU8 [140-157]	0	2549.44	High	High	High	High	High	High	High	High	195.6	159	221.5	167.1	266	262.7	290.5	262.9	Unique	49	High	0	1.05e-07	GO:0006754;GO:0016021;GO:0005524;GO:0008553;GO:0046872	ATP biosynthetic process ;integral component of membrane ;ATP binding;hydrogenexporting ATPase activi
[K].LGPTTPLPDLVTIHPPKEEDELRPPALVEV.[-]	1xiTRAQ8plex [K/L]		2.88803e-08	0	1	4	3	A0A1D6C4M4	A0A1D6C4M4 [255-284]	1	3881.19	High	High	High	High	High	High	High	High	180.1	190.6	150.3	171.7	117.1	117.7	116.5	108.9	Unique	21	High	0	5.001e-09	GO:0006412;GO:0015935;GO:0003723;GO:0003735	translation ;small ribosomal subunit ;RNA binding;structural constituent of ribosome
[K].TTIFTQMSMLAVK.[H]	1xiTRAQ8plex [K/T]		0.000170492	0	1	3	1	W5F7H1	W5F7H1 [144-156]	0	2079.18	High	High	High	High	High	High	High	High	78.3	68.8	69.7	58.6	63	47	63.1	57.2	Unique	8	High	0	5.71e-05	GO:0009058;GO:0003824;GO:0030170	biosynthetic process;catalytic activity;pyridoxal phosphate binding
[K].KLNLPILPTTTIGSFPQTVELR.[R]	1xiTRAQ8plex [K]		6.76972e-06	0	1	10	2	A0A096USZ7	A0A096USZ7 [426-447]	1	2742.61	High	High	High	High	High	High	High	High	56.2	57.6	73.2	63.9	57.8	62.3	56.3	75.6	Unique	27	High	0	1.772e-06	GO:0009086;GO:0003871;GO:0008270	methionine biosynthetic process;5methyltetrahydropteroyltriglutamatehomocysteine Smethyltransferase a
[K].AFAESLGMNFLETSAK.[E]	1xiTRAQ8plex [K/A]		1.23804e-06	0	1	3	2	A0A1D5S2Q2	A0A1D5S2Q2 [139-154]	0	2324.24	High	High	High	High	High	High	High	High	143.8	129.8	116.5	113.4	96.7	108	92.1	115.7	Unique	34	High	0	2.85e-07	GO:0007264;GO:0005622;GO:0005525	small GTPase mediated signal transduction ;intracellular ;GTP binding
[M].VYFDSWDEFVDR.[S]	1xiTRAQ8plex [N-Term]		2.54068e-05	0	1	1	3	W5HV90	W5HV90 [2-13]	0	1881.9	High	High	High	High	High	High	High	High	154.9	213.8	157.4	163.5	135.4	139.3	124.9	127.4	Unique	42	High	0	8.325e-06	GO:0045900;GO:0006614;GO:0005786;GO:0008312	negative regulation of translational elongation;SRPdependent cotranslational protein targeting to mem
[K].DSTLIMQLLR.[D]	1xiTRAQ8plex [N-Term]		1.77325e-05	0	6	19	11	A0A1D5XX39; L0GED8; A0A096UL77; A0A1D6CLX4; L0GDQ5; Q5XUU8	A0A1D5XX39 [226-235]; L0GED8 [222-231]; A0A096UL77 [223-232]; A0A1D6CLX4 [224-233]; L0GDQ5 [223-232]; Q5XUU8 [223-232]	0	1493.87	High	High	High	High	High	High	High	High	546.1	375	363.7	430.5	337.4	365.7	483.4	282.6	NotUnique	46	High	4.736e-05	0.0004011
[R].SVLHAAWSASTGLPAETLVDR.[Y]	1xiTRAQ8plex [N-Term]		1.90137e-11	0	1	2	4	A0A1D6B0T4	A0A1D6B0T4 [121-141]	0	2485.34	High	High	High	High	High	High	High	High	257.9	275.7	251	236.9	220.2	223.2	229.3	216.6	Unique	58	High	0	1.893e-12
[K].AIPLIDISPLVEK.[I]	1xiTRAQ8plex [K/A]		7.19264e-05	0	1	3	3	W5HAZ1	W5HAZ1 [95-107]	0	2016.26	High	High	High	High	High	High	High	High	173.8	126	180	143.5	178.9	205.3	193.5	191	Unique	37	High	0.000598	0.005694	GO:0046872;GO:0016491	metal ion binding;oxidoreductase activity
[K].IFVGGLPSSLTDEEFR.[Q]	1xiTRAQ8plex [N-Term]		3.92605e-09	0	1	5	11	A0A1D5RV79	A0A1D5RV79 [192-207]	0	2071.1	High	High	High	High	High	High	High	High	656.7	787.6	663.9	635.6	588	551.5	531.2	582.3	Unique	67	High	0	5.858e-10	GO:0000166;GO:0003723	nucleotide binding;RNA binding
[K].YVEWSANMLDVEVK.[I]	iTRAQ8plex [K]		2.60874e-05	0	1	7	5	A0A1D5Y5E1	A0A1D5Y5E1 [331-344]	0	2291.22	High	High	High	High	High	High	High	High	121.5	118.4	123.1	143.1	101.8	126.2	103.5	121.6	Unique	39	High	0	1.273e-05	GO:0031047;GO:0016442;	gene silencing by RNA ;RISC complex ;
[K].KLNLPILPTTTIGSFPQTVELR.[R]	1xiTRAQ8plex [K]		5.14274e-09	0	1	10	6	A0A096USZ7	A0A096USZ7 [426-447]	1	3046.81	High	High	High	High	High	High	High	High	254.7	217.5	264	245	238.1	239.2	229.5	234.5	Unique	45	High	0	7.848e-10	GO:0009086;GO:0003871;GO:0008270	methionine biosynthetic process;5methyltetrahydropteroyltriglutamatehomocysteine Smethyltransferase a
[R].DSVFPVLLQAAVHVR.[E]	1xiTRAQ8plex [N-Term]		0.000189338	0	2	2	1	A0A0C4BFF4; A0A1D5WM54	A0A0C4BFF4 [357-371]; A0A1D5WM54 [358-372]	0	1955.14	High	High	High	High	High	High	High	High	36.1	35.5	49.9	43.5	42	41.8	43.6	42.8	NotUnique	12	High	0	6.413e-05
[K].GIVDSLFQAPTGDGTHEAVLSSYEYVSQGLKK.[Y]	iTRAQ8plex [K]		3.27924e-08	0	1	29	6	C6YBD7	C6YBD7 [49-80]	1	4309.31	High	High	High	High	High	High	High	High	46.2	36	68.2	57.5	77.7	89.8	59.8	82	Unique	30	High	0	3.291e-08	GO:0005524	ATP binding
[K].GYNVQIVVDENEGEDSIFR.[R]	1xiTRAQ8plex [G/Y]		1.32623e-06	0	1	3	2	A0A1D6AGN6	A0A1D6AGN6 [47-65]	0	2487.23	High	High	High	High	High	High	High	High	49.3	58.4	66.5	64.9	51.7	54.7	47.7	47.3	Unique	40	High	0	3.076e-07	GO:0006412;GO:0005840;GO:0003735	translation ;ribosome ;structural constituent of ribosome
[R].VAEEVIFGQDNVTTGASSDFMQVSR.[V]	1xiTRAQ8plex [N-Term]		1.69246e-12	0	1	4	4	A0A1D6C4W3	A0A1D6C4W3 [559-583]	0	2991.47	High	High	High	High	High	High	High	High	193.6	187.7	208.9	201.7	210.5	223.6	196.5	203.5	Unique	94	High	0	1.409e-13	GO:0016021;GO:0005524;GO:0004222	integral component of membrane ;ATP binding;metalloendopeptidase activity
[R].TLTAVHDGILEDVVYPAEIVGK.[R]	1xiTRAQ8plex [K/T]		1.0848e-09	0	1	4	22	Q5I7K2	Q5I7K2 [118-139]	0	2947.66	High	High	High	High	High	High	High	High	495.3	587.4	440.4	444.3	411.4	395.4	378.6	425.7	Unique	51	High	0	1.469e-10	GO:0006412;GO:0005840;GO:0003735	translation ;ribosome ;structural constituent of ribosome
[R].VYGLNEIQAGEMVEFASGVK.[G]	1xiTRAQ8plex [K20]		9.39842e-06	0	2	5	5	A0A077RVA5; Q332R4	A0A077RVA5 [26-45]; Q332R4 [43-62]	0	2445.26	High	High	High	High	High	High	High	High	160.6	164.9	210.6	235.8	233	326.3	220.3	236.7	NotUnique	63	High	0	2.519e-06
[R].VYGLNEIQAGEMVEFASGVK.[G]	1xiTRAQ8plex [K/V]		1.05658e-11	0	2	5	32	A0A077RVA5; Q332R4	A0A077RVA5 [26-45]; Q332R4 [43-62]	0	2749.47	High	High	High	High	High	High	High	High	1047.7	944.1	1035.9	1027.6	1305.9	1207.6	1156.8	1272.3	NotUnique	100	High	0	1.011e-12
[R].VYGLNEIQAGEMVEFASGVK.[G]	1xOxidation [M12]; 1xiTRAQ8plex [K/V]		5.14112e-06	0	2	5	1	A0A077RVA5; Q332R4	A0A077RVA5 [26-45]; Q332R4 [43-62]	0	2765.46	High	High	High	High	High	High	High	High	80.8	72.7	89.8	99.8	87.8	96.6	91.7	93.9	NotUnique	24	High	0	1.32e-06
[R].YFPTQALNFAFK.[D]	iTRAQ8plex [Y]		7.25424e-08	0	3	10	32	A0A1D6CJX0; W5GJK4; W5GYF2	A0A1D6CJX0 [153-164]; W5GJK4 [165-176]; W5GYF2 [154-165]	0	2055.15	High	High	High	High	High	High	High	High	937.5	875.5	727.4	707.5	1511.1	1215.6	1387.1	978.4	NotUnique	64	High	0	3.767e-06
[R].VTNLSEDTREPDLLELFR.[TA]	1xiTRAQ8plex [N-Term]		1.04522e-07	0	1	6	3	U5HTF2	U5HTF2 [212-229]	1	2451.3	High	High	High	High	High	High	High	High	82.5	90.7	80.4	73.3	67.6	62.7	70.5	69.8	Unique	32	High	0	1.996e-08	GO:0001731;GO:0006446;GO:0016282;GO:0033290;GO:0005852;GO:0000166;GO:0003743	formation of translation preinitiation complex;regulation of translational initiation ;eukaryotic 43S
[R].FLELAGIPTVK.[D]	1xiTRAQ8plex [K/F]		1.61313e-06	0	1	4	9	D3K4D8	D3K4D8 [172-182]	0	1796.11	High	High	High	High	High	High	High	High	247.1	173.6	335	215.1	372.5	309.1	388.7	339.6	Unique	49	High	3.881e-05	0.0003282	GO:0015986;GO:0045261;GO:0046933	ATP synthesis coupled proton transport ;protontransporting ATP synthase complex, catalytic core F(1)
[R].EEVGQDNFFLFGAK.[A]	1xiTRAQ8plex [K/E]		5.77755e-08	0	5	9	7	A0A1D5VBT1; D8L9G7; A0A1D5V409; A0A1D5WDB0; D8L9G6	A0A1D5VBT1 [425-438]; D8L9G7 [699-712]; A0A1D5V409 [792-805]; A0A1D5WDB0 [699-712]; D8L9G6 [699-712]	0	2209.17	High	High	High	High	High	High	High	High	474.7	479.1	428.8	406.9	706.6	723.8	673.1	499.7	NotUnique	56	High	0	1.057e-08
[K].AVIELENYGLPFSR.[T]	1xiTRAQ8plex [N-Term]		5.83936e-09	0	1	5	11	A0A1D5YNX6	A0A1D5YNX6 [124-137]	0	1912.05	High	High	High	High	High	High	High	High	596.2	567.7	681.4	632.3	874.9	910.6	732.4	812.8	Unique	75	High	0	8.969e-10	GO:0022900;GO:0006099;GO:0005743;GO:0050660;GO:0008177	electron transport chain;tricarboxylic acid cycle ;mitochondrial inner membrane ;flavin adenine dinuc
[R].AVLVDHALTAGPGEAESEATVFSK.[I]	1xiTRAQ8plex [K/A]		1.27865e-15	0	1	3	11	A0A1D6B9G2	A0A1D6B9G2 [625-648]	0	3007.62	High	High	High	High	High	High	High	High	596.4	550.9	617.4	886.6	520.1	569.9	468.7	496	Unique	94	High	0	6.186e-17	GO:0006559;GO:0009698;GO:0005737;GO:0045548	Lphenylalanine catabolic process;phenylpropanoid metabolic process ;cytoplasm ;phenylalanine ammonial
[K].VTGELVQGILDAGAK.[T]	1xiTRAQ8plex [K/V]		7.48781e-07	0	2	4	6	A0A1D6CWT9; A0A1D6SCD0	A0A1D6CWT9 [374-388]; A0A1D6SCD0 [381-395]	0	2079.23	High	High	High	High	High	High	High	High	91.9	80.3	83.1	77.3	59.6	62.2	71.2	60.4	NotUnique	54	High	0	1.221e-06
[K].ILSEEFGWDK.[D]	1xiTRAQ8plex [K/I]		2.88749e-06	0	3	12	2	A0A1D5X0F1; A0A1D5ZVV6; A0A1D5Z9W3	A0A1D5X0F1 [433-442]; A0A1D5ZVV6 [640-649]; A0A1D5Z9W3 [619-628]	0	1832.01	High	High	High	High	High	High	High	High	268.5	202.2	187.8	217.9	171.6	194.8	209.1	162.6	NotUnique	41	High	0	3.17e-06
[R].VEETNDFIGAVFEGK.[Y]	1xiTRAQ8plex [K/V]		2.42475e-06	0	2	2	3	A0A1D6DMG9; W5ELZ7	A0A1D6DMG9 [116-130]; W5ELZ7 [139-153]	0	2263.21	High	High	High	High	High	High	High	High	67.6	67.3	78.1	87.5	99.9	105.7	91.3	106.4	NotUnique	60	High	0	5.886e-07
[K].VLVELAELQDR.[E]	1xiTRAQ8plex [N-Term]		1.96071e-05	0	2	7	6	W5HT52; A0A1D6DAB1	W5HT52 [77-87]; A0A1D6DAB1 [77-87]	0	1588.92	High	High	High	High	High	High	High	High	193.8	140	151.2	150.5	139.9	148	153.3	144	NotUnique	44	High	0	5.564e-06
[R].SPEPLDITIHEILPR.[I]	1xiTRAQ8plex [N-Term]		3.63966e-05	0	1	4	2	W5F637	W5F637 [299-313]	0	2034.15	High	High	High	High	High	High	High	High	56.5	66	63.8	62	71.1	73.9	64.5	70	Unique	29	High	0	1.083e-05
[R].IFYIFWSPDTAK.[V]	1xiTRAQ8plex [K/I]		0.000177796	0	2	3	7	A0A0A7NVN8; A0A1D5Z4H9	A0A0A7NVN8 [84-95]; A0A1D5Z4H9 [84-95]	0	2096.17	High	High	High	High	High	High	High	High	236.3	221.7	212.5	176.6	150.1	157.3	149.5	159.3	NotUnique	33	High	0	7.774e-05
[K].LAMQEFMILPTGAASFK.[E]	2xOxidation [M3; M7]; 1xiTRAQ8plex [K/L]		1.01255e-07	0	2	11	5	W5FPN2; A0A1D6S260	W5FPN2 [169-185]; A0A1D6S260 [169-185]	0	2495.35	High	High	High	High	High	High	High	High	199.3	192.4	197.3	182	217.6	215.8	193.3	165.8	NotUnique	48	High	3.881e-05	0.0003414
[K].GLVPLVGSNDESWCQGLDGLASR.[E]	1xiTRAQ8plex [N-Term]; 1xCarbamidomethyl [C14]		5.90151e-09	0	2	8	7	W5EDL3; A0A0F7INH2	W5EDL3 [140-162]; A0A0F7INH2 [140-162]	0	2734.38	High	High	High	High	High	High	High	High	215.3	206.6	270.4	277.6	284.5	322.1	280	314.8	NotUnique	85	High	0	9.065e-10
[K].GIVNEAVQQIAYADR.[I]	1xiTRAQ8plex [N-Term]		2.90319e-07	0	1	3	2	A0A1D6ASM7	A0A1D6ASM7 [254-268]	0	1951.06	High	High	High	High	High	High	High	High	135.5	135.4	158.3	148.9	188.3	178.4	159.4	190.7	Unique	36	High	0	5.984e-08
[K].LCQLLEEYTK.[V]	1xiTRAQ8plex [K/L]; 1xCarbamidomethyl [C2]		1.73737e-07	0	1	3	9	W5HPC1	W5HPC1 [18-27]	0	1905.06	High	High	High	High	High	High	High	High	575.5	750.4	607.8	594.3	572.5	577.8	590.7	663.4	Unique	46	High	0	3.458e-08	GO:0042254;GO:0005840;	ribosome biogenesis ;ribosome ;
[K].VQLGNITVDMVLGGMR.[G]	1xiTRAQ8plex [N-Term]		1.56302e-09	0	2	5	8	A0A1D6AIF0; W5H1Q1	A0A1D6AIF0 [65-80]; W5H1Q1 [65-80]	0	2007.1	High	High	High	High	High	High	High	High	302.2	290.5	306.1	304.3	494.9	420	380	464.1	NotUnique	81	High	0	3.016e-07
[K].VQLGNITVDMVLGGMR.[G]	1xOxidation [M]; 1xiTRAQ8plex [N-Term]		0.000219227	0	2	5	6	A0A1D6AIF0; W5H1Q1	A0A1D6AIF0 [65-80]; W5H1Q1 [65-80]	0	2023.1	High	High	High	High	High	High	High	High	278.8	232.1	282.6	312.5	294.8	279.4	281.1	278	NotUnique	44	High	0	7.487e-05
[K].YWDWELANETKPIWMR.[N]	iTRAQ8plex [Y]		8.96421e-07	0	1	7	2	A0A1D5Z2E1	A0A1D5Z2E1 [337-352]	0	2746.43	High	High	High	High	High	High	High	High	70.7	57.1	91.8	126.5	127.3	130.1	124	158.3	Unique	27	High	0	2.014e-07	GO:0006457;GO:0006950;GO:0005524	protein folding;response to stress;ATP binding
[R].AYLPVGELLEGEEIDR.[W]	1xiTRAQ8plex [N-Term]		3.32691e-05	0	1	3	4	A0A1D5VHL0	A0A1D5VHL0 [113-128]	0	2107.12	High	High	High	High	High	High	High	High	282.5	230.2	283.7	275.6	280.3	313	271.5	266.9	Unique	36	High	0	9.814e-06	GO:0016042;GO:0046470;GO:0016020;GO:0005509;GO:0070290;GO:0004630	lipid catabolic process;phosphatidylcholine metabolic process ;membrane ;calcium ion binding;Nacylpho
[K].TLTSLSGVTAYGFDLVR.[G]			7.33094e-07	0	3	7	7	W5DR86; A0A1D5XVG2; W5ET88	W5DR86 [254-270]; A0A1D5XVG2 [254-270]; W5ET88 [254-270]	0	1799.95	High	High	High	High	High	High	High	High									NoQuanValues	79	High	0	1.619e-07
[K].TLTSLSGVTAYGFDLVR.[G]	1xiTRAQ8plex [N-Term]		9.70832e-13	0	3	7	16	W5DR86; A0A1D5XVG2; W5ET88	W5DR86 [254-270]; A0A1D5XVG2 [254-270]; W5ET88 [254-270]	0	2104.16	High	High	High	High	High	High	High	High	1016.7	558.4	744.4	538.2	470.8	443.4	459.7	507.1	NotUnique	84	High	0	7.719e-14
[K].GTLFPMCGMNLAFDR.[QE]	1xOxidation [M]; 1xiTRAQ8plex [N-Term]; 1xCarbamidomethyl [C7]		0.000200567	0	3	11	7	W5ES41; W5EA83; W5BNP0	W5ES41 [209-223]; W5EA83 [209-223]; W5BNP0 [200-214]	0	2049.99	High	High	High	High	High	High	High	High	450.5	492.6	484.5	520.6	444.1	471.9	428	437.3	NotUnique	29	High	4.736e-05	0.000405
[K].EAEQFTAGPFIDGATWLK.[F]	1xiTRAQ8plex [K/E]		2.16991e-07	0	1	3	4	A0A1D5U2W3	A0A1D5U2W3 [556-573]	0	2589.38	High	High	High	High	High	High	High	High	147.1	139	159.8	157.6	252.9	275.1	223.4	277.7	Unique	45	High	0	8.738e-08	GO:0042545;GO:0045490;GO:0005618;GO:0016021;GO:0045330;GO:0004857;GO:0030599	cell wall modification;pectin catabolic process ;cell wall;integral component of membrane ;aspartyl e
[R].EAVFSYADDACSANYPLMQK.[L]	1xiTRAQ8plex [K/E]; 1xCarbamidomethyl [C11]		2.00451e-09	0	1	3	3	A0A1D6B9G2	A0A1D6B9G2 [603-622]	0	2888.41	High	High	High	High	High	High	High	High	168.6	168.3	175.8	178.2	152.9	160.1	146.8	152.5	Unique	63	High	0	2.839e-10	GO:0006559;GO:0009698;GO:0005737;GO:0045548	Lphenylalanine catabolic process;phenylpropanoid metabolic process ;cytoplasm ;phenylalanine ammonial
[K].GFADAAQAPELFTTTPALAIPK.[A]	1xiTRAQ8plex [K/G]		4.92893e-07	0	3	10	5	A0A1D5Z8U3; A0A1D5U7S4; A0A1D5ZZQ9	A0A1D5Z8U3 [283-304]; A0A1D5U7S4 [286-307]; A0A1D5ZZQ9 [283-304]	0	2838.59	High	High	High	High	High	High	High	High	306.5	310.5	271.2	388.9	234.4	303.5	233.2	223.5	NotUnique	78	High	0	1.057e-07
[R].DNSLKPQDYEGGTFTVSNLGGPFGIK.[Q]	iTRAQ8plex [K]		3.36227e-05	0	2	3	3	A0A1D6AYA3; A0A1D6BGQ2	A0A1D6AYA3 [455-480]; A0A1D6BGQ2 [444-469]	0	3653.96	High	High	High	High	High	High	High	High	202.8	210	190.1	194.9	201.7	195.2	166.3	171.8	NotUnique	13	High	0	1.479e-05
[K].FDGMVYLYPGR.[G]	1xiTRAQ8plex [N-Term]		4.48021e-06	0	1	2	4	A0A1D5RXD0	A0A1D5RXD0 [404-414]	0	1621.83	High	High	High	High	High	High	High	High	294.7	242.4	170.5	193.6	116.3	113.1	112.8	114.6	Unique	36	High	0	1.137e-06	GO:0016747	transferase activity, transferring acyl groups other than aminoacyl groups
[K].VPAGSFAFDPSTGAGTVVDSGTVITR.[W]	1xiTRAQ8plex [N-Term]		6.04319e-05	0	1	1	4	A0A1D5Y1E2	A0A1D5Y1E2 [287-312]	0	2813.46	High	High	High	High	High	High	High	High	171.1	194	187.1	197.8	158.8	167.9	144.1	151.1	Unique	53	High	1.006e-05	0.000226	GO:0004190	aspartictype endopeptidase activity
[R].KEIALWFPEGIAEWR.[S]	1xiTRAQ8plex [K]		2.78328e-10	0	2	3	16	W5AGK9; A0A1D5RUP2	W5AGK9 [127-141]; A0A1D5RUP2 [126-140]	1	2453.38	High	High	High	High	High	High	High	High	438.4	641.5	400.8	491	364.5	355.2	351.3	375.7	NotUnique	69	High	0	1.504e-09
[K].LAMQEFMILPTGAASFK.[E]	1xiTRAQ8plex [K/L]		1.56311e-10	0	2	11	18	W5FPN2; A0A1D6S260	W5FPN2 [169-185]; A0A1D6S260 [169-185]	0	2463.36	High	High	High	High	High	High	High	High	881.7	908	757.6	711.9	1024.2	845.8	891	901	NotUnique	82	High	0	1.833e-11
[R].AVSDGVDVLSISLGGGASPYYR.[D]	1xiTRAQ8plex [N-Term]		1.12574e-09	0	1	3	3	A0A1D6DFT1	A0A1D6DFT1 [346-367]	0	2487.3	High	High	High	High	High	High	High	High	117.5	153.5	127.1	146.6	120.4	124	107.3	140.3	Unique	82	High	0	1.53e-10	GO:0004252	serinetype endopeptidase activity
[R].VLISGSLDLFSNR.[F]	1xiTRAQ8plex [N-Term]		1.22447e-05	0	1	3	1	W5HZW2	W5HZW2 [243-255]	0	1724.98	High	High	High	High	High	High	High	High	22.4	14.7	23.9	19.4	20.5	21.6	26.2	26.4	Unique	31	High	0	3.36e-06	GO:0018279;GO:0005789;GO:0016021;GO:0016757	protein Nlinked glycosylation via asparagine ;endoplasmic reticulum membrane;integral component of me
[K].GTLFPMCGMNLAFDR.[QE]	1xiTRAQ8plex [N-Term]; 1xCarbamidomethyl [C7]		8.77641e-07	0	3	11	13	W5ES41; W5EA83; W5BNP0	W5ES41 [209-223]; W5EA83 [209-223]; W5BNP0 [200-214]	0	2033.99	High	High	High	High	High	High	High	High	642.6	765.6	741.9	871.1	633.6	675.8	626.9	596.2	NotUnique	64	High	0	1.865e-06
[R].GSIAFFGTYRPPVPLDIYSCPADPPPSSR.[KE]	1xiTRAQ8plex [N-Term]; 1xCarbamidomethyl [C20]		3.75691e-05	0	2	4	1	A0A1D6DKR8; A0A1D6CX76	A0A1D6DKR8 [9-37]; A0A1D6CX76 [54-82]	0	3468.76	High	High	High	High	High	High	High	High	44.4	60.5	48	61.2	41	46.9	42.6	46.3	NotUnique	22	High	0	1.12e-05
[R].FVQAGSEVSALLGR.[M]	1xiTRAQ8plex [N-Term]		2.30026e-09	0	1	3	19	A0A075VXI8	A0A075VXI8 [278-291]	0	1737.98	High	High	High	High	High	High	High	High	393.2	318.6	647.7	412.4	670.8	581.3	634.9	872	Unique	117	High	0	1.546e-08	GO:0015986;GO:0009535;GO:0045261;GO:0005524;GO:0046933	ATP synthesis coupled proton transport ;chloroplast thylakoid membrane;protontransporting ATP synthas
[R].SGPFGQIFRPDNFVFGQSGAGNNWAK.[G]	1xiTRAQ8plex [K/S]		1.2121e-06	0	1	3	3	W5FJT8	W5FJT8 [78-103]	0	3406.75	High	High	High	High	High	High	High	High	162.2	169.7	140.8	128.3	104.1	105.6	96.2	97.5	Unique	25	High	0	8.094e-07	GO:0007017;GO:0005737;GO:0005874;GO:0005525;GO:0003924;GO:0005200	microtubulebased process ;cytoplasm;microtubule ;GTP binding;GTPase activity;structural constituent o
[R].QFGYIVLTTSAGIMDHEEAR.[R]			1.0671e-05	0	1	4	4	A0A1D5VD24	A0A1D5VD24 [178-197]	0	2238.09	High	High	High	High	High	High	High	High									NoQuanValues	55	High	0	2.891e-06	GO:0006412;GO:0005840;GO:0003735	translation ;ribosome ;structural constituent of ribosome
[R].QFGYIVLTTSAGIMDHEEAR.[R]	1xiTRAQ8plex [N-Term]		3.14379e-11	0	1	4	5	A0A1D5VD24	A0A1D5VD24 [178-197]	0	2542.29	High	High	High	High	High	High	High	High	96.5	74.7	77.5	70.8	71.3	66.3	74.7	78	Unique	88	High	0	3.255e-12	GO:0006412;GO:0005840;GO:0003735	translation ;ribosome ;structural constituent of ribosome
[K].IYHVFDNQFPVAIK.[R]	iTRAQ8plex [K]		3.22758e-08	0	1	6	7	W4ZS35	W4ZS35 [359-372]	0	2299.31	High	High	High	High	High	High	High	High	205.6	236.3	182.9	253.1	168	167.9	160.9	143.3	Unique	49	High	0	5.631e-09	GO:0005525;GO:0003924	GTP binding;GTPase activity
[R].EMTLGFVDLLRDDFIEKDR.[A]	1xiTRAQ8plex [K/E]		1.15572e-06	0	1	5	17	P11383	P11383 [340-358]	2	2616.36	High	High	High	High	High	High	High	High	218.4	189.4	385.9	358.5	488.5	768.4	370.5	535.5	Unique	49	High	0	2.641e-07	GO:0009853;GO:0019253;GO:0009507;GO:0000287;GO:0004497;GO:0016984	photorespiration;reductive pentosephosphate cycle ;chloroplast ;magnesium ion binding;monooxygenase a
[R].EMTLGFVDLLRDDFIEKDR.[A]	1xiTRAQ8plex [K/E]		4.48128e-08	0	1	5	94	P11383	P11383 [340-358]	2	2920.57	High	High	High	High	High	High	High	High	1806.1	1097.2	3996.3	2161.7	6145.7	5378.4	4517.5	7789.4	Unique	58	High	0	4.317e-07	GO:0009853;GO:0019253;GO:0009507;GO:0000287;GO:0004497;GO:0016984	photorespiration;reductive pentosephosphate cycle ;chloroplast ;magnesium ion binding;monooxygenase a
[R].AVCMISNSTSVVEVFSR.[I]	1xiTRAQ8plex [N-Term]; 1xCarbamidomethyl [C3]		3.88492e-10	0	2	20	4	A0A1D5ZXR0; A4K4Y1	A0A1D5ZXR0 [374-390]; A4K4Y1 [374-390]	0	2190.12	High	High	High	High	High	High	High	High	321.5	325.5	332.9	355.1	299.7	301.7	302.1	295.4	NotUnique	42	High	0	2.406e-10
[R].EMTLGFVDLLRDDFIEKDR.[A]	1xOxidation [M2]; 1xiTRAQ8plex [K/E]		7.97884e-07	0	1	5	27	P11383	P11383 [340-358]	2	2936.56	High	High	High	High	High	High	High	High	611.7	359	1327.9	722.1	1990.8	1771.6	1599	2017	Unique	52	High	0	1.78e-07	GO:0009853;GO:0019253;GO:0009507;GO:0000287;GO:0004497;GO:0016984	photorespiration;reductive pentosephosphate cycle ;chloroplast ;magnesium ion binding;monooxygenase a
[R].ADLVVDVLIK.[N]	1xiTRAQ8plex [K/A]		6.953e-07	0	2	9	10	W5DTG9; A0A1D5Z0D7	W5DTG9 [87-96]; A0A1D5Z0D7 [82-91]	0	1693.07	High	High	High	High	High	High	High	High	365.9	377.6	317.6	432.1	331.4	367.1	353.9	223.7	NotUnique	76	High	0	1.644e-07
[K].EIIPLLEQTTQLR.[CA]	1xiTRAQ8plex [N-Term]		3.86315e-06	0	3	11	26	W5FKY4; A0A1D5UD54; A0A1D5ZRE6	W5FKY4 [278-290]; A0A1D5UD54 [267-279]; A0A1D5ZRE6 [278-290]	0	1858.1	High	High	High	High	High	High	High	High	596.2	536.8	719.6	732.4	553.2	613.1	580.8	545.6	NotUnique	69	High	0	9.668e-07
[K].VDPFTDEMFTFGYSHEPPYCTYR.[VI]	1xiTRAQ8plex [N-Term]; 1xCarbamidomethyl [C20]		7.64591e-06	0	1	12	1	A0A1B1QE97	A0A1B1QE97 [231-253]	0	3163.41	High	High	High	High	High	High	High	High									NoQuanValues	13	High	0	2.022e-06	GO:0016702	oxidoreductase activity, acting on single donors with incorporation of molecular oxygen, incorporati
[K].EGLESLKGELLSSIEK.[G]	iTRAQ8plex [K]		1.24406e-05	0	1	4	12	A0A1D5RY74	A0A1D5RY74 [318-333]	1	2644.55	High	High	High	High	High	High	High	High	648.1	818.8	545.7	941.4	603	715.3	633.3	463.2	Unique	47	High	0	3.414e-06	GO:0005975;GO:0006108;GO:0006099;GO:0030060	carbohydrate metabolic process;malate metabolic process;tricarboxylic acid cycle;Lmalate dehydrogenas
[R].FDGAINVDITEFQTNLVPYPR.[I]			6.84393e-08	0	1	2	2	A4K4Z0	A4K4Z0 [244-264]	0	2409.21	High	High	High	High	High	High	High	High									NoQuanValues	50	High	0	1.515e-05	GO:0007017;GO:0005874;GO:0005525;GO:0003924;GO:0005200	microtubulebased process ;microtubule ;GTP binding;GTPase activity;structural constituent of cytoskel
[R].FDGAINVDITEFQTNLVPYPR.[I]	1xiTRAQ8plex [N-Term]		1.21234e-09	0	1	2	17	A4K4Z0	A4K4Z0 [244-264]	0	2713.41	High	High	High	High	High	High	High	High	829.9	735.2	810.4	661.4	610.6	610.7	555.8	642.5	Unique	49	High	0	1.657e-10	GO:0007017;GO:0005874;GO:0005525;GO:0003924;GO:0005200	microtubulebased process ;microtubule ;GTP binding;GTPase activity;structural constituent of cytoskel
[R].ETVVEVPNVSWEDIGGLENVK.[R]	1xiTRAQ8plex [K/E]		8.77705e-08	0	1	9	5	A0A1D5Y3Q3	A0A1D5Y3Q3 [479-499]	0	2921.57	High	High	High	High	High	High	High	High	261.5	243.1	251	326.7	276.4	308.6	250.7	253.8	Unique	66	High	0	6.441e-08	GO:0005524;GO:0016787	ATP binding;hydrolase activity
[K].EDLPPPLTSASEPPPLFDGTTR.[L]	1xiTRAQ8plex [N-Term]		6.59454e-07	0	1	9	5	A0A1D5XW86	A0A1D5XW86 [13-34]	0	2641.37	High	High	High	High	High	High	High	High	228.2	223.3	222.3	267.4	222.6	262.1	220.7	227.2	Unique	62	High	0	2.457e-06
[K].ALVDGIVPAIR.[T]	1xiTRAQ8plex [N-Term]		7.48577e-06	0	1	7	10	A0A1D5ZVH4	A0A1D5ZVH4 [277-287]	0	1427.89	High	High	High	High	High	High	High	High	277.3	254	321.8	281.2	306.1	457	406.6	377.6	Unique	72	High	0	1.971e-06	GO:0031408;GO:0046872;GO:0016702	oxylipin biosynthetic process;metal ion binding;oxidoreductase activity, acting on single donors with
[R].DAAGYGAALADALRPSPGLTR.[V]	1xiTRAQ8plex [N-Term]		2.67863e-05	0	1	1	1	A0A1D6AR57	A0A1D6AR57 [13-33]	0	2347.27	High	High	High	High	High	High	High	High	66.1	71	64.8	63.4	61.1	53.4	53.3	56.2	Unique	12	High	0	7.764e-06
[R].DDADFTWEVVKPLKFDK.[AT]	iTRAQ8plex [K]		1.98156e-05	0	3	6	3	A0A1D6ALD1; A0A1D6AP97; A0A1D6B311	A0A1D6ALD1 [411-427]; A0A1D6AP97 [375-391]; A0A1D6B311 [482-498]	1	3269.85	High	High	High	High	High	High	High	High	180.2	206.3	149.7	229.2	112.8	107.6	88.6	85.8	NotUnique	33	High	0	5.624e-06
[K].WENPLMGWTSTGDPYANVGEAGLTFDSAESAK.[A]	1xiTRAQ8plex [K/W]		8.919e-11	0	1	3	2	A0A1D5V012	A0A1D5V012 [133-164]	0	4009.94	High	High	High	High	High	High	High	High	105.4	142	106.2	120.6	127.9	105.1	90.2	105	Unique	81	High	0	9.983e-12	GO:0022900;GO:0016651	electron transport chain;oxidoreductase activity, acting on NAD(P)H
[K].SALIGGSSLAFTSAILDVGGNTTR.[V]	1xiTRAQ8plex [N-Term]		5.77881e-12	0	1	3	1	A0A1D6SAW2	A0A1D6SAW2 [126-149]	0	2612.42	High	High	High	High	High	High	High	High									NoQuanValues	72	High	0	5.281e-13	GO:0016021;	integral component of membrane ;
[R].GFKDQIYDIFQLLPGK.[I]	iTRAQ8plex [K]		4.95509e-07	0	1	3	13	A0A0C4BKH5	A0A0C4BKH5 [199-214]	1	2794.63	High	High	High	High	High	High	High	High	501.1	487.6	452.6	629.5	488.8	622.6	468.5	414.9	Unique	45	High	7.168e-05	0.0006369	GO:0005524;GO:0004386;GO:0003676	ATP binding;helicase activity;nucleic acid binding
[K].ALNDQHVLLEGTLLKPNMVTPGSDSK.[K]	1xOxidation [M18]; iTRAQ8plex [K]		1.56285e-07	0	2	8	2	A0A1D5WIS4; A0A1D5WMF2	A0A1D5WIS4 [211-236]; A0A1D5WMF2 [211-236]	0	3706.06	High	High	High	High	High	High	High	High	162	162.3	175.6	175.6	189.7	201.3	193.3	185.2	NotUnique	18	High	0	3.076e-08
[R].AADSSNTDLALAFELPGGWLK.[E]	1xiTRAQ8plex [K/A]		1.28523e-12	0	3	15	13	A0A1D5WWI9; A0A1D5W2P1; A0A1D5VLL5	A0A1D5WWI9 [301-321]; A0A1D5W2P1 [351-371]; A0A1D5VLL5 [301-321]	0	2784.5	High	High	High	High	High	High	High	High	384.9	388.7	426.3	475.8	615.3	697.7	538.8	578.8	NotUnique	109	High	0	1.047e-13
[K].ALNDQHVLLEGTLLKPNMVTPGSDSK.[K]	iTRAQ8plex [K]		9.50163e-07	0	2	8	4	A0A1D5WIS4; A0A1D5WMF2	A0A1D5WIS4 [211-236]; A0A1D5WMF2 [211-236]	0	3690.07	High	High	High	High	High	High	High	High	208.4	241	188	279.2	257.3	280	243.6	193.3	NotUnique	34	High	0	2.151e-07
[R].VGIDEVASVVK.[E]	1xiTRAQ8plex [K/V]		8.97553e-05	0	3	3	1	A0A1D6CGC2; A0A1D6CXJ6; A0A1D6BYA9	A0A1D6CGC2 [654-664]; A0A1D6CXJ6 [705-715]; A0A1D6BYA9 [704-714]	0	1724.04	High	High	High	High	High	High	High	High	151.7	141.6	143.7	136.2	146.3	151	160.3	135.4	NotUnique	31	High	0	2.868e-05
[K].ESMYPLLNFLR.[A]	1xiTRAQ8plex [N-Term]		0.000127716	0	2	10	4	W5B5R3; A0A1D6SCP9	W5B5R3 [178-188]; A0A1D6SCP9 [177-187]	0	1686.92	High	High	High	High	High	High	High	High	173.3	62.6	112.9	131.3	88.1	103.4	103.2	64.2	NotUnique	40	High	1.006e-05	9.525e-05
[K].DVVSFLSWAAEPEMEER.[K]	1xiTRAQ8plex [N-Term]		4.29548e-08	0	2	4	6	W5CHZ4; A0A1D6CZP8	W5CHZ4 [265-281]; A0A1D6CZP8 [122-138]	0	2299.12	High	High	High	High	High	High	High	High	187.9	155.3	206.1	171.7	226	260	227.5	240.4	NotUnique	71	High	0	7.657e-09
[R].YMDNDVVAAIILGTGTNAAYVEHANAIPK.[W]	iTRAQ8plex [Y]		2.14706e-07	0	2	3	4	A0A1D5SR31; A0A1D5RVB4	A0A1D5SR31 [249-277]; A0A1D5RVB4 [249-277]	0	3639.93	High	High	High	High	High	High	High	High	68.4	61.7	88.5	79.2	106	103.8	85	102.4	NotUnique	26	High	0	4.327e-08
[R].GEYIVDHNTGAGTVFFR.[F]	1xiTRAQ8plex [G/Y]		4.69877e-06	0	1	3	4	A0A1D5XHY7	A0A1D5XHY7 [789-805]	0	2187.11	High	High	High	High	High	High	High	High	177.1	135.8	142.1	134.2	119.2	131.3	125	108.8	Unique	17	High	0	1.199e-06	GO:0006886;GO:0005622;GO:0019867;GO:0015450	intracellular protein transport ;intracellular;outer membrane ;PPbondhydrolysisdriven protein transme
[R].DLVLGSGGLFPLLQQLNEHAK.[L]	1xiTRAQ8plex [K/D]		5.7785e-11	0	1	4	6	W5AA91	W5AA91 [200-220]	0	2857.64	High	High	High	High	High	High	High	High	135.5	161.3	141.3	155.4	135.3	158	132.3	137.1	Unique	71	High	0	1.208e-11	GO:0006606;GO:0005737;GO:0005634;GO:0008565	protein import into nucleus ;cytoplasm;nucleus ;protein transporter activity
[K].EAVNVSLQNLLTYPFVK.[E]	1xiTRAQ8plex [K/E]		2.40983e-05	0	1	10	4	A0A1D6D888	A0A1D6D888 [216-232]	0	2239.26	High	High	High	High	High	High	High	High	105.7	99	135.1	126.4	161	201.3	119	139	Unique	32	High	0	6.93e-06	GO:0015976;GO:0004089;GO:0008270	carbon utilization;carbonate dehydratase activity;zinc ion binding
[K].EAVNVSLQNLLTYPFVK.[E]	1xiTRAQ8plex [K/E]		5.68746e-11	0	1	10	38	A0A1D6D888	A0A1D6D888 [216-232]	0	2543.47	High	High	High	High	High	High	High	High	634.4	442.9	1135.9	634.2	2104.8	2141.5	2054.8	2142.9	Unique	78	High	0	1.099e-11	GO:0015976;GO:0004089;GO:0008270	carbon utilization;carbonate dehydratase activity;zinc ion binding
[K].AHPDVFNMMLQILEDGR.[L]	1xiTRAQ8plex [N-Term]		9.15771e-10	0	3	10	4	A0A1D6DMC2; A0A1D6A291; A0A1D5UH61	A0A1D6DMC2 [164-180]; A0A1D6A291 [182-198]; A0A1D5UH61 [715-731]	0	2290.16	High	High	High	High	High	High	High	High	54.1	58.2	69.2	64.2	65.6	80.7	62.7	69.4	NotUnique	68	High	0	4.567e-10
[K].AHPDVFNMMLQILEDGR.[L]	1xOxidation [M]; 1xiTRAQ8plex [N-Term]		6.22154e-07	0	3	10	3	A0A1D6DMC2; A0A1D6A291; A0A1D5UH61	A0A1D6DMC2 [164-180]; A0A1D6A291 [182-198]; A0A1D5UH61 [715-731]	0	2306.16	High	High	High	High	High	High	High	High	106.9	108.3	143.8	115.5	118.5	112.1	113.2	121.2	NotUnique	29	High	0	1.36e-07
[R].AVSELPVSSDLWMGYTSYLDR.[T]	1xiTRAQ8plex [N-Term]		6.35318e-06	0	1	4	1	A0A1D6CTR9	A0A1D6CTR9 [349-369]	0	2693.34	High	High	High	High	High	High	High	High	30.1	27.3	29.4	30.7	31.9	37.6	28.1	28.7	Unique	43	High	0	1.651e-06	GO:0006396;GO:0003676;GO:0000166	RNA processing;nucleic acid binding;nucleotide binding
[K].AFGAELVLTDPLLGMK.[G]	1xiTRAQ8plex [K/A]		1.27799e-06	0	1	5	6	A0A1D6A475	A0A1D6A475 [281-296]	0	2283.32	High	High	High	High	High	High	High	High	138.8	145.7	150.3	149.7	165.2	171.4	163.2	171.8	Unique	51	High	0	2.952e-07	GO:0006535;GO:0004124	cysteine biosynthetic process from serine;cysteine synthase activity
[R].EINSVNDNPLIDVSR.[GD]	1xiTRAQ8plex [N-Term]		2.39949e-07	0	1	64	2	A0A1D6AQ02	A0A1D6AQ02 [375-389]	0	1989.06	High	High	High	High	High	High	High	High	191.2	188.4	195	220.5	168.7	174.1	167.2	163	Unique	46	High	0	4.886e-08	GO:0006559;GO:0009698;GO:0005737;GO:0045548	Lphenylalanine catabolic process;phenylpropanoid metabolic process ;cytoplasm ;phenylalanine ammonial
[K].LNPLVSSLSLYDIAATPGVAADVSHINTR.[A]	1xiTRAQ8plex [N-Term]		1.87183e-15	0	1	6	14	A0A1D5RY74	A0A1D5RY74 [49-77]	0	3298.79	High	High	High	High	High	High	High	High	314.5	330	326.5	344.9	334.3	363.6	296.1	340.7	Unique	93	High	0	2.471e-15	GO:0005975;GO:0006108;GO:0006099;GO:0030060	carbohydrate metabolic process;malate metabolic process;tricarboxylic acid cycle;Lmalate dehydrogenas
[K].AWYETMISDSDYTEFDVFSK.[W]	1xiTRAQ8plex [K/A]		0.000204811	0	1	1	9	A0A1D5T7R4	A0A1D5T7R4 [452-471]	0	3042.45	High	High	High	High	High	High	High	High	168.4	175.4	164.2	194.4	167.5	165	143.5	187.5	Unique	23	High	0.0005409	0.0052	GO:0006412;GO:0005840;GO:0003735	translation ;ribosome ;structural constituent of ribosome
[R].IAEDIQDQTEESALVISGITGR.[I]	1xiTRAQ8plex [N-Term]		1.16811e-07	0	1	10	14	A0A1D5X3A9	A0A1D5X3A9 [170-191]	0	2649.39	High	High	High	High	High	High	High	High	296.5	347.3	328.5	342.6	287.8	282.8	285.3	327.9	Unique	28	High	0	5.08e-06	GO:0001731;GO:0006446;GO:0016282;GO:0033290;GO:0005852;GO:0003743	formation of translation preinitiation complex;regulation of translational initiation ;eukaryotic 43S
[K].DQIGSFFYFPPLSMQR.[A]	1xiTRAQ8plex [N-Term]		1.10152e-05	0	1	5	4	A0A1D6CVX7	A0A1D6CVX7 [195-210]	0	2237.14	High	High	High	High	High	High	High	High	98.3	106.5	101.9	96.9	102	110.9	95.1	118.2	Unique	24	High	1.006e-05	8.198e-05	GO:0005507;GO:0016491	copper ion binding;oxidoreductase activity
[R].LGEFALLEQPFIK.[N]	1xiTRAQ8plex [K/L]		3.48899e-05	0	1	6	3	W5G1K5	W5G1K5 [685-697]	0	2113.25	High	High	High	High	High	High	High	High	74.7	64.5	76.9	85.3	87.4	95.4	86.6	94.2	Unique	37	High	0	4.668e-05	GO:0005739;GO:0003746	mitochondrion ;translation elongation factor activity
[K].GGSTVIAFAPDPDGYMFELIQR.[G]	1xiTRAQ8plex [N-Term]		8.1631e-05	0	1	1	2	W5GZB8	W5GZB8 [128-149]	0	2688.36	High	High	High	High	High	High	High	High	27.2	25.5	31.8	32.7	38.2	34.7	31.1	46.5	Unique	6	High	0.0004724	0.003837	GO:0004462;GO:0046872	lactoylglutathione lyase activity;metal ion binding
[R].IVLAASGVDHDELVSIAEPLLSDIPTATGTGKPK.[S]	iTRAQ8plex [K]		0.000138923	0	2	11	2	A0A1D5W2P1; A0A1D5VLL5	A0A1D5W2P1 [307-340]; A0A1D5VLL5 [257-290]	0	4327.45	High	High	High	High	High	High	High	High									NoQuanValues	16	High	0	4.591e-05
[R].STITPGTVLILLAGR.[Y]	1xiTRAQ8plex [N-Term]		1.21864e-07	0	2	6	10	W5H4I6; W5GVR2	W5H4I6 [73-87]; W5GVR2 [73-87]	0	1816.12	High	High	High	High	High	High	High	High	403.7	490.2	294.3	329.1	263.5	283.9	284.1	240.6	NotUnique	75	High	0	1.679e-06
[R].FVFPGSLGLDDPNVNPFVTDEAR.[A]	1xiTRAQ8plex [N-Term]		1.13785e-11	0	3	4	7	A0A1D6CJD6; A0A1D5YXC6; A0A1D6CYE6	A0A1D6CJD6 [786-808]; A0A1D5YXC6 [788-810]; A0A1D6CYE6 [777-799]	0	2810.43	High	High	High	High	High	High	High	High	290.9	183.5	257.3	219.7	238	258.3	254.3	218.8	NotUnique	91	High	0	1.094e-12
[R].NLSMGMNLGNMAK.[M]	1xiTRAQ8plex [K/N]		3.63966e-05	0	1	10	1	A0A1D5UMN9	A0A1D5UMN9 [65-77]	0	1989.05	High	High	High	High	High	High	High	High									NoQuanValues	36	High	0	1.081e-05	GO:0006260;GO:0006275;GO:0005634;GO:0003677;GO:0030337	DNA replication;regulation of DNA replication ;nucleus ;DNA binding;DNA polymerase processivity facto
[K].ALQAPGSAVGAVITLLK.[D]	1xiTRAQ8plex [K/A]		0.000179671	0	1	1	1	A0A1D6RDT5	A0A1D6RDT5 [190-206]	0	2217.38	High	High	High	High	High	High	High	High									NoQuanValues	36	High	0	6.028e-05
[R].SWWFGGGTDLTPSYLIEEDVK.[H]	1xiTRAQ8plex [K/S]		8.86699e-06	0	1	3	3	A0A1D5UJW2	A0A1D5UJW2 [214-234]	0	3008.55	High	High	High	High	High	High	High	High									NoQuanValues	40	High	0	2.375e-06	GO:0006779;GO:0004109	porphyrincontaining compound biosynthetic process;coproporphyrinogen oxidase activity
[R].LDLVGPIVEQPEYNLFSR.[H]	1xiTRAQ8plex [N-Term]		1.73747e-08	0	2	5	4	A0A1D6A9K1; A0A1D6BAS3	A0A1D6A9K1 [220-237]; A0A1D6BAS3 [225-242]	0	2393.3	High	High	High	High	High	High	High	High	136.9	138.9	152.1	152	122.1	149.1	124.3	139.6	NotUnique	65	High	0	2.905e-09
[K].SVMTAAAPLAPDLLAAFQR.[K]	1xiTRAQ8plex [N-Term]		6.2223e-09	0	2	4	5	A0A1D5UPM5; A0A1D6RKQ6	A0A1D5UPM5 [364-382]; A0A1D6RKQ6 [369-387]	0	2247.25	High	High	High	High	High	High	High	High	171.6	227.5	157.2	181.3	148.9	150	125.6	165.8	NotUnique	70	High	0	4.007e-08
[K].SVMTAAAPLAPDLLAAFQR.[K]	1xOxidation [M3]; 1xiTRAQ8plex [N-Term]		3.65895e-05	0	2	4	1	A0A1D5UPM5; A0A1D6RKQ6	A0A1D5UPM5 [364-382]; A0A1D6RKQ6 [369-387]	0	2263.24	High	High	High	High	High	High	High	High	44.2	42.8	37.9	41.7	36.1	38.5	34.7	40	NotUnique	19	High	0	1.09e-05
[K].RLFGVTTLDVVR.[A]	1xiTRAQ8plex [N-Term]		9.86103e-08	0	1	6	2	A0A077RTG8	A0A077RTG8 [167-178]	1	1680.01	High	High	High	High	High	High	High	High	130.2	109	112	99.1	173.9	99.7	104.2	121.8	Unique	68	High	0	1.878e-08	GO:0005975;GO:0006108;GO:0006099;GO:0030060	carbohydrate metabolic process;malate metabolic process;tricarboxylic acid cycle;Lmalate dehydrogenas
[K].LNPLVSSLSLYDIAATPGVAADVSHINTR.[A]			4.69877e-06	0	1	6	1	A0A1D5RY74	A0A1D5RY74 [49-77]	0	2994.59	High	High	High	High	High	High	High	High									NoQuanValues	44	High	0	1.195e-06	GO:0005975;GO:0006108;GO:0006099;GO:0030060	carbohydrate metabolic process;malate metabolic process;tricarboxylic acid cycle;Lmalate dehydrogenas
[R].VPTPNVSVVDLVINTVK.[T]	1xiTRAQ8plex [K/V]		2.24018e-09	0	2	6	29	A0A1D5YL67; A0A1D5XJY0	A0A1D5YL67 [313-329]; A0A1D5XJY0 [313-329]	0	2402.45	High	High	High	High	High	High	High	High	640.7	486.2	921.5	756.4	1265.2	1557.4	1154.3	1335.1	NotUnique	106	High	0	3.208e-10
[K].QAFDEAISELDSLSEESYK.[D]	1xiTRAQ8plex [K/Q]		2.28812e-09	0	1	6	3	L0GDQ5	L0GDQ5 [204-222]	0	2769.39	High	High	High	High	High	High	High	High	54.3	43.2	32.3	70.1	42	43.3	48.8	32.1	Unique	70	High	0	3.283e-10
[K].ILVFDEADHMLAEEGFK.[T]	1xiTRAQ8plex [K/I]		3.87793e-05	0	1	5	2	W5EKD1	W5EKD1 [253-269]	0	2572.36	High	High	High	High	High	High	High	High	47.1	49.2	41.4	50	43.4	57.7	48.3	38.7	Unique	29	High	0	1.162e-05	GO:0005524;GO:0003676	ATP binding;nucleic acid binding
[K].MAETVPLAVEGETSGK.[-]	1xiTRAQ8plex [K/M]		0.000105121	0	1	2	2	W5B5R3	W5B5R3 [801-816]	0	2227.21	High	High	High	High	High	High	High	High	145.3	134.1	162.1	131.3	180.7	186.2	174	181.7	Unique	26	High	0	3.417e-05	GO:0005985;GO:0016157	sucrose metabolic process;sucrose synthase activity
[R].MSDLIYRPEDEVVSELETFK.[S]	iTRAQ8plex [K]		5.22477e-08	0	2	9	8	A0A068AZX3; W5CUZ3	A0A068AZX3 [426-445]; W5CUZ3 [426-445]	0	3008.57	High	High	High	High	High	High	High	High	378.4	471.7	311.6	337.1	311.6	265.4	257.9	267.1	NotUnique	25	High	0	9.47e-09
[R].KPPGFAFIDFDDKR.[D]	iTRAQ8plex [K]		1.14308e-05	0	1	6	3	A0A1D6AAB8	A0A1D6AAB8 [134-147]	1	2565.46	High	High	High	High	High	High	High	High	234.8	306.3	188.3	285.6	193.1	225.5	204	155.4	Unique	34	High	0	3.111e-06	GO:0003676;GO:0000166;GO:0008270	nucleic acid binding;nucleotide binding;zinc ion binding
[R].TVIIEQSFGAPK.[V]	1xiTRAQ8plex [K/T]		5.22339e-06	0	4	10	11	A0A1D5SDI4; W5E3I4; W5EF54; A0A1D5XVT4	A0A1D5SDI4 [68-79]; W5E3I4 [68-79]; W5EF54 [150-161]; A0A1D5XVT4 [68-79]	0	1898.12	High	High	High	High	High	High	High	High	698.5	794.8	717.4	672.6	640.2	655.3	664.1	672.3	NotUnique	45	High	0	2.695e-05
[K].TPEYGALSWSDGVHVVR.[S]	1xiTRAQ8plex [T/Y]		9.1567e-08	0	1	1	3	A0A1D6DFT1	A0A1D6DFT1 [812-828]	0	2177.13	High	High	High	High	High	High	High	High	187	207.1	180.5	188.4	194.4	183.6	187.4	190.6	Unique	45	High	0	1.728e-08	GO:0004252	serinetype endopeptidase activity
[K].QILIEPIFAQWIQSAHGK.[T]	1xiTRAQ8plex [K/Q]		4.13177e-05	0	1	1	2	P58386	P58386 [452-469]	0	2687.55	High	High	High	High	High	High	High	High	65.8	59.1	97.1	86.8	110.9	113	109.6	111.2	Unique	19	High	0	2.213e-05	GO:0015979;GO:0018298;GO:0009535;GO:0016021;GO:0009522;GO:0051539;GO:0016168;GO:0046872;GO:0016491	photosynthesis;proteinchromophore linkage ;chloroplast thylakoid membrane;integral component of membr
[K].IESADSIPNLQSIIAASDGAMVAR.[G]	1xiTRAQ8plex [N-Term]		4.36396e-07	0	1	5	2	A0A1D5SY22	A0A1D5SY22 [427-450]	0	2733.44	High	High	High	High	High	High	High	High	14.4	17.5	23.1	20.2	31	27.1	22.3	28.7	Unique	55	High	0	9.274e-08	GO:0016301;GO:0000287;GO:0030955;GO:0004743	kinase activity;magnesium ion binding;potassium ion binding;pyruvate kinase activity
[K].GSDGYTYNYYEDLTPK.[R]	1xiTRAQ8plex [K/G]		2.87225e-06	0	1	7	4	A0A1D5SBI8	A0A1D5SBI8 [244-259]	0	2494.22	High	High	High	High	High	High	High	High	277.5	302.5	295.1	313.8	325.7	299.6	290.5	289.6	Unique	57	High	0	1.973e-06	GO:0016491	oxidoreductase activity
[R].LMLGESLYPLVDQLEHDQAAK.[V]	1xiTRAQ8plex [K/L]		1.49023e-08	0	2	3	5	A0A1D6BVV8; A0A1D6CF61	A0A1D6BVV8 [554-574]; A0A1D6CF61 [582-602]	0	2978.61	High	High	High	High	High	High	High	High	23.4	29.5	24.7	19.4	23.7	24.3	18.7	23.7	NotUnique	49	High	0	2.454e-09
[K].GGEGGGVDGLITDFPGTAHR.[Y]	1xiTRAQ8plex [N-Term]		1.03963e-06	0	2	9	2	A0A1D6AQV9; A0A1D6A5C0	A0A1D6AQV9 [636-655]; A0A1D6A5C0 [637-656]	0	2217.12	High	High	High	High	High	High	High	High	125.7	133.3	127.5	115.3	104.3	101	91.6	102.1	NotUnique	31	High	0	2.364e-07
[K].LVPFNPEYLDESVMWTESGDVGK.[G]	1xOxidation [M14]; 1xiTRAQ8plex [K/L]		3.21035e-07	0	2	4	2	A0A1D5XI63; A0A1D5XF06	A0A1D5XI63 [104-126]; A0A1D5XF06 [104-126]	0	3236.63	High	High	High	High	High	High	High	High	117.7	148.6	107.8	132.3	99.2	106	102.1	103.7	NotUnique	80	High	0	6.695e-08
[K].AHDGDIVSAIMELTA.[-]	1xiTRAQ8plex [N-Term]		1.14308e-05	0	1	3	8	A0A1D5Y3K4	A0A1D5Y3K4 [272-286]	0	1846.95	High	High	High	High	High	High	High	High	188.5	184.8	206.1	227	223.7	249.8	204.3	228.7	Unique	58	High	0	3.12e-06
[K].ESLYPLLNFLK.[A]	1xiTRAQ8plex [K/E]		9.07062e-05	0	1	14	6	A0A1D6CDM4	A0A1D6CDM4 [170-180]	0	1945.16	High	High	High	High	High	High	High	High	331.7	148.4	168.5	175.9	155.5	266.3	286.3	123.3	Unique	48	High	0	4.222e-05	GO:0005985;GO:0016157	sucrose metabolic process;sucrose synthase activity
[K].YIPSNTFSYYDQVLDTTAMLGAVPDR.[Y]	1xiTRAQ8plex [Y]		3.53262e-14	0	5	21	28	W5DR86; A0A1D5XVG2; A0A1D6S216; W5ET88; A0A096USZ7	W5DR86 [56-81]; A0A1D5XVG2 [56-81]; A0A1D6S216 [56-81]; W5ET88 [56-81]; A0A096USZ7 [56-81]	0	3241.6	High	High	High	High	High	High	High	High	262.7	189.8	316.1	282.5	220.1	248.9	203.7	235	NotUnique	114	High	0	2.187e-15
[K].YIPSNTFSYYDQVLDTTAMLGAVPDR.[Y]	1xOxidation [M19]; 1xiTRAQ8plex [Y]		3.98975e-13	0	5	21	18	W5DR86; A0A1D5XVG2; A0A1D6S216; W5ET88; A0A096USZ7	W5DR86 [56-81]; A0A1D5XVG2 [56-81]; A0A1D6S216 [56-81]; W5ET88 [56-81]; A0A096USZ7 [56-81]	0	3257.6	High	High	High	High	High	High	High	High	322.5	290.2	383.8	363.4	326.9	372.7	294.4	342.6	NotUnique	101	High	0	2.976e-14
[K].YIPSNTFSYYDQVLDTTAMLGAVPDR.[Y]	iTRAQ8plex [Y]		2.55699e-08	0	5	21	8	W5DR86; A0A1D5XVG2; A0A1D6S216; W5ET88; A0A096USZ7	W5DR86 [56-81]; A0A1D5XVG2 [56-81]; A0A1D6S216 [56-81]; W5ET88 [56-81]; A0A096USZ7 [56-81]	0	3545.81	High	High	High	High	High	High	High	High	161.2	135.5	146.4	146.2	152.1	151.7	134.2	135	NotUnique	38	High	0	4.397e-09
[K].VVMATDLLALTTLRPPGEIGADIAVGSAQR.[F]	1xiTRAQ8plex [N-Term]		4.5302e-13	0	2	7	4	A0A077S2R7; A0A1D5WPC9	A0A077S2R7 [302-331]; A0A1D5WPC9 [192-221]	0	3339.86	High	High	High	High	High	High	High	High	103.6	66	140.4	102.9	184.4	155	146.5	213.7	NotUnique	73	High	0	3.411e-14
[K].LVPFNPEYLDESVMWTESGDVGK.[G]	1xiTRAQ8plex [K/L]		5.83936e-09	0	2	4	14	A0A1D5XI63; A0A1D5XF06	A0A1D5XI63 [104-126]; A0A1D5XF06 [104-126]	0	3220.63	High	High	High	High	High	High	High	High	561.4	863.8	511.1	684.5	456.5	459	412.1	417.5	NotUnique	80	High	0	8.98e-10
[K].NPINYTQVAVLADDILK.[N]	1xiTRAQ8plex [K/N]		2.66774e-09	0	1	8	12	A0A1D5T2S6	A0A1D5T2S6 [176-192]	0	2495.43	High	High	High	High	High	High	High	High	361.8	317.7	397.8	390	539.6	499.9	515.3	456.7	Unique	73	High	0	1.756e-09	GO:0015986;GO:0045261;GO:0046933	ATP synthesis coupled proton transport ;protontransporting ATP synthase complex, catalytic core F(1)
[K].WGDIEFPLPFGR.[V]	1xiTRAQ8plex [N-Term]		8.54457e-06	0	1	12	8	W5F4T8	W5F4T8 [230-241]	0	1737.93	High	High	High	High	High	High	High	High	473.5	402	459.6	452.3	338.9	315.1	344.1	334.8	Unique	43	High	0	2.279e-06	GO:0005524	ATP binding
[R].GPAPLSLALVHADVDDGKVVFVPWVETDFR.[T]	1xiTRAQ8plex [K/G]		2.06908e-08	0	1	4	3	A0A1D5V1U8	A0A1D5V1U8 [142-171]	1	3858.1	High	High	High	High	High	High	High	High	89.3	74.6	150.7	121.2	206	185.7	125	244.8	Unique	43	High	0	5.601e-08	GO:0015979;GO:0016021;GO:0042651;GO:0051537;GO:0045158;GO:0009496	photosynthesis ;integral component of membrane;thylakoid membrane ;2 iron, 2 sulfur cluster binding;e
[R].ISSAQVLQHPWLR.[E]	1xiTRAQ8plex [N-Term]		1.2057e-06	0	1	10	1	A0A1D5UAQ1	A0A1D5UAQ1 [332-344]	0	1839.05	High	High	High	High	High	High	High	High	125.9	102.1	118.2	107.8	112.7	109.4	126.4	128	Unique	27	High	0	2.776e-07	GO:0005524;GO:0005509;GO:0004672	ATP binding;calcium ion binding;protein kinase activity
[K].EGPETIAAFIAEPVMGAGGVIPPPK.[T]	1xiTRAQ8plex [K/E]		1.1078e-06	0	2	8	4	A0A1D5UR59; D2KZ08	A0A1D5UR59 [263-287]; D2KZ08 [263-287]	0	3056.7	High	High	High	High	High	High	High	High	123	119.7	139.7	128.5	164.5	177.6	121.9	213.8	NotUnique	52	High	0	2.527e-07
[K].SYAPEMVEVLVDSVR.[N]	1xiTRAQ8plex [S/Y]		7.68916e-08	0	1	3	9	A0A1D5SZG3	A0A1D5SZG3 [228-242]	0	1998.05	High	High	High	High	High	High	High	High	301.9	276.3	331.2	315.5	399.1	383.5	363.4	375.8	Unique	72	High	0	1.434e-08	GO:0046872;GO:0004222	metal ion binding;metalloendopeptidase activity
[R].EVIAIASNALDSFK.[S]	1xiTRAQ8plex [K/E]		3.01238e-06	0	1	2	1	A0A1D6CFI9	A0A1D6CFI9 [462-475]	0	2086.2	High	High	High	High	High	High	High	High	29.3	28	28.3	36.3	36.5	25.7	29.9	21.2	Unique	49	High	0	7.433e-07	GO:0005525;GO:0003924	GTP binding;GTPase activity
[K].LVPFNPEYLDESVMWTESSDVGK.[G]	1xiTRAQ8plex [K23]		0.000120537	0	1	1	3	W5EI90	W5EI90 [104-126]	0	2946.44	High	High	High	High	High	High	High	High	40.2	52.5	55.2	176	52.9	99	42.4	53.7	Unique	57	High	0	3.924e-05
[K].LVPFNPEYLDESVMWTESSDVGK.[G]	1xiTRAQ8plex [K/L]		3.68423e-08	0	1	1	16	W5EI90	W5EI90 [104-126]	0	3250.64	High	High	High	High	High	High	High	High	644.5	922.1	616.2	903.2	562.1	588.7	493.5	535.9	Unique	77	High	0	9.343e-09
[K].LVPFNPEYLDESVMWTESSDVGK.[G]	1xOxidation [M14]; 1xiTRAQ8plex [K/L]		1.4511e-06	0	1	1	4	W5EI90	W5EI90 [104-126]	0	3266.64	High	High	High	High	High	High	High	High	166.9	187.7	177.6	189.6	153.8	162.6	148	149.4	Unique	62	High	0	4.712e-06
[K].QAFDEAIAELDSLGEESYK.[D]	1xiTRAQ8plex [N-Term]		1.60494e-09	0	1	2	10	L0GED8	L0GED8 [203-221]	0	2723.39	High	High	High	High	High	High	High	High	340.6	257.4	237.5	387.7	270.1	339.2	329.5	207.9	Unique	84	High	0	8.644e-10
[R].LPGYLGEYLALTGAR.[L]	1xiTRAQ8plex [N-Term]		2.3719e-05	0	1	3	4	A0A1D5WI41	A0A1D5WI41 [159-173]	0	1898.07	High	High	High	High	High	High	High	High	127.8	100.1	143.2	123.2	138.1	170	146.6	150.4	Unique	62	High	0	6.835e-06	GO:0003860	3hydroxyisobutyrylCoA hydrolase activity
[R].LLEQGDSVIVVDNFFTGR.[K]	1xiTRAQ8plex [N-Term]		9.75931e-12	0	1	5	8	A0A1D5V5P0	A0A1D5V5P0 [162-179]	0	2313.24	High	High	High	High	High	High	High	High	343	303	360.4	343.2	311.5	327.4	288.8	304.4	Unique	82	High	0	9.254e-13	GO:0016021;	integral component of membrane ;
[K].LYVGNLSWGVDNSTLENLFSEQGK.[V]	1xiTRAQ8plex [K/L]		1.00145e-05	0	2	5	6	A0A1D5TJX5; A0A1D5UVP2	A0A1D5TJX5 [193-216]; A0A1D5UVP2 [194-217]	0	3278.72	High	High	High	High	High	High	High	High	105.4	107.9	123.6	129.6	114.1	125.9	107.9	119.4	NotUnique	31	High	0	2.696e-06
[R].MLNEDELRDAVLLVFANK.[Q]	1xiTRAQ8plex [K/M]		1.75596e-08	0	1	12	9	A0A1D5WK15	A0A1D5WK15 [191-208]	1	2698.51	High	High	High	High	High	High	High	High	338.6	272.4	382.6	279.7	391.9	332.7	303.5	396.5	Unique	34	High	0	2.926e-09	GO:0007264;GO:0005622;GO:0005525	small GTPase mediated signal transduction ;intracellular ;GTP binding
[K].FGDDEFGHMLVEILK.[Q]	1xiTRAQ8plex [K/F]		1.45804e-05	0	2	8	18	W5HXV0; A0A1D6BLQ9	W5HXV0 [72-86]; A0A1D6BLQ9 [73-87]	0	2358.26	High	High	High	High	High	High	High	High	535.1	398.5	483.5	517.4	326.9	315.4	307.3	268.8	NotUnique	50	High	0	4.047e-06
[R].RLDLSASPPVADPEAGAFPSPR.[G]	1xiTRAQ8plex [N-Term]		4.79041e-05	0	1	1	1	A0A1D5X6C4	A0A1D5X6C4 [90-111]	1	2554.36	High	High	High	High	High	High	High	High	102.9	83.3	95.6	81.4	87.3	80.7	82	85	Unique	18	High	0	1.459e-05	GO:0008080	Nacetyltransferase activity
[K].LGEPPVDGITDANPEGLTAALGNWAPAVAAR.[L]	1xiTRAQ8plex [N-Term]		1.73737e-07	0	1	4	1	A0A1D6CMC6	A0A1D6CMC6 [164-194]	0	3347.75	High	High	High	High	High	High	High	High	25.1	28.6	31.7	32.5	27.4	33.5	26.5	31.9	Unique	72	High	0	3.457e-08
[R].ITGISGYEEFPADPILQVPA.[-]	1xiTRAQ8plex [N-Term]		3.02836e-06	0	1	6	3	A0A1D6AIC1	A0A1D6AIC1 [278-297]	0	2421.29	High	High	High	High	High	High	High	High	106.4	102.2	137.6	127.5	127.7	141	130.8	134.7	Unique	83	High	0	7.477e-07	GO:0006412;GO:0005840;GO:0003723;GO:0003735	translation ;ribosome ;RNA binding;structural constituent of ribosome
[R].IEGGSLFIVPR.[F]	1xiTRAQ8plex [N-Term]		3.20991e-06	0	2	7	8	A0A1D6BRH1; A0A1D5S132	A0A1D6BRH1 [276-286]; A0A1D5S132 [276-286]	0	1491.88	High	High	High	High	High	High	High	High	494.9	237.9	514.8	276.9	390.6	332.2	336.3	428.7	NotUnique	52	High	0	1.043e-05
[K].VVMATDLLALTTLRPPGEIGADIAVGSAQR.[F]	1xOxidation [M3]; 1xiTRAQ8plex [N-Term]		6.07517e-05	0	2	7	3	A0A077S2R7; A0A1D5WPC9	A0A077S2R7 [302-331]; A0A1D5WPC9 [192-221]	0	3355.86	High	High	High	High	High	High	High	High	71.5	59	83.1	66.2	85.8	94.7	75.1	97.3	NotUnique	10	High	0.002116	0.02617
[R].TAFPLALILSPTR.[E]	1xiTRAQ8plex [N-Term]		0.000116791	0	1	10	7	A0A096USR9	A0A096USR9 [252-264]	0	1704.04	High	High	High	High	High	High	High	High	291.3	347.1	271.3	212.2	206.5	197	217.9	225.9	Unique	66	High	1.006e-05	0.0001651	GO:0005524;GO:0003676	ATP binding;nucleic acid binding
[K].FTMGLFESPYADPSLVGELGK.[Q]	1xiTRAQ8plex [K/F]		1.2121e-06	0	2	5	3	A0A1D5ZX13; A0A1D5YPC2	A0A1D5ZX13 [375-395]; A0A1D5YPC2 [375-395]	0	2866.52	High	High	High	High	High	High	High	High	88.7	88.9	108.1	91.9	88.7	90.6	80.5	85.1	NotUnique	47	High	0	2.787e-07
[K].SEVAAYLEINDIAGLVR.[G]	1xiTRAQ8plex [N-Term]		2.66774e-09	0	2	8	3	A0A077RXR6; A0A1D6DIM9	A0A077RXR6 [84-100]; A0A1D6DIM9 [84-100]	0	2137.18	High	High	High	High	High	High	High	High	58.5	72.6	68.3	60.4	55.9	62.9	53.9	58.6	NotUnique	63	High	0	8.912e-08
[K].GSPEYWVSVVKPGR.[I]	1xiTRAQ8plex [K/G]		5.77593e-06	0	1	4	1	S4Z3I3	S4Z3I3 [96-109]	0	2169.23	High	High	High	High	High	High	High	High	91.4	71.8	98.8	100	69.9	73.7	72.7	81	Unique	31	High	0	1.498e-06	GO:0006412;GO:0009507;GO:0005840;GO:0019843;GO:0003735	translation ;chloroplast;ribosome ;rRNA binding;structural constituent of ribosome
[K].IKDWTNVVVAYEPVWAIGTGK.[V]	iTRAQ8plex [K]		4.87734e-08	0	2	6	12	W5DIU6; A0A1D5W9E0	W5DIU6 [155-175]; A0A1D5W9E0 [217-237]	1	2954.66	High	High	High	High	High	High	High	High	297	340.1	333	432.4	349.2	512.3	316.1	289.3	NotUnique	51	High	0	2.801e-07
[K].IKDWTNVVVAYEPVWAIGTGK.[V]	iTRAQ8plex [K]		5.03554e-11	0	2	6	20	W5DIU6; A0A1D5W9E0	W5DIU6 [155-175]; A0A1D5W9E0 [217-237]	1	3258.87	High	High	High	High	High	High	High	High	646.8	695.3	589.7	615.6	712.4	648.1	680.2	667.5	NotUnique	48	High	0	5.422e-12
[R].GCAQQLFTVEQWLATDAAPYK.[L]	1xiTRAQ8plex [K/G]; 1xCarbamidomethyl [C2]		1.06201e-08	0	1	2	4	A0A1D6A701	A0A1D6A701 [148-168]	0	3005.57	High	High	High	High	High	High	High	High	104.7	103.2	119.7	133.6	126.6	133.8	111.4	120.4	Unique	54	High	0	3.597e-09
[R].MILFATGLENIR.[D]	1xiTRAQ8plex [N-Term]		1.16137e-05	0	1	2	5	A0A1D5SNU7	A0A1D5SNU7 [543-554]	0	1681.96	High	High	High	High	High	High	High	High	114.7	94.8	112.7	99.8	94.7	105.9	105.9	86.3	Unique	54	High	0	3.166e-06	GO:0006421;GO:0005737;GO:0004816;GO:0005524;GO:0003676	asparaginyltRNA aminoacylation ;cytoplasm ;asparaginetRNA ligase activity;ATP binding;nucleic acid bi
[R].GDAGIVECSYVASEVTELPFFASK.[V]	1xiTRAQ8plex [K/G]; 1xCarbamidomethyl [C8]		4.57767e-10	0	1	5	3	A0A1D5YPG2	A0A1D5YPG2 [289-312]	0	3184.63	High	High	High	High	High	High	High	High	92.4	86.9	109.4	103.7	130.1	147.9	124.6	134.6	Unique	52	High	0	5.803e-11	GO:0005975;GO:0006108;GO:0006099;GO:0030060	carbohydrate metabolic process;malate metabolic process;tricarboxylic acid cycle;Lmalate dehydrogenas
[R].VPYNAPLIQFSSWMGGDR.[D]	1xiTRAQ8plex [N-Term]		5.0344e-07	0	1	13	7	A0A1D5YFR1	A0A1D5YFR1 [278-295]	0	2342.19	High	High	High	High	High	High	High	High	388.3	247.1	317.9	288	270.8	301.3	326.1	210.9	Unique	75	High	0	5.09e-07	GO:0015977;GO:0006099;GO:0008964	carbon fixation;tricarboxylic acid cycle;phosphoenolpyruvate carboxylase activity
[R].AAAGGGGAGGFEGGFGNPFEDIFNAGR.[T]	1xiTRAQ8plex [N-Term]		2.11359e-10	0	1	1	1	A0A1D6C1I3	A0A1D6C1I3 [144-170]	0	2804.33	High	High	High	High	High	High	High	High									NoQuanValues	52	High	0	2.529e-11	GO:0006457;GO:0009408;GO:0005524;GO:0046872	protein folding;response to heat;ATP binding;metal ion binding
[K].FLIGDIEASQGAFQYFGLK.[E]	iTRAQ8plex [K]		4.72513e-09	0	3	22	16	F8THZ6; F8THZ7; Q7FYS2	F8THZ6 [310-328]; F8THZ7 [310-328]; Q7FYS2 [310-328]	0	2712.49	High	High	High	High	High	High	High	High	551	575.8	377.6	460.9	337.7	362.7	342	293	NotUnique	69	High	0	4.013e-09
[K].STVAATAAMVINPK.[L]	1xiTRAQ8plex [K/S]		6.55814e-06	0	2	2	3	P31251; P20973	P31251 [523-536]; P20973 [523-536]	0	1982.16	High	High	High	High	High	High	High	High	101.2	94.7	96.3	90.9	90.1	88.7	98.8	87.6	NotUnique	19	High	0	1.717e-06
[R].AELQQLLDLMETQELYEAEGRPYALASETSHGR.[Q]	1xiTRAQ8plex [N-Term]		1.46715e-13	0	2	3	2	A0A1D6BX83; A0A1D6D5Q6	A0A1D6BX83 [407-439]; A0A1D6D5Q6 [407-439]	0	4053.02	High	High	High	High	High	High	High	High	58.2	62	60.2	57.4	43.2	54	45.3	56.5	NotUnique	57	High	0	1.012e-14
[K].ALLETIADLEGEAQK.[S]	1xiTRAQ8plex [K/A]		6.47236e-05	0	2	4	3	A0A1D5SHF9; A0A1D5SS31	A0A1D5SHF9 [394-408]; A0A1D5SS31 [435-449]	0	2209.25	High	High	High	High	High	High	High	High	46.5	43	48.7	53.7	69.5	75.5	58.1	58.6	NotUnique	29	High	1.006e-05	0.0001689
[K].DVTSPLPGWIIESLK.[A]	1xiTRAQ8plex [K/D]		2.36142e-06	0	2	5	11	A0A1D5Z6Q8; A0A1D5YIU1	A0A1D5Z6Q8 [254-268]; A0A1D5YIU1 [254-268]	0	2263.32	High	High	High	High	High	High	High	High	425.4	716.3	352.8	457.2	289.1	283.7	243.9	245.7	NotUnique	66	High	0	5.705e-07
[R].GGPQMIQLSLDGK.[R]	1xiTRAQ8plex [K/G]		3.07742e-08	0	3	5	3	A0A1D5WJB3; W5D4W6; A0A1D5V9L9	A0A1D5WJB3 [406-418]; W5D4W6 [406-418]; A0A1D5V9L9 [406-418]	0	1952.11	High	High	High	High	High	High	High	High	388.5	433.1	313.3	405.9	265.7	313.1	289.9	233.4	NotUnique	57	High	0	5.373e-09
[R].LDQLIYIPLPDVESR.[LH]	1xiTRAQ8plex [N-Term]		2.85745e-07	0	1	16	5	A0A1D5Y3Q3	A0A1D5Y3Q3 [652-666]	0	2075.17	High	High	High	High	High	High	High	High	429.7	337.4	377.3	337.2	336.2	300.2	319.7	363.1	Unique	65	High	0	5.878e-08	GO:0005524;GO:0016787	ATP binding;hydrolase activity
[R].DAAEYVYDVPEGWKER.[L]	1xiTRAQ8plex [K/D]		4.28743e-05	0	1	3	2	A0A1D6CJV4	A0A1D6CJV4 [92-107]	1	2535.3	High	High	High	High	High	High	High	High									NoQuanValues	13	High	0	1.289e-05	GO:0015979;GO:0019898;GO:0009654;GO:0005509	photosynthesis ;extrinsic component of membrane;photosystem II oxygen evolving complex ;calcium ion b
[K].QLLLHPESDDSAQLSQIETEK.[L]	1xiTRAQ8plex [K/Q]		0.000106795	0	1	3	1	A0A1D6CWI6	A0A1D6CWI6 [371-391]	0	2989.59	High	High	High	High	High	High	High	High	60.2	60.1	63.4	56.5	71.4	67.1	60.8	60.6	Unique	16	High	0	3.446e-05	GO:0006002;GO:0005737;GO:0003872;GO:0005524;GO:0047334;GO:0046872	fructose 6phosphate metabolic process ;cytoplasm ;6phosphofructokinase activity;ATP binding;diphospha
[K].VSGDVSFGSGVVLK.[G]	1xiTRAQ8plex [K/V]		1.34757e-07	0	1	6	8	A0A1D6S518	A0A1D6S518 [428-441]	0	1959.14	High	High	High	High	High	High	High	High	871.8	804.1	787.7	761.8	825.9	790.4	858.3	764.4	Unique	52	High	0	6.25e-08	GO:0006011;GO:0003983	UDPglucose metabolic process;UTP:glucose1phosphate uridylyltransferase activity
[R].FSDYPDIGTLHDNFVNAVETFR.[D]	1xiTRAQ8plex [N-Term]		5.58314e-05	0	1	6	1	A0A1D5X3G3	A0A1D5X3G3 [73-94]	0	2861.4	High	High	High	High	High	High	High	High	42.4	37.5	49.5	45.3	54.6	51.8	43.6	51.2	Unique	10	High	0	1.714e-05	GO:0008152;GO:0003824	metabolic process;catalytic activity
[R].AEMYVGDDVSPDFYGWVFPK.[C]	1xiTRAQ8plex [K/A]		3.42108e-08	0	1	6	8	A0A1D6ANS3	A0A1D6ANS3 [246-265]	0	2930.45	High	High	High	High	High	High	High	High	205.6	204.3	231.3	294.2	189.3	211.7	169.5	210.6	Unique	72	High	0	9.847e-08	GO:0015995;GO:0015979;GO:0071949;GO:0045550;GO:0016628	chlorophyll biosynthetic process;photosynthesis;FAD binding;geranylgeranyl reductase activity;oxidore
[K].GAALASDAFFPFAWK.[D]	1xiTRAQ8plex [K/G]		8.73072e-08	0	1	8	8	A0A1D5RQT2	A0A1D5RQT2 [652-666]	0	2207.21	High	High	High	High	High	High	High	High	392	356	381.4	369.4	395.2	467.1	425.6	411	Unique	78	High	0	3.246e-08	GO:0006164;GO:0003937;GO:0004643	purine nucleotide biosynthetic process;IMP cyclohydrolase activity;phosphoribosylaminoimidazolecarbox
[K].VIEAGANALVAGSAVFGAK.[D]	1xiTRAQ8plex [K/V]		2.34948e-09	0	1	2	8	W5E5Z3	W5E5Z3 [235-253]	0	2353.37	High	High	High	High	High	High	High	High	215.3	182.9	279.6	222.8	312.4	269.7	282.9	337.6	Unique	72	High	0	1.01e-09	GO:0005975;GO:0006098;GO:0046872;GO:0004750	carbohydrate metabolic process;pentosephosphate shunt;metal ion binding;ribulosephosphate 3epimerase
[K].AITEIFSEAGFTDITK.[K]	1xiTRAQ8plex [K/A]		1.93181e-11	0	2	5	16	W5GZX3; W5GLU0	W5GZX3 [108-123]; W5GLU0 [108-123]	0	2351.3	High	High	High	High	High	High	High	High	501.7	528.7	511.1	626.9	714.4	746.7	662	585.1	NotUnique	88	High	0	1.931e-12
[K].MVGYALQAAEILSK.[E]	iTRAQ8plex [K]		7.6494e-10	0	2	10	11	A0A1D6DBW7; A0A1D5YMU3	A0A1D6DBW7 [248-261]; A0A1D5YMU3 [255-268]	0	2102.21	High	High	High	High	High	High	High	High	207.5	149.6	173.5	134.4	243.1	173.9	199.3	325.1	NotUnique	79	High	0	1.009e-10
[K].LFVQVIDPDDEDRFDFDPLDDTK.[T]	1xiTRAQ8plex [K/L]		2.31195e-06	0	2	4	13	W5GEI6; F1DKC1	W5GEI6 [269-291]; F1DKC1 [269-291]	1	3362.69	High	High	High	High	High	High	High	High	526.8	337.2	561	515.5	741.1	785.3	831.4	648.9	NotUnique	26	High	1.006e-05	0.0001475
[K].GPELLTMWFGESEANVR.[E]	1xOxidation [M7]; 1xiTRAQ8plex [N-Term]		6.55973e-07	0	1	31	14	A0A1D5Y3Q3	A0A1D5Y3Q3 [557-573]	0	2256.13	High	High	High	High	High	High	High	High	746.6	778.3	760	1004.5	755.4	852.6	669	694.9	Unique	56	High	0	1.438e-07	GO:0005524;GO:0016787	ATP binding;hydrolase activity
[K].QIFGSVTAQDLVDIIK.[S]	1xiTRAQ8plex [K/Q]		1.08459e-06	0	1	5	8	A0A1D6B3K1	A0A1D6B3K1 [174-189]	0	2355.37	High	High	High	High	High	High	High	High	174.1	164.4	183.8	188.9	181.5	175.6	180.6	203.2	Unique	58	High	0	2.474e-07	GO:0006412;GO:0005840;GO:0003735	translation ;ribosome ;structural constituent of ribosome
[K].EKLVDTNGAGDAFVGGFLSQLVQGK.[S]	iTRAQ8plex [K]		4.40219e-05	0	3	6	4	A0A1D6AC03; A0A1D6AK65; W5GZ18	A0A1D6AC03 [289-313]; A0A1D6AK65 [290-314]; W5GZ18 [289-313]	1	3462.94	High	High	High	High	High	High	High	High	182.5	186.2	196.3	239.5	218.7	253	189.6	213.5	NotUnique	21	High	0	1.332e-05
[K].TVLIMELINNVAK.[A]	1xiTRAQ8plex [K/T]		3.1769e-09	0	2	9	8	A0A1D5VZ33; A0A1D5RP45	A0A1D5VZ33 [234-246]; A0A1D5RP45 [296-308]	0	2066.25	High	High	High	High	High	High	High	High	396.6	304.8	294.5	235	381.7	282.9	372	458.5	NotUnique	69	High	0	4.672e-10
[K].TVLIMELINNVAK.[A]	1xOxidation [M5]; 1xiTRAQ8plex [K/T]		3.40233e-06	0	2	9	3	A0A1D5VZ33; A0A1D5RP45	A0A1D5VZ33 [234-246]; A0A1D5RP45 [296-308]	0	2082.25	High	High	High	High	High	High	High	High	60.3	48.3	56.6	42.5	49.2	51.5	58.1	53.8	NotUnique	46	High	0	8.477e-07
[R].ARPAEVVASWVAQGK.[Y]	1xiTRAQ8plex [K/A]		4.43381e-07	0	2	3	8	A0A1D5X5C1; A0A1D5XTH4	A0A1D5X5C1 [112-126]; A0A1D5XTH4 [112-126]	0	2177.27	High	High	High	High	High	High	High	High	273.8	210.6	252.4	193.6	232.3	211.8	186.2	185.7	NotUnique	37	High	0	1.412e-07
[R].SLAAYQPILPFEVLSAR.[L]	1xiTRAQ8plex [N-Term]		1.39093e-06	0	1	3	3	A0A1D6B5M8	A0A1D6B5M8 [72-88]	0	2179.24	High	High	High	High	High	High	High	High	124.1	104	148.7	118.5	128.2	131.8	123.6	143.7	Unique	46	High	0	3.234e-07	GO:0000105;GO:0004400;GO:0030170	histidine biosynthetic process;histidinolphosphate transaminase activity;pyridoxal phosphate binding
[R].TYVDLSPGEFDSFADILK.[L]	iTRAQ8plex [K]		8.45461e-06	0	3	15	12	A0A1D5ZVH4; W5FGJ7; A0A1D5YDJ7	A0A1D5ZVH4 [288-305]; W5FGJ7 [280-297]; A0A1D5YDJ7 [226-243]	0	2625.39	High	High	High	High	High	High	High	High	353.9	326.2	292.2	338.6	357.1	433.7	420.7	393	NotUnique	57	High	0	2.252e-06
[K].ATEEIVGYVEPYSITGSLPLIR.[E]	1xiTRAQ8plex [N-Term]		1.97304e-10	0	1	3	4	A0A1D6AMA4	A0A1D6AMA4 [375-396]	0	2711.48	High	High	High	High	High	High	High	High	82.4	78.8	96.1	100.8	105.2	118.3	97.4	106	Unique	75	High	0	7.963e-11	GO:0008152;GO:0016787	metabolic process;hydrolase activity
[R].GWDAQVLGEAPYK.[F]	1xiTRAQ8plex [K/G]		5.80783e-07	0	1	2	1	W5D322	W5D322 [222-234]	0	2042.12	High	High	High	High	High	High	High	High	85.2	88.3	82.4	106.8	95.9	92.7	89.6	85.7	Unique	49	High	0	1.262e-07	GO:0006007;GO:0005737;GO:0030145;GO:0004619	glucose catabolic process ;cytoplasm ;manganese ion binding;phosphoglycerate mutase activity
[K].TVLIMELINNVAK.[A]	1xiTRAQ8plex [K13]		1.73613e-05	0	2	9	8	A0A1D5VZ33; A0A1D5RP45	A0A1D5VZ33 [234-246]; A0A1D5RP45 [296-308]	0	1762.04	High	High	High	High	High	High	High	High	195.6	220.9	292	292.9	326.7	403.3	268.9	317.5	NotUnique	62	High	0	4.894e-06
[R].GFGFVNFVHR.[E]	1xiTRAQ8plex [N-Term]		0.000100785	0	1	3	4	U5HTF2	U5HTF2 [250-259]	0	1483.81	High	High	High	High	High	High	High	High	165.9	162.5	174.7	159.4	170.3	170.5	172.1	197.7	Unique	48	High	0	3.241e-05	GO:0001731;GO:0006446;GO:0016282;GO:0033290;GO:0005852;GO:0000166;GO:0003743	formation of translation preinitiation complex;regulation of translational initiation ;eukaryotic 43S
[R].LELELAEVEMPGLMACR.[AT]	1xiTRAQ8plex [N-Term]; 1xCarbamidomethyl [C16]		3.98867e-08	0	3	9	4	A0A1D5TBU1; W5B7Z6; A0A1D5URS1	A0A1D5TBU1 [27-43]; W5B7Z6 [27-43]; A0A1D5URS1 [27-43]	0	2265.16	High	High	High	High	High	High	High	High	91.6	82.5	107.4	112	116.3	123.3	111.7	118.1	NotUnique	32	High	0	1.62e-06
[R].TGSNYWGFQTQDVIPDIVTMAK.[G]	1xiTRAQ8plex [K/T]		3.58241e-05	0	2	6	2	W5DZN4; A0A1D6DIC5	W5DZN4 [302-323]; A0A1D6DIC5 [302-323]	0	3079.6	High	High	High	High	High	High	High	High	90.8	75.4	84.7	82.7	82.2	82.5	72.6	132.5	NotUnique	26	High	0	1.067e-05
[R].DPAFNQMAEQLQK.[G]	1xiTRAQ8plex [K/D]		4.928e-06	0	1	5	2	A0A1D6CIT2	A0A1D6CIT2 [66-78]	0	2128.13	High	High	High	High	High	High	High	High	200.6	290.7	204.9	185	136.1	145.9	130.9	134.6	Unique	26	High	0	1.261e-06
[R].SGAFGTYDYTPLLDSLEGNTGFGR.[G]	1xiTRAQ8plex [N-Term]		2.35063e-18	0	5	9	13	A0A1D5VBT1; D8L9G7; A0A1D5V409; A0A1D5WDB0; D8L9G6	A0A1D5VBT1 [469-492]; D8L9G7 [743-766]; A0A1D5V409 [836-859]; A0A1D5WDB0 [743-766]; D8L9G6 [743-766]	0	2842.38	High	High	High	High	High	High	High	High	282.7	239.7	361.2	268	1295.9	796	749.1	1091.6	NotUnique	123	High	0	2.143e-17
[R].AAEEIIFGDSEVTTGAAGDLQQITGLAK.[Q]	1xiTRAQ8plex [K/A]		3.34995e-11	0	2	6	6	A0A1D6CBM2; A0A191VYY7	A0A1D6CBM2 [533-560]; A0A191VYY7 [533-560]	0	3413.83	High	High	High	High	High	High	High	High	140.9	133	181.2	187.9	217.7	247.6	204.8	237.8	NotUnique	102	High	0	3.481e-12
[R].IAPSELGVLMR.[S]	1xiTRAQ8plex [N-Term]		0.000211345	0	1	2	2	W5I4U0	W5I4U0 [29-39]	0	1489.87	High	High	High	High	High	High	High	High	71.8	88	75.1	77.4	53.8	55	49.3	56.5	Unique	31	High	0	7.196e-05	GO:0005509	calcium ion binding
[R].DTFYISDPVVGYTDYPFHLSDV.[-]	1xiTRAQ8plex [N-Term]		0.0001519	0	1	1	1	A0A1D6AT00	A0A1D6AT00 [351-372]	0	2854.38	High	High	High	High	High	High	High	High									NoQuanValues	24	High	0	5.032e-05	GO:0010181;GO:0016491	FMN binding;oxidoreductase activity
[R].DTFYISDPVVGYTDYPFHLSDV.[-]	1xiTRAQ8plex [Y/D]		0.000166078	0	1	1	2	A0A1D6AT00	A0A1D6AT00 [351-372]	0	3158.58	High	High	High	High	High	High	High	High	130.9	129.8	133.1	134.2	156.6	149.5	150.5	154.6	Unique	15	High	1.006e-05	0.0001579	GO:0010181;GO:0016491	FMN binding;oxidoreductase activity
[K].DQIYDIFQLLPGK.[I]	1xiTRAQ8plex [K/D]		5.0344e-07	0	1	3	11	A0A0C4BKH5	A0A0C4BKH5 [202-214]	0	2158.24	High	High	High	High	High	High	High	High	491.8	423.5	427.8	538	465.9	489.4	449	472.1	Unique	67	High	0	1.081e-07	GO:0005524;GO:0004386;GO:0003676	ATP binding;helicase activity;nucleic acid binding
[RK].YPMIPGHEIAGEVTEVGK.[N]	iTRAQ8plex [Y]		0.000164344	0	1	5	2	A0A1D6BJ11	A0A1D6BJ11 [71-88]	0	2535.37	High	High	High	High	High	High	High	High	106.2	82.9	106	89.1	108.2	106.1	93.4	93.2	Unique	29	High	0	5.496e-05	GO:0016491;GO:0008270	oxidoreductase activity;zinc ion binding
[K].VNLEPDGVFSFFATAGTDGNSYESK.[L]	1xiTRAQ8plex [K/V]		5.17031e-10	0	1	4	5	A0A1D6D7X5	A0A1D6D7X5 [30-54]	0	3260.62	High	High	High	High	High	High	High	High	160.8	177.2	154.8	183.1	166.9	172	158.7	161.1	Unique	35	High	0	6.625e-11
[M].ASLPEEEEAFEHTLLVVR.[E]	1xAcetyl [N-Term]	A0A1D5SYE1 1xAcetyl [N-Term]	4.98043e-06	0	1	5	5	A0A1D5SYE1	A0A1D5SYE1 [2-19]	0	2111.07	High	High	High	High	High	High	High	High									NoQuanValues	65	High	0	1.273e-06	GO:0006897;GO:0016020;	endocytosis ;membrane ;
[K].LELQEVVDFLK.[N]	1xiTRAQ8plex [K/L]		9.75645e-07	0	1	4	9	A0A1D6C4W3	A0A1D6C4W3 [244-254]	0	1941.15	High	High	High	High	High	High	High	High	323.2	206.9	350.1	375.4	404.9	522	531.5	345.6	Unique	55	High	0	2.209e-07	GO:0016021;GO:0005524;GO:0004222	integral component of membrane ;ATP binding;metalloendopeptidase activity
[R].GDLTILLSHIVLGCK.[F]	1xiTRAQ8plex [K/G]; 1xCarbamidomethyl [C14]		6.84175e-06	0	1	2	2	A0A1D5VCR6	A0A1D5VCR6 [31-45]	0	2247.34	High	High	High	High	High	High	High	High	28	22.1	31.6	23.3	37.8	45.2	38.3	41.8	Unique	33	High	0	1.789e-06	GO:0005975;GO:0042132	carbohydrate metabolic process;fructose 1,6bisphosphate 1phosphatase activity
[R].ILGLGDLGVQGIGIPIGK.[L]	1xiTRAQ8plex [K/I]		2.72483e-09	0	1	8	5	A0A1D5S6L7	A0A1D5S6L7 [220-237]	0	2328.45	High	High	High	High	High	High	High	High	133.8	120.6	109.1	94.7	129.8	110.8	112.7	128.5	Unique	88	High	0	3.95e-10	GO:0006108;GO:0004471;GO:0046872;GO:0051287	malate metabolic process;malate dehydrogenase (decarboxylating) (NAD+) activity;metal ion binding;NAD
[K].AADILVNFFEK.[C]	1xiTRAQ8plex [K/A]		5.58314e-05	0	1	13	13	A0A1D6CDM4	A0A1D6CDM4 [746-756]	0	1875.08	High	High	High	High	High	High	High	High	427.6	234.7	288.8	270.4	271	403.2	387.4	233.4	Unique	57	High	1.006e-05	0.0001906	GO:0005985;GO:0016157	sucrose metabolic process;sucrose synthase activity
[K].MAAPTTGPVPADELLGVIQAAAK.[A]	1xiTRAQ8plex [K/M]		4.31014e-05	0	1	2	6	A0A1D6B1R9	A0A1D6B1R9 [327-349]	0	2829.6	High	High	High	High	High	High	High	High	150.2	159.9	163.1	184.9	184.2	197.9	165	189.3	Unique	25	High	5.575e-05	0.0004779	GO:0046855;GO:0046854;GO:0008934	inositol phosphate dephosphorylation;phosphatidylinositol phosphorylation;inositol monophosphate 1pho
[K].GANLLGASFFDADLTGADLSDADLR.[N]	1xiTRAQ8plex [N-Term]		1.90137e-11	0	1	2	6	A0A1D5VJF0	A0A1D5VJF0 [100-124]	0	2829.42	High	High	High	High	High	High	High	High	103.3	102.6	117.7	124.7	131.1	137.2	108.5	124.4	Unique	76	High	0	9.294e-09
[K].LNLPILPTTTIGSFPQTVELR.[R]	1xiTRAQ8plex [N-Term]		1.31934e-07	0	1	10	8	A0A096USZ7	A0A096USZ7 [427-447]	0	2614.51	High	High	High	High	High	High	High	High	266.2	205.8	262.3	264.8	223.2	239.1	210.4	223.9	Unique	60	High	0	2.564e-08	GO:0009086;GO:0003871;GO:0008270	methionine biosynthetic process;5methyltetrahydropteroyltriglutamatehomocysteine Smethyltransferase a
[R].RTPGFTGADLQNLMNEAAILAAR.[R]	1xiTRAQ8plex [N-Term]		4.75098e-12	0	1	5	11	A0A1D6C4W3	A0A1D6C4W3 [434-456]	1	2734.46	High	High	High	High	High	High	High	High	244.6	206.4	289.8	266	325.8	338.5	299	353	Unique	72	High	0	4.26e-13	GO:0016021;GO:0005524;GO:0004222	integral component of membrane ;ATP binding;metalloendopeptidase activity
[K].AQSEYISIPVDGPYKPAAYR.[Y]	1xiTRAQ8plex [N-Term]		9.65371e-07	0	1	1	2	A0A1D5TBU1	A0A1D5TBU1 [465-484]	0	2833.53	High	High	High	High	High	High	High	High	127.1	99.7	107	106.7	90.7	106.3	101	99.9	Unique	18	High	0	2.183e-07	GO:0006730;GO:0004013	onecarbon metabolic process;adenosylhomocysteinase activity
[K].ILSEEFGWDKDLAK.[K]	iTRAQ8plex [K]		8.28001e-07	0	3	12	13	A0A1D5X0F1; A0A1D5ZVV6; A0A1D5Z9W3	A0A1D5X0F1 [433-446]; A0A1D5ZVV6 [640-653]; A0A1D5Z9W3 [619-632]	1	2563.45	High	High	High	High	High	High	High	High	1088.8	1025.8	812.5	905.6	883.7	817.3	928.2	805.9	NotUnique	43	High	0	1.618e-05
[R].NSWDVFAEILEK.[A]	1xiTRAQ8plex [K/N]		7.48577e-06	0	2	11	9	A0A1D5XDV1; A0A1D6C5J4	A0A1D5XDV1 [411-422]; A0A1D6C5J4 [414-425]	0	2059.13	High	High	High	High	High	High	High	High	290.6	272.1	329.6	270.7	344.5	355.4	348.3	347.2	NotUnique	40	High	0	1.973e-06
[R].DGILSIWDTADLIK.[AV]	1xiTRAQ8plex [K/D]		6.02706e-07	0	1	4	6	A0A1D6BSU4	A0A1D6BSU4 [242-255]	0	2168.24	High	High	High	High	High	High	High	High	143.6	142.8	140.8	155.6	152.8	166.7	154.4	159.3	Unique	64	High	0	7.794e-06	GO:0016773	phosphotransferase activity, alcohol group as acceptor
[R].AAEILFGLGFDK.[Q]	1xiTRAQ8plex [K/A]		6.22011e-06	0	2	3	7	A0A1D6CVG5; A0A1D6CS92	A0A1D6CVG5 [10-21]; A0A1D6CS92 [191-202]	0	1889.1	High	High	High	High	High	High	High	High	261.4	235.4	231.6	212	203.2	199.5	201.1	193.3	NotUnique	55	High	0	1.62e-06
[K].LAYVALDYEQELETAR.[TS]	1xiTRAQ8plex [N-Term]		5.25307e-10	0	1	7	4	A0A1D5STM3	A0A1D5STM3 [217-232]	0	2188.14	High	High	High	High	High	High	High	High	173.8	123.5	167	156.4	183.1	199	217	211.5	Unique	72	High	0	6.746e-11	GO:0005524	ATP binding
[R].LSAEISRPENSGLSAALDLLVEAK.[K]	1xiTRAQ8plex [K/L]		1.80306e-08	0	2	3	3	W5BGE9; A0A1D6RIR6	W5BGE9 [170-193]; A0A1D6RIR6 [64-87]	0	3091.75	High	High	High	High	High	High	High	High	107.9	94.9	124.7	122.3	128.2	137.9	123.5	136	NotUnique	38	High	0	3.464e-07
[R].SVLFAAVGTAGQR.[C]	1xiTRAQ8plex [N-Term]		7.78478e-05	0	2	8	1	A0A1D5YF91; W5FWT6	A0A1D5YF91 [288-300]; W5FWT6 [288-300]	0	1580.91	High	High	High	High	High	High	High	High	28.5	37.1	31.9	31.7	23.5	21.5	26.3	23.9	NotUnique	27	High	0	2.449e-05
[R].IMGLDLPSGGHLTHGYYTAGGK.[K]	1xiTRAQ8plex [K/I]		6.73565e-07	0	3	13	3	A0A1D5SQ20; W4ZQX7; A0A1D5TV43	A0A1D5SQ20 [186-207]; W4ZQX7 [181-202]; A0A1D5TV43 [124-145]	0	2853.52	High	High	High	High	High	High	High	High	172.1	173.2	161.7	195.5	148.7	160.6	148.3	144.3	NotUnique	37	High	0	7.523e-07
[K].LTGTDVGYPGGLWFDPLGYGTGSPEK.[L]	1xiTRAQ8plex [K/L]		5.1684e-06	0	1	6	3	W5B474	W5B474 [176-201]	0	3292.7	High	High	High	High	High	High	High	High	94.9	88.1	107.2	104.2	124.2	124	122.1	118.7	Unique	57	High	0	1.323e-06	GO:0009765;GO:0018298;GO:0009535;GO:0016021;GO:0009522;GO:0009523;GO:0016168	photosynthesis, light harvesting;proteinchromophore linkage ;chloroplast thylakoid membrane;integral
[R].SVYEPLQTGLIAIDSMIPIGR.[G]			1.4132e-06	0	1	1	1	P12112	P12112 [142-162]	0	2273.22	High	High	High	High	High	High	High	High									NoQuanValues	52	High	0	3.296e-07	GO:0015986;GO:0009535;GO:0045261;GO:0005524;GO:0046933	ATP synthesis coupled proton transport ;chloroplast thylakoid membrane;protontransporting ATP synthas
[R].SVYEPLQTGLIAIDSMIPIGR.[G]	1xOxidation [M16]; 1xiTRAQ8plex [N-Term]		7.33225e-10	0	1	1	18	P12112	P12112 [142-162]	0	2593.42	High	High	High	High	High	High	High	High	411.7	352.7	602.9	474.9	652.8	677.5	629.1	690.6	Unique	74	High	0	5.315e-10	GO:0015986;GO:0009535;GO:0045261;GO:0005524;GO:0046933	ATP synthesis coupled proton transport ;chloroplast thylakoid membrane;protontransporting ATP synthas
[R].SVYEPLQTGLIAIDSMIPIGR.[G]	1xiTRAQ8plex [Y/S]		2.5982e-10	0	1	1	2	P12112	P12112 [142-162]	0	2881.63	High	High	High	High	High	High	High	High									NoQuanValues	44	High	0	3.166e-11	GO:0015986;GO:0009535;GO:0045261;GO:0005524;GO:0046933	ATP synthesis coupled proton transport ;chloroplast thylakoid membrane;protontransporting ATP synthas
[R].SGINEHLNLSPEIANEIK.[Q]	1xiTRAQ8plex [K/S]		2.28571e-05	0	1	3	1	A0A1D6AC93	A0A1D6AC93 [651-668]	0	2586.43	High	High	High	High	High	High	High	High	108.3	117.1	107.4	100.7	122.6	127.7	116.2	121.3	Unique	11	High	0	6.574e-06	GO:0006270;GO:0042555;GO:0005634;GO:0005524;GO:0003682;GO:0003678;GO:0003688	DNA replication initiation ;MCM complex;nucleus ;ATP binding;chromatin binding;DNA helicase activity;
[K].GLLDLTCQTVADMIK.[DG]	1xiTRAQ8plex [K/G]; 1xCarbamidomethyl [C7]		2.75317e-06	0	2	24	8	A0A1D6BXL6; A0A173FEH2	A0A1D6BXL6 [124-138]; A0A173FEH2 [127-141]	0	2286.27	High	High	High	High	High	High	High	High	280.6	300.1	277.1	332.3	274.8	313.4	253.2	248.4	NotUnique	51	High	0	1.433e-06
[K].FDNSYFTELLSGDKEGLLQLPSDK.[T]	iTRAQ8plex [K]		3.90487e-07	0	1	6	5	C3VQ52	C3VQ52 [179-202]	1	3628.95	High	High	High	High	High	High	High	High	223	292.5	179.4	197.8	188.4	192.2	189	158.7	Unique	36	High	0	1.943e-07	GO:0006979;GO:0020037;GO:0004601	response to oxidative stress;heme binding;peroxidase activity
[R].SITDEISGDFER.[A]	1xiTRAQ8plex [N-Term]		3.041e-05	0	2	5	3	A0A1D6CVU9; W5HJY2	A0A1D6CVU9 [64-75]; W5HJY2 [64-75]	0	1672.83	High	High	High	High	High	High	High	High	358.3	373.3	331.9	354.9	319.9	346.1	343.7	311.5	NotUnique	28	High	0	5.142e-05
[K].KLASLADLFVNDAFGTAHR.[A]	1xiTRAQ8plex [K]		4.16165e-10	0	2	14	11	A0A1D6RDZ8; H9ZWZ2	A0A1D6RDZ8 [296-314]; H9ZWZ2 [63-81]	1	2654.49	High	High	High	High	High	High	High	High	283.4	221.5	357	264	349	345.8	323.6	374.5	NotUnique	69	High	0	1.027e-08
[R].SVYEPLQTGLIAIDSMIPIGR.[G]	1xiTRAQ8plex [N-Term]		4.31968e-14	0	1	1	9	P12112	P12112 [142-162]	0	2577.43	High	High	High	High	High	High	High	High	250.8	152.2	415.1	269.3	477.5	488.9	457.5	584.8	Unique	104	High	0	1.669e-07	GO:0015986;GO:0009535;GO:0045261;GO:0005524;GO:0046933	ATP synthesis coupled proton transport ;chloroplast thylakoid membrane;protontransporting ATP synthas
[R].DMKPETFASLVSSMLYEK.[R]	iTRAQ8plex [K]		9.80823e-07	0	1	4	2	A0A1D6BNE8	A0A1D6BNE8 [82-99]	0	2988.62	High	High	High	High	High	High	High	High	105.3	112.3	105.5	127.3	117.1	131.2	109.7	113.4	Unique	27	High	0	2.217e-07	GO:0043161;GO:0005737;GO:0005634;GO:0019774;GO:0004298	proteasomemediated ubiquitindependent protein catabolic process ;cytoplasm;nucleus;proteasome core co
[R].VLGLQEEVGSQLEFLR.[R]	1xiTRAQ8plex [N-Term]		1.07895e-07	0	1	3	4	A0A1D6DCB5	A0A1D6DCB5 [332-347]	0	2121.19	High	High	High	High	High	High	High	High	145.2	121.9	178.1	155.9	178.9	176.3	166.7	201.7	Unique	58	High	0	2.062e-08
[K].NVRPDYLTNIWK.[V]	1xiTRAQ8plex [K/N]		0.000129066	0	2	11	6	A0A1D5U305; P93606	A0A1D5U305 [198-209]; P93606 [204-215]	0	2127.22	High	High	High	High	High	High	High	High	384.7	397	378.5	322.4	395.5	338.1	372.3	415.9	NotUnique	27	High	1.006e-05	8.477e-05
[K].EGVTYYNNLIDYILK.[Q]	1xiTRAQ8plex [K/E]		3.88365e-06	0	1	4	6	A0A1D5XPQ0	A0A1D5XPQ0 [171-185]	0	2426.34	High	High	High	High	High	High	High	High	166.7	169.3	149.2	178	156.1	152.9	147.8	187.5	Unique	33	High	0	3.939e-06	GO:0005975;GO:0016021;GO:0004553	carbohydrate metabolic process ;integral component of membrane ;hydrolase activity, hydrolyzing Oglyc
[K].SMLEELESMLEIVDPQPPGK.[Q]	1xiTRAQ8plex [K/S]		2.37462e-10	0	1	2	5	A0A1D6DKR9	A0A1D6DKR9 [357-376]	0	2850.51	High	High	High	High	High	High	High	High	235.5	324.5	190	256.6	173.3	202.2	164.9	178	Unique	90	High	0	2.871e-11
[K].SMLEELESMLEIVDPQPPGK.[Q]	1xOxidation [M9]; 1xiTRAQ8plex [K/S]		5.44929e-06	0	1	2	2	A0A1D6DKR9	A0A1D6DKR9 [357-376]	0	2866.5	High	High	High	High	High	High	High	High	87.5	87.9	96.8	90.7	85	93	66.3	80.7	Unique	21	High	0	1.403e-06
[R].VAPEDHPVLLTEAPLNPK.[A]	1xiTRAQ8plex [K/V]		3.061e-07	0	1	3	1	A0A1D5STM3	A0A1D5STM3 [97-114]	0	2548.46	High	High	High	High	High	High	High	High	86.1	80.9	81.8	71.8	105.2	98.7	106.2	88.6	Unique	31	High	0	6.355e-08	GO:0005524	ATP binding
[K].LTPHSYTGEAENLAANIWNVVDLK.[S]	1xiTRAQ8plex [K/L]		3.89848e-05	0	1	5	2	A0A1D5XNG4	A0A1D5XNG4 [575-598]	0	3263.75	High	High	High	High	High	High	High	High	56.7	54.3	60.3	64.9	65	68.8	55	68.5	Unique	28	High	0	1.169e-05	GO:0006188;GO:0070626;GO:0004018	IMP biosynthetic process;(S)2(5amino1(5phosphoDribosyl)imidazole4carboxamido)succinate AMPlyase (fuma
[R].HFGLFNPDFTPVYDLGLLR.[D]	1xiTRAQ8plex [N-Term]		5.45076e-08	0	1	4	1	A0A1D6RY72	A0A1D6RY72 [374-392]	0	2525.35	High	High	High	High	High	High	High	High	29.3	26.5	30.5	30.9	30.8	27.9	29	29.5	Unique	39	High	0	9.892e-09	GO:0005975;GO:0004553	carbohydrate metabolic process;hydrolase activity, hydrolyzing Oglycosyl compounds
[R].VVVVDDLVATGGTLSAAIK.[L]	1xiTRAQ8plex [K/V]		2.73914e-08	0	1	4	4	Q67G15	Q67G15 [163-181]	0	2436.45	High	High	High	High	High	High	High	High	101.3	127	108.6	124	110	141.1	103.5	112	Unique	57	High	0	5.21e-08	GO:0006168;GO:0009116;GO:0005737;GO:0003999	adenine salvage;nucleoside metabolic process ;cytoplasm ;adenine phosphoribosyltransferase activity
[R].AFPATELTLEELNPSVALLR.[K]	1xiTRAQ8plex [N-Term]		3.8438e-09	0	1	4	4	A0A1D5VLL8	A0A1D5VLL8 [108-127]	0	2488.4	High	High	High	High	High	High	High	High	110.7	94.7	142	166	148.4	177.5	130	164.4	Unique	65	High	0	1.475e-06
[M].ADALDMSLDDLISK.[N]	1xAcetyl [N-Term]; 1xiTRAQ8plex [K14]	A0A1D5Z6E4 1xAcetyl [N-Term]	2.90281e-06	0	1	3	1	A0A1D5Z6E4	A0A1D5Z6E4 [2-15]	0	1852.95	High	High	High	High	High	High	High	High	32.3	52	40.9	46.8	29.9	35.5	23.1	31	Unique	62	High	0	7.115e-07	GO:0003676;GO:0000166	nucleic acid binding;nucleotide binding
[K].EGVITIADGNTLYNELEVVEGMK.[L]	1xOxidation [M22]; 1xiTRAQ8plex [K/E]		7.44626e-06	0	4	9	1	A0A1D5SDI4; W5E3I4; W5EF54; A0A1D5XVT4	A0A1D5SDI4 [203-225]; W5E3I4 [203-225]; W5EF54 [285-307]; A0A1D5XVT4 [203-225]	0	3118.64	High	High	High	High	High	High	High	High	35.8	39.1	41.9	37.7	41.1	45.4	40	37.7	NotUnique	20	High	0	1.965e-06
[R].GYVEAVLNSLAANVPK.[AV]	1xiTRAQ8plex [K/G]		4.85128e-07	0	3	14	7	A0A1D6CFI9; A0A1D6DGJ6; A0A1D6B740	A0A1D6CFI9 [744-759]; A0A1D6DGJ6 [744-759]; A0A1D6B740 [740-755]	0	2253.31	High	High	High	High	High	High	High	High	151.9	157.5	143.9	195.9	151.1	170.3	131.7	151.8	NotUnique	50	High	0	1.038e-07
[R].VLMSAALSSELR.[H]	1xiTRAQ8plex [N-Term]		3.20991e-06	0	1	7	4	A0A1D5WWG7	A0A1D5WWG7 [28-39]	0	1580.9	High	High	High	High	High	High	High	High	252.7	131.1	147.6	129.5	126.6	105.6	128	174.3	Unique	39	High	0	7.932e-07	GO:0006412;GO:0015934;GO:0003735	translation ;large ribosomal subunit ;structural constituent of ribosome
[R].ILIPTLSVLSLSR.[V]	1xiTRAQ8plex [N-Term]		0.000118649	0	1	3	4	A0A1D5XVQ8	A0A1D5XVQ8 [82-94]	0	1716.09	High	High	High	High	High	High	High	High	16.3	13.7	15.1	17.6	11.8	15.3	12.7	16.5	Unique	44	High	0	3.874e-05	GO:0006729;GO:0008124	tetrahydrobiopterin biosynthetic process;4alphahydroxytetrahydrobiopterin dehydratase activity
[K].FTSAFQEIVDAYGVAK.[Y]	1xiTRAQ8plex [K/F]		2.68127e-06	0	2	8	2	A0A1D5XH30; W5DY15	A0A1D5XH30 [391-406]; W5DY15 [391-406]	0	2354.29	High	High	High	High	High	High	High	High	74.7	60	74.2	57.1	82.8	69.9	77.2	90.9	NotUnique	32	High	0	6.559e-07
[K].ALMLDAPVEK.[I]	1xiTRAQ8plex [K/A]		1.26396e-05	0	1	1	2	A0A1D5V7I2	A0A1D5V7I2 [266-275]	0	1695	High	High	High	High	High	High	High	High	281.8	461.5	252	333.3	238.7	261.7	221.5	225.5	Unique	39	High	0	7.626e-06	GO:0006412;GO:0015935;GO:0003723;GO:0003735	translation ;small ribosomal subunit ;RNA binding;structural constituent of ribosome
[R].SFISGLQPEEVLVLDAVR.[S]	1xiTRAQ8plex [N-Term]		0.0001527	0	1	1	1	A0A1D5WSY7	A0A1D5WSY7 [113-130]	0	2276.28	High	High	High	High	High	High	High	High	31.1	28.2	33.8	32.7	33.3	38.3	32.7	54.9	Unique	11	High	0	5.065e-05
[K].EGVITIADGNTLYNELEVVEGMK.[L]	1xiTRAQ8plex [K/E]		3.51211e-06	0	4	9	4	A0A1D5SDI4; W5E3I4; W5EF54; A0A1D5XVT4	A0A1D5SDI4 [203-225]; W5E3I4 [203-225]; W5EF54 [285-307]; A0A1D5XVT4 [203-225]	0	3102.65	High	High	High	High	High	High	High	High	83.9	68.7	90	96.3	96.9	103.7	88.9	95.2	NotUnique	36	High	0	8.749e-07
[R].IIGLGEIMSGELVEFAEGTR.[G]			1.03427e-08	0	1	1	5	P12112	P12112 [42-61]	0	2121.09	High	High	High	High	High	High	High	High									NoQuanValues	100	High	0	5.689e-09	GO:0015986;GO:0009535;GO:0045261;GO:0005524;GO:0046933	ATP synthesis coupled proton transport ;chloroplast thylakoid membrane;protontransporting ATP synthas
[K].ATNIGVGDDCISIGPGTK.[H]	1xiTRAQ8plex [K/A]; 1xCarbamidomethyl [C10]		1.88945e-05	0	2	3	1	A0A1D6BE83; A0A1D6B1Q0	A0A1D6BE83 [231-248]; A0A1D6B1Q0 [239-256]	0	2383.27	High	High	High	High	High	High	High	High	147.5	165.6	132.9	147.8	188.8	161.1	178.7	150.8	NotUnique	25	High	0	5.335e-06
[K].IFAEEAIAEFFDNPTVPREEK.[T]	1xiTRAQ8plex [K/I]		1.31948e-09	0	2	3	8	A0A1D6ABX5; A0A1D6B301	A0A1D6ABX5 [98-118]; A0A1D6B301 [98-118]	1	3060.61	High	High	High	High	High	High	High	High	229.3	195.5	333.8	261.7	448.2	377	321.1	538.8	NotUnique	42	High	0	1.36e-07
[K].FETLSYLPPLSTEALLK.[Q]	1xiTRAQ8plex [K/F]		3.94667e-08	0	3	36	28	A0A1D5TMY4; A0A1D5Z4N3; Q9SAW6	A0A1D5TMY4 [59-75]; A0A1D5Z4N3 [12-28]; Q9SAW6 [54-70]	0	2530.46	High	High	High	High	High	High	High	High	780.8	424.7	1073.7	688.7	1267.1	872	1191.5	1545.9	NotUnique	46	High	0	4.684e-08
[K].TVLIMELINDIAK.[A]	1xiTRAQ8plex [K13]		0.000123749	0	1	1	2	A0A1D5WJS1	A0A1D5WJS1 [101-113]	0	1777.04	High	High	High	High	High	High	High	High	108.2	86	118	125.1	122.8	196.8	120.6	132.9	Unique	42	High	0	4.05e-05	GO:0005524	ATP binding
[K].TVLIMELINDIAK.[A]	1xiTRAQ8plex [K/T]		1.86113e-07	0	1	1	22	A0A1D5WJS1	A0A1D5WJS1 [101-113]	0	2081.25	High	High	High	High	High	High	High	High	547.2	405	809.8	619.8	968.3	914.5	914.7	1135.2	Unique	59	High	0	5.75e-07	GO:0005524	ATP binding
[K].TVLIMELINDIAK.[A]	1xOxidation [M5]; 1xiTRAQ8plex [K/T]		9.71365e-05	0	1	1	3	A0A1D5WJS1	A0A1D5WJS1 [101-113]	0	2097.24	High	High	High	High	High	High	High	High	86.9	69.3	126.9	82.8	97.5	107.1	97.5	107	Unique	36	High	1.006e-05	0.0001171	GO:0005524	ATP binding
[K].DKGVEPSEFEDTVAQAFFDLENGNQELK.[S]	iTRAQ8plex [K]		4.67511e-08	0	1	1	3	Q5I7K2	Q5I7K2 [11-38]	1	4069.08	High	High	High	High	High	High	High	High	112.8	143.3	87.6	148.8	104.2	119.2	84.3	99	Unique	32	High	0	1.948e-05	GO:0006412;GO:0005840;GO:0003735	translation ;ribosome ;structural constituent of ribosome
[R].AVLPHSPLPDAVLR.[L]	1xiTRAQ8plex [N-Term]		8.33707e-05	0	1	4	3	Q70KG5	Q70KG5 [36-49]	0	1789.06	High	High	High	High	High	High	High	High	207	159.7	203.4	164.3	161.5	147.6	136.5	147	Unique	15	High	0	2.641e-05	GO:0009555;GO:0043668;	pollen development ;exine ;
[R].QLDYVPATISALEEVVK.[G]	1xiTRAQ8plex [K/Q]		4.89269e-05	0	1	3	11	A0A1D5TV48	A0A1D5TV48 [266-282]	0	2483.42	High	High	High	High	High	High	High	High	268.6	262.9	338.2	352.1	454.4	477.6	404.9	473.4	Unique	49	High	0	3.151e-05	GO:0010181;GO:0016491	FMN binding;oxidoreductase activity
[R].WIDEFMPGVVDTTGGPVLR.[Q]	1xiTRAQ8plex [N-Term]		5.45041e-07	0	1	1	6	A0A1D5ZPS6	A0A1D5ZPS6 [306-324]	0	2393.25	High	High	High	High	High	High	High	High	163.9	162.8	164.6	186.2	167.9	171.2	156.3	178.5	Unique	48	High	0	8.345e-07	GO:0016491	oxidoreductase activity
[K].VVPIPPSALAFDPATGAGTVLDSGTMFTR.[L]	1xiTRAQ8plex [N-Term]		1.87112e-08	0	1	2	5	W5BMS9	W5BMS9 [368-396]	0	3192.69	High	High	High	High	High	High	High	High	135.2	141.1	150.5	154.5	143.9	159.7	126.7	175	Unique	62	High	0	3.137e-09	GO:0004190	aspartictype endopeptidase activity
[R].MGPTFGAMMISGQK.[A]	1xiTRAQ8plex [K/M]		3.92497e-06	0	1	3	4	A0A1D6C4A1	A0A1D6C4A1 [345-358]	0	2064.09	High	High	High	High	High	High	High	High	306.9	214.8	309.4	218.8	229.9	190.3	201.6	215	Unique	36	High	0	4.296e-06	GO:0006950;GO:0009228;GO:0052837;GO:0009570;GO:0005829;GO:0046872;GO:0016491	response to stress;thiamine biosynthetic process;thiazole biosynthetic process ;chloroplast stroma;cy
[R].AQLGVGAFADALLVIPK.[T]	1xiTRAQ8plex [K/A]		1.06201e-08	0	1	3	15	A0A1D6AT12	A0A1D6AT12 [495-511]	0	2291.39	High	High	High	High	High	High	High	High	376.2	417.1	364.2	467.3	349.7	400.4	344.8	350.7	Unique	83	High	0	3.107e-09	GO:0006457;GO:0005737;GO:0005524	protein folding ;cytoplasm ;ATP binding
[K].TTTGTPFLFPTTGTGAWESALTNTLSPGDR.[I]	1xiTRAQ8plex [N-Term]		3.38506e-08	0	1	4	3	A0A1D6BXG5	A0A1D6BXG5 [57-86]	0	3401.72	High	High	High	High	High	High	High	High	73.4	68.9	83.8	72.4	85.3	85.8	71.5	89.7	Unique	72	High	0	5.955e-09	GO:0003824	catalytic activity
[K].GFVGDDQLGEALEGADLVIIPAGVPR.[K]	1xiTRAQ8plex [N-Term]		4.12593e-20	0	1	6	14	A0A1D5RY74	A0A1D5RY74 [82-107]	0	2912.57	High	High	High	High	High	High	High	High	443.5	524.6	462.5	648.1	467.2	554.4	415.4	510.1	Unique	155	High	0	9.13771e-22	GO:0005975;GO:0006108;GO:0006099;GO:0030060	carbohydrate metabolic process;malate metabolic process;tricarboxylic acid cycle;Lmalate dehydrogenas
[K].LAALLQHEVKPK.[S]	iTRAQ8plex [K]		1.65541e-05	0	1	2	2	W5DXN4	W5DXN4 [238-249]	0	2259.43	High	High	High	High	High	High	High	High	151.3	132	124.7	103.6	135.2	121.7	122.3	138.2	Unique	42	High	0	4.644e-06	GO:0005741;GO:0008308	mitochondrial outer membrane ;voltagegated anion channel activity
[K].GVMQMLNAIIR.[N]	1xiTRAQ8plex [N-Term]		5.0236e-05	0	1	9	12	W5AUD8	W5AUD8 [143-153]	0	1549.89	High	High	High	High	High	High	High	High	175	133.8	265.7	199.8	314	311.9	331.6	353	Unique	50	High	0	4.694e-05	GO:0009058;GO:0003824;GO:0030170	biosynthetic process;catalytic activity;pyridoxal phosphate binding
[K].CGVSVSFPISTK.[T]	1xiTRAQ8plex [K/C]; 1xCarbamidomethyl [C1]		0.000204811	0	1	1	1	A0A1D5UG33	A0A1D5UG33 [161-172]	0	1890.06	High	High	High	High	High	High	High	High									NoQuanValues	13	High	0	6.947e-05	GO:0006869;GO:0016021;GO:0008289	lipid transport ;integral component of membrane ;lipid binding
[K].WIQIETAK.[I]	1xiTRAQ8plex [K/W]		0.000225034	0	1	3	4	A0A1D5SDQ3	A0A1D5SDQ3 [100-107]	0	1596.96	High	High	High	High	High	High	High	High	228.3	263.7	209.4	210.4	224.8	201.2	219.5	198.2	Unique	31	High	0	7.723e-05
[K].IFPGVSHGWTVR.[Y]	1xiTRAQ8plex [N-Term]		5.44929e-06	0	3	6	3	A0A1D5S607; W4ZLQ2; A0A1D5SRA3	A0A1D5S607 [201-212]; W4ZLQ2 [201-212]; A0A1D5SRA3 [202-213]	0	1659.93	High	High	High	High	High	High	High	High	91.1	78.4	86.3	62.2	80.6	77.4	88.2	113.6	NotUnique	59	High	0	4.181e-06
[R].IIGLGEIMSGELVEFAEGTR.[G]	1xiTRAQ8plex [N-Term]		2.10254e-11	0	1	1	17	P12112	P12112 [42-61]	0	2425.29	High	High	High	High	High	High	High	High	106.2	59.3	134.7	99.8	171	160.7	164.2	221.2	Unique	113	High	0	2.388e-12	GO:0015986;GO:0009535;GO:0045261;GO:0005524;GO:0046933	ATP synthesis coupled proton transport ;chloroplast thylakoid membrane;protontransporting ATP synthas
[K].SGSEGIAAINTIMSVMGIDLK.[T]	1xiTRAQ8plex [K/S]		1.09055e-09	0	2	3	2	W5G750; A0A1D6B465	W5G750 [236-256]; A0A1D6B465 [238-258]	0	2715.49	High	High	High	High	High	High	High	High	83.9	78.1	73.5	57.3	119.8	79	97.9	106.9	NotUnique	54	High	0	1.477e-10
[K].NLQDIIAILGMDELSEDDKLTVAR.[A]	1xOxidation [M11]; 1xiTRAQ8plex [K/N]		3.45749e-08	0	1	5	6	A0A1D5VZ33	A0A1D5VZ33 [456-479]	1	3296.79	High	High	High	High	High	High	High	High	136.9	137	164.5	156.4	171.5	179.8	141.6	162.2	Unique	34	High	0	6.072e-09	GO:0015986;GO:0000275;GO:0005524;GO:0046933	ATP synthesis coupled proton transport ;mitochondrial protontransporting ATP synthase complex, cataly
[R].ALLQSDVQFK.[M]	1xiTRAQ8plex [K/A]		0.000125717	0	1	3	1	A0A1D5SBJ1	A0A1D5SBJ1 [38-47]	0	1757.04	High	High	High	High	High	High	High	High									NoQuanValues	11	High	0	4.113e-05	GO:0006614;GO:0048500;GO:0008312;GO:0005525;GO:0003924	SRPdependent cotranslational protein targeting to membrane ;signal recognition particle ;7S RNA bindi
[R].ALENEMLLR.[I]	1xiTRAQ8plex [N-Term]		0.000163484	0	1	13	6	A0A1D6CDM4	A0A1D6CDM4 [309-317]	0	1392.78	High	High	High	High	High	High	High	High	678.3	446.8	569.1	463.4	545.2	693	678.1	591	Unique	34	High	0	5.468e-05	GO:0005985;GO:0016157	sucrose metabolic process;sucrose synthase activity
[K].ALEVIPLLTPEVLEK.[I]	1xiTRAQ8plex [K/A]		1.78397e-07	0	1	2	9	A0A1D6BAS3	A0A1D6BAS3 [354-368]	0	2272.4	High	High	High	High	High	High	High	High	238.6	263	241.6	291.3	216.2	239.6	192.4	211.1	Unique	68	High	0	3.543e-08
[K].ALTLIEAWGESGDELR.[Y]	1xiTRAQ8plex [N-Term]		1.53011e-07	0	1	6	5	A0A1D6ABY7	A0A1D6ABY7 [148-163]	0	2064.09	High	High	High	High	High	High	High	High	149.5	115.8	149.8	141.8	139.3	143.5	133.1	138.3	Unique	57	High	0	1.072e-06	GO:0006886;GO:0005622;	intracellular protein transport ;intracellular ;
[K].EIALWFPGGLAEWK.[S]	1xiTRAQ8plex [K/E]		2.06896e-07	0	1	3	17	W5EB25	W5EB25 [126-139]	0	2225.26	High	High	High	High	High	High	High	High	521.9	274.4	553.4	333.3	1097.5	792.9	721.6	807.2	Unique	53	High	0	4.156e-08	GO:0006241;GO:0006183;GO:0006228;GO:0005524;GO:0004550	CTP biosynthetic process;GTP biosynthetic process;UTP biosynthetic process;ATP binding;nucleoside dip
[R].ISVDFLAAALGVK.[E]	1xiTRAQ8plex [K/I]		2.35939e-05	0	1	3	9	A0A1D5TH14	A0A1D5TH14 [95-107]	0	1912.17	High	High	High	High	High	High	High	High	80.1	44.1	109.6	73.7	297.9	227.8	194.7	237	Unique	48	High	0	1.006e-05	GO:0006629;GO:0016298	lipid metabolic process;lipase activity
[K].NLQDIIAILGMDELSEDDKLTVAR.[A]	1xiTRAQ8plex [K/N]		7.29591e-16	0	1	5	5	A0A1D5VZ33	A0A1D5VZ33 [456-479]	1	3280.79	High	High	High	High	High	High	High	High	157.9	154.2	150.2	142	269.9	251.5	199.9	276.2	Unique	77	High	0	3.381e-17	GO:0015986;GO:0000275;GO:0005524;GO:0046933	ATP synthesis coupled proton transport ;mitochondrial protontransporting ATP synthase complex, cataly
[K].LSAALADILEAK.[L]	1xiTRAQ8plex [K/L]		0.000141874	0	1	3	4	A0A1D6BQ66	A0A1D6BQ66 [77-88]	0	1823.11	High	High	High	High	High	High	High	High	67.2	47.6	68.8	57.5	75.8	61.6	68.2	71	Unique	48	High	0	4.686e-05
[RK].VALQSPDVELVAVNDPFITTDYMTYMFK.[Y]	1xiTRAQ8plex [K/V]		1.10234e-12	0	2	12	9	A0A096UTL2; A0A1D6C9L9	A0A096UTL2 [21-48]; A0A1D6C9L9 [21-48]	0	3815.97	High	High	High	High	High	High	High	High	209.3	264.9	210.9	224.7	319.6	258.5	213.9	301.7	NotUnique	104	High	0	8.851e-14
[RK].VALQSPDVELVAVNDPFITTDYMTYMFK.[Y]	1xOxidation [M]; 1xiTRAQ8plex [K/V]		4.2514e-13	0	2	12	14	A0A096UTL2; A0A1D6C9L9	A0A096UTL2 [21-48]; A0A1D6C9L9 [21-48]	0	3831.97	High	High	High	High	High	High	High	High	390.3	480.7	421.6	437.3	582.3	517.5	453.7	487.2	NotUnique	92	High	0	7.11e-10
[K].IIDWENTSPK.[L]	1xiTRAQ8plex [K/I]		1.91967e-05	0	1	4	7	W5G5W2	W5G5W2 [143-152]	0	1811.02	High	High	High	High	High	High	High	High	662.2	616.9	585.1	608.2	571.7	538.4	552.8	536.4	Unique	33	High	0.000336	0.00221	GO:0008152;GO:0051539;GO:0003994	metabolic process;4 iron, 4 sulfur cluster binding;aconitate hydratase activity
[R].EEALELYEDMILGR.[N]	1xiTRAQ8plex [N-Term]		4.05252e-08	0	1	4	8	A0A1D5TM13	A0A1D5TM13 [72-85]	0	1985.02	High	High	High	High	High	High	High	High	254.3	290.9	238	321.2	185.4	224.3	195.6	192.4	Unique	54	High	0	2.867e-07	GO:0006086;GO:0043231;GO:0004739	acetylCoA biosynthetic process from pyruvate ;intracellular membranebounded organelle ;pyruvate dehyd
[K].IDQSGLTGESLPVTK.[N]	1xiTRAQ8plex [K/I]		7.44626e-06	0	1	12	4	A0A1D5UMU8	A0A1D5UMU8 [176-190]	0	2153.23	High	High	High	High	High	High	High	High	449.4	380.7	370	342.5	464.8	465.7	628.8	361.7	Unique	45	High	0	1.962e-06	GO:0006754;GO:0016021;GO:0005524;GO:0008553;GO:0046872	ATP biosynthetic process ;integral component of membrane ;ATP binding;hydrogenexporting ATPase activi
[K].AVDGSFVFSK.[G]	1xiTRAQ8plex [K/A]		4.35593e-05	0	2	7	5	A0A1D5SSE5; A0A1D5RU17	A0A1D5SSE5 [103-112]; A0A1D5RU17 [103-112]	0	1664.95	High	High	High	High	High	High	High	High	187	175.3	198.2	189.4	227	229.1	195.2	241.8	NotUnique	20	High	0.0004724	0.0038
[R].NPSADMLLTEAELNLDLIR.[R]	1xiTRAQ8plex [N-Term]		2.75383e-09	0	2	16	8	W5HXV0; A0A1D6BLQ9	W5HXV0 [123-141]; A0A1D6BLQ9 [124-142]	0	2432.3	High	High	High	High	High	High	High	High	89.4	70.6	111.2	86.3	79.1	66.8	66.3	77.6	NotUnique	99	High	0	4.006e-10
[K].EMIVALSTR.[W]	1xiTRAQ8plex [N-Term]		0.000198478	0	1	2	1	W5FDJ9	W5FDJ9 [57-65]	0	1323.76	High	High	High	High	High	High	High	High	162.7	146	115.4	97.1	67.2	57.9	60.9	59.3	Unique	28	High	0	6.746e-05
[R].IIGLGEIMSGELVEFAEGTR.[G]	1xOxidation [M8]; 1xiTRAQ8plex [N-Term]		3.21054e-08	0	1	1	6	P12112	P12112 [42-61]	0	2441.29	High	High	High	High	High	High	High	High	119.1	98	145.7	133.4	162.2	160.9	143.1	173.8	Unique	82	High	0	5.61e-09	GO:0015986;GO:0009535;GO:0045261;GO:0005524;GO:0046933	ATP synthesis coupled proton transport ;chloroplast thylakoid membrane;protontransporting ATP synthas
[K].MFDLIEQYNLIGHIR.[W]	1xiTRAQ8plex [N-Term]		1.21854e-06	0	1	6	4	W5B5R3	W5B5R3 [632-646]	0	2166.17	High	High	High	High	High	High	High	High	73.5	67.7	76.1	69.8	60.5	65.1	59.2	65.2	Unique	44	High	0	2.798e-07	GO:0005985;GO:0016157	sucrose metabolic process;sucrose synthase activity
[R].VDKETMDMLAFLGMADLPGVER.[A]	1xOxidation [M]; 1xiTRAQ8plex [K/V]		8.10418e-06	0	2	2	8	A0A1D6RD30; A0A1D5SGD9	A0A1D6RD30 [88-109]; A0A1D5SGD9 [60-81]	1	3062.58	High	High	High	High	High	High	High	High	73.8	73.9	77.6	79.1	81.7	83.1	68.4	87.2	NotUnique	42	High	0	2.148e-06
[R].SGETEDTFIADLAVGLSTGQIK.[T]	1xiTRAQ8plex [K/S]		3.53281e-15	0	3	10	34	A0A1D6A2S3; W5FPN2; A0A1D6S260	A0A1D6A2S3 [384-405]; W5FPN2 [384-405]; A0A1D6S260 [384-405]	0	2860.54	High	High	High	High	High	High	High	High	933.3	943.6	890.7	963	1152.6	1172.4	972	1113.4	NotUnique	96	High	0	1.844e-16
[K].QQASGMGGIKPNLVAGIPGK.[C]	iTRAQ8plex [K]		1.48215e-06	0	1	1	2	V9HXE8	V9HXE8 [86-105]	0	2835.66	High	High	High	High	High	High	High	High	125.5	235.3	83.8	122.8	69.9	76.6	69.7	71.3	Unique	23	High	0	3.464e-07	GO:0006869;GO:0008289	lipid transport;lipid binding
[K].AILVNIFGGIMK.[C]	1xiTRAQ8plex [K/A]		2.54363e-09	0	1	4	14	A0A1D6B2M0	A0A1D6B2M0 [348-359]	0	1884.16	High	High	High	High	High	High	High	High	405	399	431.7	396.1	589	601.1	478.9	540.1	Unique	66	High	0	3.664e-10	GO:0008152;GO:0005524;GO:0016874;GO:0046872	metabolic process;ATP binding;ligase activity;metal ion binding
[K].AILVNIFGGIMK.[C]	1xOxidation [M11]; 1xiTRAQ8plex [K/A]		0.000133203	0	1	4	1	A0A1D6B2M0	A0A1D6B2M0 [348-359]	0	1900.15	High	High	High	High	High	High	High	High	32.1	29	33.1	31.1	39.4	48.2	37.8	37.2	Unique	44	High	0	4.374e-05	GO:0008152;GO:0005524;GO:0016874;GO:0046872	metabolic process;ATP binding;ligase activity;metal ion binding
[R].LPYNAPLIQFSSWMGGDR.[D]	1xiTRAQ8plex [L/Y]		1.43582e-06	0	2	8	5	A0A1D6C446; A0A1D6ALV9	A0A1D6C446 [274-291]; A0A1D6ALV9 [295-312]	0	2356.21	High	High	High	High	High	High	High	High	178	95.5	157.5	121.2	174.8	179.8	195.4	167.9	NotUnique	38	High	0	3.194e-06
[R].LGDLLDTMSALR.[N]	1xiTRAQ8plex [N-Term]		0.000127716	0	1	5	7	A0A1D6BM68	A0A1D6BM68 [95-106]	0	1608.89	High	High	High	High	High	High	High	High	234.5	156.8	312.4	215.1	306.1	287.5	298.6	398.8	Unique	42	High	0	6.497e-05
[K].GHSYSEIINESVIESVDSLNPFMHAR.[G]	1xiTRAQ8plex [N-Term]		1.65691e-11	0	1	3	3	A0A1D5RP81	A0A1D5RP81 [512-537]	0	3235.6	High	High	High	High	High	High	High	High	16	19.1	17.7	19.6	19.2	17.8	15.3	16.4	Unique	72	High	0	1.639e-12	GO:0009082;GO:0004455;GO:0046872	branchedchain amino acid biosynthetic process;ketolacid reductoisomerase activity;metal ion binding
[R].WIDEFMPGVVDTAGGPVLR.[Q]	1xiTRAQ8plex [N-Term]		1.84184e-10	0	1	3	8	A0A1D5YHT7	A0A1D5YHT7 [306-324]	0	2363.24	High	High	High	High	High	High	High	High	355.8	353.8	366.6	353.3	314	349.4	321.7	352	Unique	84	High	0	2.186e-11	GO:0016491	oxidoreductase activity
[R].GTAIVDAPEYKPLPDLDYLQELLAIQQQGPR.[S]	1xiTRAQ8plex [N-Term]		1.95194e-07	0	1	3	3	A0A1D6CPR8	A0A1D6CPR8 [109-139]	0	4060.22	High	High	High	High	High	High	High	High	45.9	40	72.2	55.5	58.4	65.6	52	67.3	Unique	26	High	0	3.663e-06
[K].AILLANPEMQATAIVAAMR.[I]	1xiTRAQ8plex [N-Term]		8.32395e-07	0	1	9	1	A0A1D5TLH7	A0A1D5TLH7 [737-755]	0	2288.28	High	High	High	High	High	High	High	High	24.4	25.6	23	25.4	28	28.6	21.6	26.1	Unique	49	High	0	1.859e-07	GO:0005634;GO:0003677	nucleus ;DNA binding
[R].EDVLSASSPVDLFVLPGQAFDR.[T]	1xiTRAQ8plex [N-Term]		4.2728e-08	0	1	3	4	A0A1D5UA16	A0A1D5UA16 [182-203]	0	2666.4	High	High	High	High	High	High	High	High	65.8	69	80.8	78.4	63	86.7	66.8	67.1	Unique	66	High	0	7.63e-09	GO:0030272;GO:0005524;GO:0046872	5formyltetrahydrofolate cycloligase activity;ATP binding;metal ion binding
[K].QYADAVIEVLPTQLIPDDNEGK.[VD]	iTRAQ8plex [K]		1.12581e-10	0	1	5	10	A0A1D6S7C8	A0A1D6S7C8 [244-265]	0	3036.63	High	High	High	High	High	High	High	High	192.8	128	251.2	216.6	328	335.1	312.4	345.6	Unique	66	High	0	3.362e-11	GO:0005975;GO:0005524;GO:0008974	carbohydrate metabolic process;ATP binding;phosphoribulokinase activity
[R].VALGCGHDNEGLFVAAAGLLGLGR.[G]	1xiTRAQ8plex [N-Term]; 1xCarbamidomethyl [C5]		5.93211e-07	0	1	4	1	A0A1D5VZN3	A0A1D5VZN3 [284-307]	0	2671.43	High	High	High	High	High	High	High	High	29.2	34.1	35.9	33.1	31.4	36.2	32	43.3	Unique	29	High	0	1.293e-07	GO:0004190	aspartictype endopeptidase activity
[K].NLLSPSTPFFFNTLYDPYR.[E]	1xiTRAQ8plex [N-Term]		3.53147e-08	0	3	10	8	W5ES41; W5EA83; W5BNP0	W5ES41 [133-151]; W5EA83 [133-151]; W5BNP0 [124-142]	0	2596.34	High	High	High	High	High	High	High	High	611.3	539.5	385.2	465.5	319.6	370.9	368.9	253.2	NotUnique	68	High	0	6.916e-08
[K].DYTGADVNANNFLAALLGDK.[S]	iTRAQ8plex [K]		3.26193e-08	0	1	6	6	W5FXP6	W5FXP6 [113-132]	0	2690.42	High	High	High	High	High	High	High	High	166.9	145.6	173.7	176.9	216.8	219.2	188.6	185	Unique	56	High	0	5.718e-09	GO:0008233	peptidase activity
[R].VDKETMDMLAFLGMADLPGVER.[A]	1xiTRAQ8plex [K/V]		1.31252e-09	0	2	2	4	A0A1D6RD30; A0A1D5SGD9	A0A1D6RD30 [88-109]; A0A1D5SGD9 [60-81]	1	3046.59	High	High	High	High	High	High	High	High	137.8	164.3	97.3	169.4	89.8	92.3	87.3	64.6	NotUnique	56	High	0	1.806e-10
[R].AANTLLEVLFLNNK.[L]	1xiTRAQ8plex [K/A]		3.36651e-06	0	1	2	4	W5B6C3	W5B6C3 [359-372]	0	2168.29	High	High	High	High	High	High	High	High									NoQuanValues	41	High	0	8.368e-07
[R].IVDWLAGSFK.[N]	1xiTRAQ8plex [K/I]		9.44828e-06	0	2	3	17	A0A1D5T371; W4ZY98	A0A1D5T371 [276-285]; W4ZY98 [276-285]	0	1744.03	High	High	High	High	High	High	High	High	446.7	463.5	435.5	417.1	368.4	369	421.4	364.7	NotUnique	47	High	0	2.534e-06
[K].NPVVFFDVTIGSIPAGR.[I]	1xiTRAQ8plex [N-Term]		3.27904e-07	0	2	3	3	A0A1D5YH19; W5FX02	A0A1D5YH19 [30-46]; W5FX02 [30-46]	0	2093.17	High	High	High	High	High	High	High	High	99	94.9	131.9	100.5	97.2	98.2	91.7	99.8	NotUnique	65	High	0	6.832e-08
[K].TAGGILLPTTAQSRPQAGEVVAVGEGR.[S]			9.61185e-05	0	2	4	1	W5FRF1; W5FB83	W5FRF1 [153-179]; W5FB83 [78-104]	0	2635.42	High	High	High	High	High	High	High	High									NoQuanValues	4	High	0	3.081e-05
[K].FQSVISFRPTLATILSPEVMEK.[E]	1xiTRAQ8plex [K/F]		3.17611e-06	0	1	7	2	A0A1D5T2S6	A0A1D5T2S6 [206-227]	0	3101.75	High	High	High	High	High	High	High	High	54.9	44.4	68.3	50.4	74.6	62	61.2	68.7	Unique	26	High	0	7.873e-07	GO:0015986;GO:0045261;GO:0046933	ATP synthesis coupled proton transport ;protontransporting ATP synthase complex, catalytic core F(1)
[K].DEAYFSANAAALASR.[R]	1xiTRAQ8plex [N-Term]		5.74668e-07	0	1	9	4	A0A096USZ7	A0A096USZ7 [373-387]	0	1860.94	High	High	High	High	High	High	High	High	427.9	382.8	305.2	350.2	257.5	261.8	297.4	250.5	Unique	23	High	0	5.237e-05	GO:0009086;GO:0003871;GO:0008270	methionine biosynthetic process;5methyltetrahydropteroyltriglutamatehomocysteine Smethyltransferase a
[K].DLQDDFMGGAEIIVSPPVVSFR.[E]	1xiTRAQ8plex [N-Term]		1.23848e-12	0	2	8	23	A0A1D5X0F1; A0A1D5Z9W3	A0A1D5X0F1 [358-379]; A0A1D5Z9W3 [544-565]	0	2696.39	High	High	High	High	High	High	High	High	592.8	549.1	701.6	681.4	675	731.5	590.4	669.8	NotUnique	87	High	0	1.402e-10
[R].QAMADLVLGNLEAHVLK.[K]	1xiTRAQ8plex [K/Q]		9.50338e-10	0	2	5	9	A0A1D5WUA7; A0A1D5VXQ9	A0A1D5WUA7 [453-469]; A0A1D5VXQ9 [453-469]	0	2430.4	High	High	High	High	High	High	High	High	164.1	143.2	158.3	158.6	161.1	157	164.5	169.6	NotUnique	71	High	0	1.27e-10
[K].AFVDLVDASGYAYAIMPSAK.[G]	1xiTRAQ8plex [K/A]		5.65744e-11	0	1	4	6	W5DXM2	W5DXM2 [270-289]	0	2697.44	High	High	High	High	High	High	High	High	72.7	70.4	75.4	83.4	85.3	96.9	87	88.4	Unique	77	High	0	6.136e-12
[K].QQASGIGGIKPNLVAGIPGK.[C]	iTRAQ8plex [K]		1.19957e-09	0	1	3	6	W5ERI9	W5ERI9 [86-105]	0	2817.71	High	High	High	High	High	High	High	High	799	1204.4	496.1	671	335.3	375.1	340.6	343.8	Unique	30	High	0	1.639e-10	GO:0006869;GO:0008289	lipid transport;lipid binding
[K].IGVIESLLAK.[V]	1xiTRAQ8plex [K/I]		7.40696e-06	0	3	10	18	P12783; W5H4V7; A0A1D6AGT9	P12783 [207-216]; W5H4V7 [207-216]; A0A1D6AGT9 [207-216]	0	1651.06	High	High	High	High	High	High	High	High	193.1	235.7	209.3	188.1	288.3	280.1	284	199.1	NotUnique	56	High	0	1.949e-06
[R].GVMLGADQPVILHMLDIEFAAEALK.[G]	1xOxidation [M]; 1xiTRAQ8plex [K/G]		2.30014e-08	0	1	4	9	A0A1D5ST37	A0A1D5ST37 [29-53]	0	3305.81	High	High	High	High	High	High	High	High	135.1	162.6	183.3	169.2	176.9	201.5	159.7	160.4	Unique	46	High	0	1.189e-07	GO:0005975;GO:0006108;GO:0006099;GO:0030060	carbohydrate metabolic process;malate metabolic process;tricarboxylic acid cycle;Lmalate dehydrogenas
[K].YYGANFAVAGATAIEHDFFAK.[N]	iTRAQ8plex [Y]		6.66554e-09	0	1	4	8	W5FZM1	W5FZM1 [122-142]	0	2871.49	High	High	High	High	High	High	High	High	141.6	187.9	119.3	114	142.7	149.9	135.4	195.6	Unique	41	High	0	1.036e-09	GO:0016788	hydrolase activity, acting on ester bonds
[R].YTEDMELDDAIHTAILTLK.[E]	iTRAQ8plex [Y]		7.72726e-06	0	1	4	12	A0A1D5VZZ1	A0A1D5VZZ1 [185-203]	0	2800.49	High	High	High	High	High	High	High	High	105.5	132.7	101.7	134.9	138.2	147.6	123	118.2	Unique	35	High	1.006e-05	0.000126	GO:0006511;GO:0005737;GO:0005634;GO:0019773;GO:0004298	ubiquitindependent protein catabolic process ;cytoplasm;nucleus;proteasome core complex, alphasubunit
[R].FQELGLEK.[G]	1xiTRAQ8plex [K/F]		2.07816e-05	0	3	24	6	W5B5R3; A0A1D6CDM4; A0A1D6SCP9	W5B5R3 [236-243]; A0A1D6CDM4 [228-235]; A0A1D6SCP9 [235-242]	0	1571.93	High	High	High	High	High	High	High	High	565.8	338.7	428.2	361.5	422.4	408.7	466.9	362.5	NotUnique	37	High	0	5.918e-06
[K].VTVFQQPHYLANFVQSTFNALPADQVK.[G]	1xiTRAQ8plex [K/V]		2.6395e-08	0	1	4	5	Q8VX48	Q8VX48 [27-53]	0	3670.98	High	High	High	High	High	High	High	High	128.9	112.3	124.1	113.3	157.6	140.4	134.4	130.9	Unique	38	High	0	4.542e-09	GO:0005975;GO:0000287;GO:0004614	carbohydrate metabolic process;magnesium ion binding;phosphoglucomutase activity
[K].AYGGEGGAYYEWSPAELPMLGVASIGAAK.[L]	1xiTRAQ8plex [K/A]		6.56089e-10	0	1	3	3	A0A1D6BRH1	A0A1D6BRH1 [13-41]	0	3523.8	High	High	High	High	High	High	High	High	114.9	68.5	122.2	94.4	138.1	133.4	97.4	121.5	Unique	52	High	0	8.53e-11	GO:0045735	nutrient reservoir activity
[R].VVFLVDVPVFGR.[I]	1xiTRAQ8plex [N-Term]		2.85408e-05	0	1	5	6	A0A1D5Z0D7	A0A1D5Z0D7 [163-174]	0	1650.99	High	High	High	High	High	High	High	High	192.6	199.8	191.8	159.8	163.6	163.8	170.4	169.4	Unique	55	High	0	8.33e-06	GO:0009269;	response to desiccation;
[R].GTEYVINAAADAGTVR.[R]	1xiTRAQ8plex [N-Term]		2.54349e-08	0	1	13	3	A0A1D5ZR21	A0A1D5ZR21 [115-130]	0	1912.01	High	High	High	High	High	High	High	High	204.2	210	228.5	207.7	177.1	164.5	162.6	153.7	Unique	53	High	0	4.374e-09	GO:0003824;GO:0050662	catalytic activity;coenzyme binding
[R].DLINVLEEAIR.[G]	1xiTRAQ8plex [N-Term]		6.28776e-07	0	2	8	24	A0A1D5WXT4; A0A1D6D1G2	A0A1D5WXT4 [376-386]; A0A1D6D1G2 [308-318]	0	1588.92	High	High	High	High	High	High	High	High	481	426.2	649.2	682.2	474.3	505.2	479.4	517	NotUnique	72	High	1.006e-05	0.0001142
[K].IASEYSDVFTATILDVEK.[C]	1xiTRAQ8plex [K/I]		3.21035e-07	0	2	2	8	A0A1D6A916; A0A1D6S9G7	A0A1D6A916 [332-349]; A0A1D6S9G7 [299-316]	0	2609.42	High	High	High	High	High	High	High	High	278.5	249.7	298.3	270.9	295.3	322.5	296.5	335.6	NotUnique	45	High	0	6.688e-08
[R].AVIDEVLLPLNLDDISSK.[L]	1xiTRAQ8plex [K/A]		6.40441e-05	0	1	4	2	A0A1D5T7L8	A0A1D5T7L8 [488-505]	0	2562.49	High	High	High	High	High	High	High	High	27.1	26.5	36.4	30.1	34.7	37	30.3	36.5	Unique	34	High	0	1.984e-05
[R].GVMLGADQPVILHMLDIEFAAEALK.[G]	1xiTRAQ8plex [K/G]		4.27442e-15	0	1	4	6	A0A1D5ST37	A0A1D5ST37 [29-53]	0	3289.81	High	High	High	High	High	High	High	High	348.7	425.9	301	430.7	278.6	353	281.8	330.8	Unique	89	High	0	2.268e-16	GO:0005975;GO:0006108;GO:0006099;GO:0030060	carbohydrate metabolic process;malate metabolic process;tricarboxylic acid cycle;Lmalate dehydrogenas
[R].SVGLNAVYVPFLVDDLAK.[F]	1xiTRAQ8plex [K/S]		6.8078e-08	0	2	8	2	A0A1D6A1D7; A0A1D5ZFB9	A0A1D6A1D7 [358-375]; A0A1D5ZFB9 [280-297]	0	2528.46	High	High	High	High	High	High	High	High	47	44.8	45.3	47.8	41.1	48	48.2	47.8	NotUnique	43	High	0	1.259e-08
[K].DQVDDEELLELVDLEVR.[E]	1xiTRAQ8plex [N-Term]		6.73684e-10	0	1	3	2	A0A1D6AAQ1	A0A1D6AAQ1 [200-216]	0	2333.2	High	High	High	High	High	High	High	High	43.6	44.7	51.8	55.1	48.6	56.5	43	52.9	Unique	74	High	0	8.793e-11	GO:0005622;GO:0005525;GO:0003924;GO:0003746	intracellular ;GTP binding;GTPase activity;translation elongation factor activity
[K].GQMEAWDGPALLLFSDGR.[T]	1xiTRAQ8plex [N-Term]		1.04551e-12	0	2	6	6	A0A1D5TQC7; A0A1D5UWH3	A0A1D5TQC7 [413-430]; A0A1D5UWH3 [413-430]	0	2267.14	High	High	High	High	High	High	High	High	172.2	112.8	227.2	202.5	335.5	381.6	326.2	350	NotUnique	86	High	0	8.395e-14
[K].KISEEEYTNAIKEEISK.[V]	iTRAQ8plex [K]		0.000194363	0	2	18	2	A0A1D6S216; A0A096USZ7	A0A1D6S216 [494-510]; A0A096USZ7 [457-473]	2	3227.84	High	High	High	High	High	High	High	High	79.7	45.7	55.5	79.1	51.2	68.7	41.6	41.8	NotUnique	14	High	0	6.579e-05
[R].FQGGSPYIYPLYGLGELPQGFAR.[L]	1xiTRAQ8plex [N-Term]		2.13608e-10	0	1	7	6	A0A1D5SSE5	A0A1D5SSE5 [218-240]	0	2834.48	High	High	High	High	High	High	High	High	221.3	194	239.1	226.7	246.6	256.4	211.5	251.9	Unique	56	High	0	2.561e-11	GO:0015031;GO:0007264;GO:0005622;GO:0016491;GO:0005093	protein transport;small GTPase mediated signal transduction ;intracellular ;oxidoreductase activity;R
[K].TIAECLADELINAAK.[G]	1xiTRAQ8plex [K/T]; 1xCarbamidomethyl [C5]		4.60117e-07	0	2	4	9	A0A1D5WTY4; W5D067	A0A1D5WTY4 [164-178]; W5D067 [164-178]	0	2240.24	High	High	High	High	High	High	High	High	187	238	195.7	212.4	180.2	185.8	176.7	171.4	NotUnique	58	High	0	9.829e-08
[K].GTQITAPVPMGAPATTGMGGFERPTSK.[G]	1xiTRAQ8plex [K/G]		2.65304e-06	0	1	6	1	A0A1D5Z865	A0A1D5Z865 [488-514]	0	3268.73	High	High	High	High	High	High	High	High									NoQuanValues	2	High	0	6.483e-07	GO:0015937;GO:0005524;GO:0004594	coenzyme A biosynthetic process;ATP binding;pantothenate kinase activity
[R].VLNQLLTEMDGMNAK.[KM]	1xiTRAQ8plex [K15]		0.000211345	0	1	26	4	A0A1D5Y3Q3	A0A1D5Y3Q3 [613-627]	0	1981.04	High	High	High	High	High	High	High	High	215.7	234.4	230.6	266.4	240.6	269.2	231.7	251.5	Unique	33	High	0.0005179	0.004655	GO:0005524;GO:0016787	ATP binding;hydrolase activity
[R].LASVYSEVQTSR.[I]	1xiTRAQ8plex [N-Term]		0.000157587	0	1	3	4	A0A1D6CH77	A0A1D6CH77 [122-133]	0	1643.89	High	High	High	High	High	High	High	High	149.3	164.4	130	125.2	143.3	116.5	122.8	192.6	Unique	27	High	0	5.247e-05	GO:0006002;GO:0005737;GO:0003872;GO:0005524;GO:0047334;GO:0046872	fructose 6phosphate metabolic process ;cytoplasm ;6phosphofructokinase activity;ATP binding;diphospha
[R].VLNQLLTEMDGMNAK.[KM]	1xiTRAQ8plex [K/V]		1.31861e-05	0	1	26	6	A0A1D5Y3Q3	A0A1D5Y3Q3 [613-627]	0	2285.25	High	High	High	High	High	High	High	High	247.8	165	174.6	170.2	181.9	165.7	157.6	193.6	Unique	54	High	0	3.64e-06	GO:0005524;GO:0016787	ATP binding;hydrolase activity
[R].TMLEIVNQLDGFDAR.[G]	1xiTRAQ8plex [N-Term]		5.62665e-08	0	2	4	9	A0A1D6BYQ7; A0A0C4BK41	A0A1D6BYQ7 [291-305]; A0A0C4BK41 [291-305]	0	2026.06	High	High	High	High	High	High	High	High	393.8	398	370.6	354.1	372.2	352.6	344.8	371	NotUnique	62	High	0	1.025e-08
[R].GVLASDAALTQNAAAATIVNDLTNPIK.[F]	1xiTRAQ8plex [K/G]		4.27254e-07	0	1	3	1	A0A1D5WQ86	A0A1D5WQ86 [278-304]	0	3260.83	High	High	High	High	High	High	High	High	30	40.1	34.6	38.6	30.9	37.7	26.1	36.3	Unique	32	High	0	9.081e-08	GO:0042744;GO:0006979;GO:0005576;GO:0020037;GO:0046872;GO:0004601	hydrogen peroxide catabolic process;response to oxidative stress ;extracellular region ;heme binding;
[R].HVVFGHVLEGMDVVR.[E]	1xiTRAQ8plex [N-Term]		1.48215e-06	0	2	3	1	A0A1D5VHR0; A0A1D5W1W7	A0A1D5VHR0 [197-211]; A0A1D5W1W7 [197-211]	0	1998.09	High	High	High	High	High	High	High	High									NoQuanValues	29	High	0	3.464e-07
[K].GIVVLVTSQK.[E]	1xiTRAQ8plex [K/G]		8.83474e-05	0	2	4	7	A0A1D5SQ95; A0A1D5SDV7	A0A1D5SQ95 [170-179]; A0A1D5SDV7 [170-179]	0	1652.06	High	High	High	High	High	High	High	High	291.6	282	361.2	370.9	439.8	554.6	485.5	441.5	NotUnique	33	High	7.168e-05	0.0006381
[K].TFLTSDVVVVEIKEPEAAPLANPMDNSGFGY.[-]	1xiTRAQ8plex [N-Term]		0.000156761	0	2	7	3	A0A1D5WXT4; A0A1D6D1G2	A0A1D5WXT4 [660-690]; A0A1D6D1G2 [592-622]	1	3919.03	High	High	High	High	High	High	High	High	49.7	51	71.3	60.1	55.8	58.3	47	55.6	NotUnique	41	High	0	5.23e-05
[K].KEAAAAPGLGYVDLPNTQIR.[K]	1xiTRAQ8plex [K]		9.86371e-13	0	2	9	3	A0A1D6BWU7; A0A1D6D186	A0A1D6BWU7 [301-320]; A0A1D6D186 [301-320]	1	2692.52	High	High	High	High	High	High	High	High	246.6	225.1	236.4	215.2	258.2	241.6	230.8	259.8	NotUnique	58	High	0	7.855e-14
[K].VYDFIGLLK.[K]	iTRAQ8plex [K]		3.73711e-05	0	2	5	10	A0A1D5YIA9; A0A1D5ZCL9	A0A1D5YIA9 [208-216]; A0A1D5ZCL9 [208-216]	0	1676.02	High	High	High	High	High	High	High	High	411.1	291.4	279.2	292.9	294.8	348.3	450.5	243.9	NotUnique	33	High	0.0004957	0.004037
[K].ALLSLKDGADDSFHFVEDWVR.[I]	1xiTRAQ8plex [K/A]		3.36773e-11	0	1	10	12	A0A1D6D888	A0A1D6D888 [168-188]	1	3028.6	High	High	High	High	High	High	High	High	218	167.5	408.5	233.7	879	872.8	511	1274.3	Unique	77	High	0	3.501e-12	GO:0015976;GO:0004089;GO:0008270	carbon utilization;carbonate dehydratase activity;zinc ion binding
[R].LSEDLLGGAVVLPNV.[-]	1xiTRAQ8plex [N-Term]		2.12259e-05	0	1	1	3	A0A1D5SR04	A0A1D5SR04 [471-485]	0	1800.04	High	High	High	High	High	High	High	High	105.9	102.9	119	132.5	117.6	136.4	118	143.8	Unique	57	High	0	8.108e-06	GO:0008152;GO:0016758	metabolic process;transferase activity, transferring hexosyl groups
[K].FSLYFLGYEDLSAAPADPVQR.[T]	1xiTRAQ8plex [N-Term]		5.36346e-06	0	1	6	3	W5B421	W5B421 [115-135]	0	2663.37	High	High	High	High	High	High	High	High	64.3	59	74.1	69.1	67.8	75.1	66.3	67.4	Unique	29	High	0.002078	0.02563	GO:0004462;GO:0046872	lactoylglutathione lyase activity;metal ion binding
[K].SSLPLTVTITK.[S]	1xiTRAQ8plex [K/S]		3.80229e-06	0	1	3	5	A0A077RVE4	A0A077RVE4 [153-163]	0	1768.1	High	High	High	High	High	High	High	High	538.3	508.5	474.9	428.3	412.8	383.4	406.4	365.3	Unique	30	High	0	9.55e-07	GO:0005759;	mitochondrial matrix ;
[K].LIDNFDAQYQVVANDGDEFTFLTNK.[N]	1xiTRAQ8plex [K/L]		1.97304e-10	0	1	2	2	A0A1D6BGF2	A0A1D6BGF2 [344-368]	0	3485.77	High	High	High	High	High	High	High	High	49.2	46.9	57.9	57.3	57.6	56.5	51	69.7	Unique	79	High	0	2.346e-11	GO:0004252;GO:0070008	serinetype endopeptidase activity;serinetype exopeptidase activity
[R].HIEIFDVASPDRPAVQISQK.[I]	1xiTRAQ8plex [K/H]		3.22694e-06	0	1	3	3	A0A1D6DKR8	A0A1D6DKR8 [337-356]	0	2858.6	High	High	High	High	High	High	High	High	84.6	119.6	71.7	97.7	59.2	77.5	68.3	62.7	Unique	23	High	0	1.931e-06
[R].LEGPVAWDVLYNFEQR.[W]	1xiTRAQ8plex [N-Term]		1.03414e-06	0	1	3	6	A0A1D5S1U5	A0A1D5S1U5 [417-432]	0	2240.17	High	High	High	High	High	High	High	High	63.5	65.5	67.3	77.1	133.9	107.6	93.8	122.5	Unique	57	High	0	2.347e-07	GO:0016042;GO:0046470;GO:0016020;GO:0005509;GO:0070290;GO:0004630	lipid catabolic process;phosphatidylcholine metabolic process ;membrane ;calcium ion binding;Nacylpho
[K].DSGIGSQGITNSINMMTK.[V]	1xiTRAQ8plex [K/D]		8.72735e-06	0	2	6	2	A0A1D5UEN3; A0A0C4BJ74	A0A1D5UEN3 [463-480]; A0A0C4BJ74 [463-480]	0	2462.28	High	High	High	High	High	High	High	High	48.2	36.2	48.1	45.3	58.5	58.1	57.7	50.5	NotUnique	38	High	0	2.331e-06
[K].VLDWLTPSIAPLK.[G]	1xiTRAQ8plex [K/V]		0.000178731	0	2	17	8	W5DNV7; A0A1D5WZW5	W5DNV7 [503-515]; A0A1D5WZW5 [919-931]	0	2061.26	High	High	High	High	High	High	High	High	296	285.6	276.7	240.4	266.4	279.6	268	252.5	NotUnique	44	High	1.006e-05	0.0001186
[K].IGGADDVYVADIR.[E]	1xiTRAQ8plex [N-Term]		6.15603e-07	0	2	6	2	A0A1D6S1L0; A0A1D5ZRX3	A0A1D6S1L0 [47-59]; A0A1D5ZRX3 [47-59]	0	1667.89	High	High	High	High	High	High	High	High	186	173.7	196	182.3	233.4	207	220.1	228.2	NotUnique	33	High	0	1.344e-07
[K].SFGNVDEFAENLVTGLDR.[S]	1xiTRAQ8plex [N-Term]		3.36737e-09	0	1	3	3	A0A1D6D039	A0A1D6D039 [139-156]	0	2287.15	High	High	High	High	High	High	High	High	114.9	85.7	137.5	119.4	153.3	141.3	119.6	162	Unique	55	High	0	4.973e-10	GO:0015979;GO:0019898;GO:0009654;GO:0005509	photosynthesis ;extrinsic component of membrane;photosystem II oxygen evolving complex ;calcium ion b
[K].AYGGDGGAYYEWSPAELPMLGVASIGAAK.[L]	1xOxidation [M19]; 1xiTRAQ8plex [K/A]		8.45461e-06	0	1	3	3	A0A1D5S132	A0A1D5S132 [13-41]	0	3525.78	High	High	High	High	High	High	High	High	67.4	40.3	63.2	45	58.8	64.2	50.4	60.2	Unique	39	High	0	2.254e-06	GO:0045735	nutrient reservoir activity
[K].VAAIPVVDLSGPR.[S]	1xiTRAQ8plex [N-Term]		3.56353e-05	0	1	2	5	A0A1D6C233	A0A1D6C233 [47-59]	0	1597.96	High	High	High	High	High	High	High	High	163.6	150.2	163.1	130.4	150.6	138.3	147.4	152.5	Unique	50	High	0	1.057e-05	GO:0046872;GO:0016491	metal ion binding;oxidoreductase activity
[K].ALSEAGLMTESLHFVEVVGSGSR.[V]	1xiTRAQ8plex [N-Term]		7.02901e-12	0	1	1	2	A0A1D6DGU9	A0A1D6DGU9 [264-286]	0	2680.39	High	High	High	High	High	High	High	High	69.4	56.8	72.3	78.4	103.2	107.5	94.9	113.4	Unique	67	High	0	4.428e-12	GO:0005524	ATP binding
[R].VTNLHQGYGFVEFR.[S]	1xiTRAQ8plex [N-Term]		8.01886e-06	0	1	3	1	W5A7N8	W5A7N8 [61-74]	0	1971.04	High	High	High	High	High	High	High	High	68.8	86.6	72.2	75	66.7	71.8	64.1	74.6	Unique	12	High	0	2.124e-06	GO:0003676;GO:0000166	nucleic acid binding;nucleotide binding
[K].APITTFIVEPFVPHDQEYYLSIVSDR.[L]	1xiTRAQ8plex [N-Term]		1.21801e-05	0	1	4	1	W5F4T8	W5F4T8 [100-125]	0	3340.74	High	High	High	High	High	High	High	High	27.4	25.7	37	31.5	35.8	36.6	30.2	38.7	Unique	21	High	0	3.328e-06	GO:0005524	ATP binding
[K].TAGGILLPTTAQSRPQAGEVVAVGEGR.[S]	1xiTRAQ8plex [N-Term]		4.98043e-06	0	2	4	1	W5FRF1; W5FB83	W5FRF1 [153-179]; W5FB83 [78-104]	0	2939.62	High	High	High	High	High	High	High	High	67.5	71.7	76.1	71.5	59.9	56	55.1	67.6	NotUnique	7	High	0	1.275e-06
[R].YETEEAAGVAHFVEHMLFK.[G]	iTRAQ8plex [K]		1.95226e-10	0	3	5	14	A0A1D5Y4N6; A0A1D5XL42; A0A1D6RW70	A0A1D5Y4N6 [131-149]; A0A1D5XL42 [130-148]; A0A1D6RW70 [130-148]	0	2816.45	High	High	High	High	High	High	High	High	201.4	173.4	182	175.4	241.5	228	231.5	227.8	NotUnique	61	High	0	2.327e-11
[K].AIQEAYEVLMDSTK.[R]	1xiTRAQ8plex [K/A]		1.66419e-05	0	1	1	1	W5AHX4	W5AHX4 [159-172]	0	2206.19	High	High	High	High	High	High	High	High	25.2	27.8	38	30.3	25.5	27.9	22.8	29.6	Unique	33	High	0	4.672e-06	GO:0003677	DNA binding
[R].EGLVLLMDAIEK.[A]	1xiTRAQ8plex [K/E]		5.25216e-07	0	1	5	8	A0A1D5YFV9	A0A1D5YFV9 [381-392]	0	1939.14	High	High	High	High	High	High	High	High	183.3	186.5	189.5	190.8	227.1	253.7	179	245.9	Unique	55	High	0	1.132e-07	GO:0006096;GO:0000015;GO:0000287;GO:0004634	glycolytic process ;phosphopyruvate hydratase complex ;magnesium ion binding;phosphopyruvate hydratas
[K].GVYPAPLPFTPGMEAVGVVTAVGPGLTGR.[K]	1xiTRAQ8plex [N-Term]		2.79806e-10	0	1	3	2	A0A1D5Y0D5	A0A1D5Y0D5 [169-197]	0	3114.7	High	High	High	High	High	High	High	High	78.3	63.8	86.3	73	76.6	93.1	83.9	80.9	Unique	75	High	0	3.412e-11	GO:0016491	oxidoreductase activity
[R].STGQVLLQLLEMR.[L]	1xiTRAQ8plex [N-Term]		5.80657e-06	0	1	1	3	S4Z3F5	S4Z3F5 [78-90]	0	1792.03	High	High	High	High	High	High	High	High	50.1	37.4	46.7	57.9	38.2	53.3	44.7	36.2	Unique	49	High	0	1.502e-06	GO:0006412;GO:0009507;GO:0015935;GO:0019843;GO:0003735	translation ;chloroplast;small ribosomal subunit ;rRNA binding;structural constituent of ribosome
[K].AYGGDGGAYYEWSPAELPMLGVASIGAAK.[L]	1xiTRAQ8plex [K/A]		9.96923e-14	0	1	3	7	A0A1D5S132	A0A1D5S132 [13-41]	0	3509.79	High	High	High	High	High	High	High	High	266.6	157.4	269.1	221.9	264.6	280.4	219.6	249.5	Unique	90	High	0	6.683e-15	GO:0045735	nutrient reservoir activity
[K].GAPHPPQLLMGDAWTKPYSR.[E]	1xiTRAQ8plex [N-Term]		3.76347e-10	0	2	7	11	A0A077S2R7; A0A1D5WPC9	A0A077S2R7 [962-981]; A0A1D5WPC9 [852-871]	0	2830.53	High	High	High	High	High	High	High	High	431.8	369.4	501.5	426.3	599.4	632.5	539.4	600	NotUnique	44	High	0	4.714e-11
[R].AILGMQAALTAVELCR.[K]	1xiTRAQ8plex [N-Term]; 1xCarbamidomethyl [C15]		8.32395e-07	0	1	5	1	A0A1D5VF48	A0A1D5VF48 [111-126]	0	2021.12	High	High	High	High	High	High	High	High	16.3	14.7	16.5	14.6	17.4	16.5	15.7	14.2	Unique	58	High	0	1.864e-07	GO:0008152;GO:0003824	metabolic process;catalytic activity
[R].AYDAVDVVDWPEGFFR.[R]	1xiTRAQ8plex [N-Term]		2.46398e-08	0	1	5	2	W5DM98	W5DM98 [490-505]	0	2190.08	High	High	High	High	High	High	High	High	108.8	103.7	129.5	129.4	129.4	136.3	116.5	148.7	Unique	52	High	0	2.333e-06	GO:0009113;GO:0005524;GO:0046872;GO:0004637	purine nucleobase biosynthetic process;ATP binding;metal ion binding;phosphoribosylamineglycine ligas
[K].IQDNLALVYLSSITR.[T]	1xiTRAQ8plex [N-Term]		3.17654e-07	0	1	4	3	A0A1D6B1C3	A0A1D6B1C3 [262-276]	0	2010.15	High	High	High	High	High	High	High	High	160.3	143.5	153.5	131.9	137.1	125.2	141.3	143.7	Unique	43	High	0	6.616e-08	GO:0001731;GO:0006446;GO:0016282;GO:0033290;GO:0005852;GO:0003743	formation of translation preinitiation complex;regulation of translational initiation ;eukaryotic 43S
[K].GGSTVIAFAQDPDGYMFELIQR.[G]	1xiTRAQ8plex [N-Term]		6.63107e-11	0	1	9	23	A0A1D6CB83	A0A1D6CB83 [128-149]	0	2719.37	High	High	High	High	High	High	High	High	619.8	549.4	661.9	576.2	608.3	637.9	575.8	694.2	Unique	81	High	0	7.289e-12	GO:0004462;GO:0046872	lactoylglutathione lyase activity;metal ion binding
[K].GGSTVIAFAQDPDGYMFELIQR.[G]	1xOxidation [M16]; 1xiTRAQ8plex [N-Term]		8.12018e-05	0	1	9	2	A0A1D6CB83	A0A1D6CB83 [128-149]	0	2735.37	High	High	High	High	High	High	High	High	39.1	37.5	49.5	48.9	48.7	55.5	44.9	51.6	Unique	23	High	0	2.561e-05	GO:0004462;GO:0046872	lactoylglutathione lyase activity;metal ion binding
[K].DSQLTMVADDLKPR.[A]	1xiTRAQ8plex [K/D]		3.07724e-07	0	2	4	1	A0A1D6CGL2; A0A1D6CY44	A0A1D6CGL2 [736-749]; A0A1D6CY44 [737-750]	0	2197.21	High	High	High	High	High	High	High	High									NoQuanValues	24	High	0	6.369e-08
[K].IGVIESLLEK.[C]	1xiTRAQ8plex [K/I]		4.31801e-07	0	3	15	33	A0A1D6RDZ8; A0A068CAS6; H9ZWZ2	A0A1D6RDZ8 [366-375]; A0A068CAS6 [133-142]; H9ZWZ2 [133-142]	0	1709.07	High	High	High	High	High	High	High	High	435.3	338.6	807.3	443.6	1039.3	1007.5	972.9	991.7	NotUnique	51	High	0	2.2e-05
[R].VGDGISVQGNVDPAYLFSPLPVLTDEIHR.[V]	1xiTRAQ8plex [N-Term]		9.92049e-05	0	1	4	1	A0A1D5VZ17	A0A1D5VZ17 [333-361]	0	3412.81	High	High	High	High	High	High	High	High	32.4	51.7	34.1	47.6	34.1	35.9	28.7	32.9	Unique	32	High	0	3.192e-05	GO:0006779;GO:0004853	porphyrincontaining compound biosynthetic process;uroporphyrinogen decarboxylase activity
[K].ALDMNTAEDAIVR.[L]	1xiTRAQ8plex [N-Term]		1.28502e-09	0	1	3	7	A0A1D6C4A1	A0A1D6C4A1 [308-320]	0	1722.9	High	High	High	High	High	High	High	High	689.5	566.8	694.9	691.1	496.7	437.2	423.2	405.2	Unique	64	High	0	3.749e-08	GO:0006950;GO:0009228;GO:0052837;GO:0009570;GO:0005829;GO:0046872;GO:0016491	response to stress;thiamine biosynthetic process;thiazole biosynthetic process ;chloroplast stroma;cy
[K].AIDWDGLAK.[M]	1xiTRAQ8plex [K/A]		0.000141874	0	1	2	5	W5AWB7	W5AWB7 [17-25]	0	1596.92	High	High	High	High	High	High	High	High	213.9	242.5	195.4	220.9	173.4	170.8	161.6	135.5	Unique	52	High	0	4.689e-05	GO:0015986;GO:0000276;GO:0015078	ATP synthesis coupled proton transport ;mitochondrial protontransporting ATP synthase complex, coupli
[R].AFEDTEITHIDDTVDPVRDLETISQELR.[L]	1xiTRAQ8plex [N-Term]		9.45147e-07	0	1	5	2	A0A077RXR6	A0A077RXR6 [128-155]	1	3561.79	High	High	High	High	High	High	High	High	29	28.1	29.2	36.6	28.4	38.9	27.6	30.2	Unique	19	High	0	2.127e-07	GO:0005737;GO:0005524;GO:0016887;GO:0005525;GO:0043023;GO:0043022	cytoplasm ;ATP binding;ATPase activity;GTP binding;ribosomal large subunit binding;ribosome binding
[R].WAAAPGPAPDVPILVADASDPASLAAVAAR.[A]	1xiTRAQ8plex [N-Term]		8.28001e-07	0	1	4	1	A0A1D5V2B6	A0A1D5V2B6 [61-90]	0	3144.7	High	High	High	High	High	High	High	High	30.2	27.3	37.7	37.3	39.2	41.3	28.6	46.3	Unique	40	High	0	1.851e-07	GO:0016491	oxidoreductase activity
[KR].IEGPAAWDILYNFEQR.[W]	1xiTRAQ8plex [N-Term]		3.51211e-06	0	1	16	4	A0A1D6BRR5	A0A1D6BRR5 [420-435]	0	2226.15	High	High	High	High	High	High	High	High	93.5	82	105.9	96.2	105.4	108.7	90.7	105.6	Unique	46	High	0	1.058e-05	GO:0016042;GO:0046470;GO:0016020;GO:0005509;GO:0070290;GO:0004630	lipid catabolic process;phosphatidylcholine metabolic process ;membrane ;calcium ion binding;Nacylpho
[R].DWWQDASEALFLR.[S]	1xiTRAQ8plex [N-Term]		4.13923e-08	0	2	4	15	W5BL76; A0A1D5UWL5	W5BL76 [103-115]; A0A1D5UWL5 [103-115]	0	1940.98	High	High	High	High	High	High	High	High	301.8	243	325.1	311.2	783	702.8	583.4	673.6	NotUnique	55	High	0	5.612e-06
[R].VVVTGGAGFVGSHLVDR.[L]	1xiTRAQ8plex [N-Term]		1.66561e-10	0	3	12	3	A0A1D5V1B3; A0A1D5V5P0; A0A1D5TKG9	A0A1D5V1B3 [123-139]; A0A1D5V5P0 [145-161]; A0A1D5TKG9 [123-139]	0	1974.11	High	High	High	High	High	High	High	High	219.3	205	209.3	213.6	204.5	191.5	193.8	201.7	NotUnique	70	High	0	1.958e-11
[K].IVIDQAVAYVDSLK.[L]	1xiTRAQ8plex [K/I]		5.77593e-06	0	1	2	2	A0A1D5YB09	A0A1D5YB09 [105-118]	0	2142.26	High	High	High	High	High	High	High	High									NoQuanValues	45	High	0	1.495e-06	GO:0003993	acid phosphatase activity
[K].TFLDAAIAK.[T]	1xiTRAQ8plex [K/T]		3.08961e-05	0	2	3	3	W5BGE9; A0A1D6RIR6	W5BGE9 [222-230]; A0A1D6RIR6 [116-124]	0	1557.95	High	High	High	High	High	High	High	High	120.7	121.3	133.2	116.6	125.1	130.1	140.1	152.1	NotUnique	43	High	0	9.099e-06
[R].DAEGQDVLLFIDNIFR.[F]	1xiTRAQ8plex [N-Term]		7.49036e-13	0	2	11	11	A0A1D5VZ33; A0A1D5RP45	A0A1D5VZ33 [318-333]; A0A1D5RP45 [380-395]	0	2169.15	High	High	High	High	High	High	High	High	642.7	614.7	636.1	662.7	865.8	902.4	826.6	827.8	NotUnique	96	High	0	5.853e-14
[R].ELFGNFGPITSVIVVR.[GA]	1xiTRAQ8plex [N-Term]		2.13585e-08	0	2	4	7	A0A1D6BVV8; A0A1D6CF61	A0A1D6BVV8 [211-226]; A0A1D6CF61 [239-254]	0	2052.18	High	High	High	High	High	High	High	High	294.6	290.4	255.8	233.5	220.9	237.7	232.2	221.8	NotUnique	66	High	0	3.614e-09
[K].MVGYALQAAEILSK.[E]	1xOxidation [M1]; 1xiTRAQ8plex [K/M]		0.000194363	0	2	10	1	A0A1D6DBW7; A0A1D5YMU3	A0A1D6DBW7 [248-261]; A0A1D5YMU3 [255-268]	0	2118.21	High	High	High	High	High	High	High	High	60.2	51	61.6	63.8	62.8	58.9	60.2	64.2	NotUnique	16	High	0	6.577e-05
[K].ALVDELQALEEHLK.[A]	1xiTRAQ8plex [K/A]		1.38394e-10	0	2	7	23	W4ZXK1; A0A1D6RH21	W4ZXK1 [221-234]; A0A1D6RH21 [222-235]	0	2216.27	High	High	High	High	High	High	High	High	643.7	855.9	778	883.8	708.9	715	641.9	626.5	NotUnique	90	High	0	2.645e-11
[K].ECILSGILSVDGLK.[VE]	1xiTRAQ8plex [K/E]; 1xCarbamidomethyl [C2]		9.49841e-06	0	3	11	14	A0A1D5XLE9; A0A1D5SSE5; A0A1D5RU17	A0A1D5XLE9 [16-29]; A0A1D5SSE5 [16-29]; A0A1D5RU17 [16-29]	0	2112.22	High	High	High	High	High	High	High	High	164.2	144.9	190.5	193.5	209.1	228.4	204.3	186.4	NotUnique	41	High	0	2.552e-06
[K].EIDDALLEGSIDIAVHSMK.[D]	1xiTRAQ8plex [K/E]		1.43582e-06	0	1	4	3	A0A1D6B1Z0	A0A1D6B1Z0 [106-124]	0	2664.44	High	High	High	High	High	High	High	High	90.5	80	105.2	114.9	137.4	128.3	123.6	149.6	Unique	37	High	0	3.339e-07	GO:0018160;GO:0033014;GO:0004418	peptidylpyrromethane cofactor linkage;tetrapyrrole biosynthetic process;hydroxymethylbilane synthase
[R].YVELFPSTPEEASR.[A]	1xiTRAQ8plex [N-Term]		3.53074e-06	0	1	8	2	A0A1D6BCA2	A0A1D6BCA2 [282-295]	0	1928.99	High	High	High	High	High	High	High	High	206.2	233.9	218.5	212.4	205	192.3	178.8	204	Unique	38	High	0	8.795e-07	GO:0003676;GO:0000166	nucleic acid binding;nucleotide binding
[K].ATGAFILTASHNPGGPTEDFGIK.[Y]	1xiTRAQ8plex [K/A]		5.59756e-10	0	2	5	4	Q8VX48; A0A1D5WYC0	Q8VX48 [114-136]; A0A1D5WYC0 [185-207]	0	2909.56	High	High	High	High	High	High	High	High	258.6	224.2	264.2	251	335.9	294.7	292.4	322.9	NotUnique	49	High	0	7.224e-11
[K].SINPDEAVAYGAAVQAAILSGEGNEK.[VI]	1xiTRAQ8plex [K/S]		3.31504e-13	0	4	29	16	A0A1D5VA43; W5FP66; A0A1D5YF62; W5GLX4	A0A1D5VA43 [279-304]; W5FP66 [368-393]; A0A1D5YF62 [369-394]; W5GLX4 [368-393]	0	3182.68	High	High	High	High	High	High	High	High	485.9	522.3	448	594.1	493.5	517.2	440.7	481.2	NotUnique	87	High	0	1.672e-10
[R].LGLEGAAVVISSR.[K]	1xiTRAQ8plex [N-Term]		4.09472e-06	0	1	2	1	A0A1D5YK20	A0A1D5YK20 [30-42]	0	1575.94	High	High	High	High	High	High	High	High	92.8	88.1	87.6	77.7	68	64.5	68.3	67.3	Unique	38	High	0	1.031e-06	GO:0016491	oxidoreductase activity
[K].SLYTAGELPFQAMDFSIK.[L]	1xiTRAQ8plex [K/S]		1.07845e-05	0	1	2	1	A0A1D6RKM3	A0A1D6RKM3 [261-278]	0	2626.4	High	High	High	High	High	High	High	High	44.2	42.7	50.7	40.1	52.9	56.3	49.1	59	Unique	31	High	0	2.926e-06	GO:0031047;GO:0003676	gene silencing by RNA;nucleic acid binding
[K].KPWNLSFSFGR.[A]	1xiTRAQ8plex [K]		3.67833e-05	0	5	16	8	W5D0E3; A0A1D5WNG5; A0A1D5VD11; A0A1D5WIS4; A0A1D5WMF2	W5D0E3 [288-298]; A0A1D5WNG5 [277-287]; A0A1D5VD11 [288-298]; A0A1D5WIS4 [288-298]; A0A1D5WMF2 [288-298]	0	1947.11	High	High	High	High	High	High	High	High	617.9	689.4	571.2	643.3	722.8	729.2	709.2	660.3	NotUnique	43	High	0	1.096e-05
[R].LYSIASSAIGDFGDSK.[T]	1xiTRAQ8plex [K/L]		1.16836e-11	0	1	6	26	A0A1D6AWP4	A0A1D6AWP4 [143-158]	0	2239.21	High	High	High	High	High	High	High	High	494.2	321.2	539	406.7	601.7	540.1	594	808	Unique	89	High	0	1.125e-12	GO:0016491	oxidoreductase activity
[K].IFDNMQKPAFVFDGR.[N]	1xiTRAQ8plex [K/I]		4.82477e-06	0	3	10	8	W5FDW8; W5EQ69; A0A1D5YI87	W5FDW8 [433-447]; W5EQ69 [433-447]; A0A1D5YI87 [433-447]	0	2393.29	High	High	High	High	High	High	High	High	785.4	761.6	573.9	662.3	347	298.3	319.9	324.7	NotUnique	33	High	0	1.36e-06
[K].LADAQNALEDIVLNDGEK.[L]	1xiTRAQ8plex [K/L]		1.87112e-08	0	2	3	11	A0A1D6BX83; A0A1D6D5Q6	A0A1D6BX83 [383-400]; A0A1D6D5Q6 [383-400]	0	2536.37	High	High	High	High	High	High	High	High	359.1	411	308	445.9	263	295.1	276.9	281.2	NotUnique	70	High	0	3.698e-09
[K].DWLSSYESLDTFVVPR.[S]	1xiTRAQ8plex [N-Term]		1.75615e-10	0	1	7	8	A0A1D5RV14	A0A1D5RV14 [200-215]	0	2218.13	High	High	High	High	High	High	High	High	318.3	297.9	346	335.7	350.3	349.9	341.6	314.4	Unique	81	High	0	2.077e-11	GO:0015991;GO:0033180;GO:0015078	ATP hydrolysis coupled proton transport ;protontransporting Vtype ATPase, V1 domain ;hydrogen ion tra
[K].DQIGTFFYFPSIGMQR.[V]	1xiTRAQ8plex [N-Term]		4.11738e-08	0	2	3	3	A0A1D5RT01; A0A1D5SSU4	A0A1D5RT01 [126-141]; A0A1D5SSU4 [126-141]	0	2211.12	High	High	High	High	High	High	High	High	138.2	130.8	144.2	145.4	267.2	197.4	195.4	188.6	NotUnique	63	High	0	7.323e-09
[K].IFDNMQKPAFVFDGR.[N]	1xiTRAQ8plex [I/K]		6.80564e-06	0	3	10	4	W5FDW8; W5EQ69; A0A1D5YI87	W5FDW8 [433-447]; W5EQ69 [433-447]; A0A1D5YI87 [433-447]	0	2089.08	High	High	High	High	High	High	High	High	146.9	168.3	170.8	311.8	115.5	135.4	108.9	113.1	NotUnique	46	High	0	2.91e-05
[R].QVIDIIPPGPELLVSEGESIK.[L]	1xiTRAQ8plex [K/Q]		4.24998e-07	0	1	2	7	S4Z3G1	S4Z3G1 [237-257]	0	2841.64	High	High	High	High	High	High	High	High	206.4	165.9	244.6	217.4	291.2	361.7	319.4	316.3	Unique	35	High	0	9.035e-08	GO:0055114;GO:0015979;GO:0009535;GO:0031361;GO:0009055;GO:0020037;GO:0005506	oxidationreduction process;photosynthesis ;chloroplast thylakoid membrane;integral component of thyla
[K].VSQLEHVFIR.[G]	1xiTRAQ8plex [N-Term]		7.52549e-06	0	1	4	3	A0A1D5XJE9	A0A1D5XJE9 [57-66]	0	1531.89	High	High	High	High	High	High	High	High	70	108.8	87.4	74	63.8	64.8	69	83.4	Unique	57	High	0	1.988e-06	GO:0000387;GO:0005681;	spliceosomal snRNP assembly ;spliceosomal complex ;
[K].KPGLEMATEQSELDLSYGMR.[Y]	1xiTRAQ8plex [K]		1.54648e-08	0	1	8	1	A0A1D5TDG9	A0A1D5TDG9 [464-483]	0	2863.48	High	High	High	High	High	High	High	High	114.4	114.2	98.3	117.9	77.1	82.4	79.2	68.5	Unique	39	High	0	2.56e-09	GO:0006006;GO:0004345;GO:0050661	glucose metabolic process;glucose6phosphate dehydrogenase activity;NADP binding
[R].ADLASGLAAVAAALDRR.[GV]	1xiTRAQ8plex [N-Term]		1.57845e-05	0	2	4	5	A0A1D5ZLD9; A0A1D5YBU5	A0A1D5ZLD9 [317-333]; A0A1D5YBU5 [317-333]	1	1945.11	High	High	High	High	High	High	High	High	134.1	164.9	153.3	130.3	116.1	115.5	107.5	121.1	NotUnique	54	High	0	4.4e-06
[M].AGTGVFADVLDGEVYK.[Y]	1xAcetyl [N-Term]; 1xiTRAQ8plex [K/Y]	A0A1D5UEN3 1xAcetyl [N-Term]; A0A0C4BJ74 1xAcetyl [N-Term]	1.34681e-05	0	2	6	11	A0A1D5UEN3; A0A0C4BJ74	A0A1D5UEN3 [2-17]; A0A0C4BJ74 [2-17]	0	1987.03	High	High	High	High	High	High	High	High	278.3	222.9	303.1	334.4	333.5	392	329.5	338.7	NotUnique	57	High	0	4.295e-06
[R].EAADFIANMIVQAK.[R]	1xiTRAQ8plex [K/E]		2.69283e-05	0	1	2	1	A0A1D5RQ09	A0A1D5RQ09 [62-75]	0	2129.19	High	High	High	High	High	High	High	High	40.1	38.1	28.2	29.4	27.6	33.1	25.6	23.6	Unique	42	High	0	7.809e-06
[K].FYGEVTQQMLK.[H]	1xiTRAQ8plex [K/F]		0.000155124	0	1	4	2	A0A1D6S7C8	A0A1D6S7C8 [351-361]	0	1952.08	High	High	High	High	High	High	High	High	187.1	147.3	216.9	181.7	259.2	244.2	240.3	272.7	Unique	35	High	0	5.148e-05	GO:0005975;GO:0005524;GO:0008974	carbohydrate metabolic process;ATP binding;phosphoribulokinase activity
[R].FGVPMGYGGPHAAFLATSQEYK.[R]	1xiTRAQ8plex [K/F]		8.59317e-08	0	2	7	2	A0A077S2R7; A0A1D5WPC9	A0A077S2R7 [332-353]; A0A1D5WPC9 [222-243]	0	2936.52	High	High	High	High	High	High	High	High	222.3	179.9	253.2	212.2	296.2	302.7	341.9	294.5	NotUnique	32	High	0	1.616e-08
[R].GYISPQFVTNLEK.[S]	1xiTRAQ8plex [K/G]		2.61185e-09	0	1	6	11	A0A1D5UD54	A0A1D5UD54 [233-245]	0	2104.19	High	High	High	High	High	High	High	High	677.4	591.6	877.5	1071.1	704.1	790.6	726.4	737.8	Unique	74	High	0	3.782e-10	GO:0042026;GO:0005737;GO:0005524	protein refolding ;cytoplasm ;ATP binding
[R].TSELSAVGLLPAALQGIDVK.[E]	1xiTRAQ8plex [K/T]		2.4772e-09	0	1	5	5	A0A1D5ZD42	A0A1D5ZD42 [318-337]	0	2590.53	High	High	High	High	High	High	High	High	199.2	168.4	205.4	185	185.1	189.5	175.1	221.8	Unique	65	High	0	3.561e-10	GO:0006094;GO:0006096;GO:0004347	gluconeogenesis;glycolytic process;glucose6phosphate isomerase activity
[KR].IVDTFPGQSIDFFGALR.[A]			4.29548e-08	0	3	34	34	A0A1D6S090; A0A1D5X5M3; C6YBD7	A0A1D6S090 [264-280]; A0A1D5X5M3 [327-343]; C6YBD7 [292-308]	0	1882.97	High	High	High	High	High	High	High	High									NoQuanValues	96	High	0	6.614e-08
[KR].IVDTFPGQSIDFFGALR.[A]	1xiTRAQ8plex [N-Term]		3.34959e-09	0	3	34	78	A0A1D6S090; A0A1D5X5M3; C6YBD7	A0A1D6S090 [264-280]; A0A1D5X5M3 [327-343]; C6YBD7 [292-308]	0	2187.18	High	High	High	High	High	High	High	High	1165.4	699	2231.9	1229	2232.2	1860.4	1955.8	2754.4	NotUnique	76	High	0	5.771e-08
[K].LISGDLQPTSGTVFR.[S]	1xiTRAQ8plex [N-Term]		5.25111e-06	0	1	5	1	A0A1D6ABI8	A0A1D6ABI8 [571-585]	0	1895.05	High	High	High	High	High	High	High	High	146.8	130.1	137.1	130.9	129.5	116.9	129.4	120	Unique	26	High	0	1.352e-06	GO:0005524;GO:0016887	ATP binding;ATPase activity
[R].SYPIYIGPGLLDEPDLLQR.[H]	1xiTRAQ8plex [N-Term]		3.53126e-07	0	1	6	4	A0A1D5YQR8	A0A1D5YQR8 [90-108]	0	2463.34	High	High	High	High	High	High	High	High	164.9	172.6	187.6	182.4	180.8	181.1	147.5	172.3	Unique	54	High	0	4.206e-06	GO:0009073;GO:0005737;GO:0003856	aromatic amino acid family biosynthetic process ;cytoplasm ;3dehydroquinate synthase activity
[R].QLNIPTTVFSAGSLMDSGTIITR.[L]	1xiTRAQ8plex [N-Term]		8.40999e-06	0	1	2	2	A0A1D6BNK8	A0A1D6BNK8 [329-351]	0	2726.47	High	High	High	High	High	High	High	High	78.3	82.7	81.4	83	70.2	78.9	68.9	85.6	Unique	46	High	0	2.244e-06	GO:0004190	aspartictype endopeptidase activity
[K].AYLPVIESFGFSSTLR.[A]	1xiTRAQ8plex [Y/A]		5.77787e-09	0	3	11	35	A0A1D5X0F1; A0A1D5ZVV6; A0A1D5Z9W3	A0A1D5X0F1 [585-600]; A0A1D5ZVV6 [792-807]; A0A1D5Z9W3 [771-786]	0	2091.14	High	High	High	High	High	High	High	High	1091.6	977.3	1200.9	1213.3	1124.7	1222.5	1099.5	1151.3	NotUnique	73	High	0	8.864e-10
[R].ASASAVAFGLGLLSGK.[G]	1xiTRAQ8plex [K/A]		2.50328e-07	0	1	7	4	A0FHB1	A0FHB1 [178-193]	0	2057.22	High	High	High	High	High	High	High	High	151.7	152	145.7	147.4	156.3	165.2	145.7	149.2	Unique	63	High	0	4.931e-07	GO:0003993	acid phosphatase activity
[K].MNLSDEVDLEDYVSRPDK.[I]	1xiTRAQ8plex [K/M]		7.93672e-07	0	2	6	5	A0A1D5V177; A0A1D5TBE6	A0A1D5V177 [349-366]; A0A1D5TBE6 [361-378]	0	2733.39	High	High	High	High	High	High	High	High	338	359.2	318	366	313	335	297	299.4	NotUnique	29	High	0	1.763e-07
[K].DHTLFSLIDGLVK.[F]	1xiTRAQ8plex [K/D]		6.1887e-07	0	1	4	7	A0A1D5W4X2	A0A1D5W4X2 [519-531]	0	2066.21	High	High	High	High	High	High	High	High	130.7	137.9	140.4	153.1	110.3	121.7	131.5	106.1	Unique	35	High	0	1.351e-07	GO:0006412;GO:0005840;GO:0003735	translation ;ribosome ;structural constituent of ribosome
[K].FRPSIPLSQEELLGDGIWDFDR.[M]	1xiTRAQ8plex [N-Term]		2.08029e-10	0	2	4	9	W5BL76; A0A1D5UWL5	W5BL76 [571-592]; A0A1D5UWL5 [571-592]	0	2894.5	High	High	High	High	High	High	High	High	265.2	245.8	293.9	293.2	389.2	375	323.3	357.4	NotUnique	70	High	0	2.49e-11
[K].ASSEWILSCLAGGGDIYGVTTGFGGTSHR.[R]	1xiTRAQ8plex [N-Term]; 1xCarbamidomethyl [C9]		3.55137e-14	0	2	6	5	A0A1D6AK41; A0A1D6B9G2	A0A1D6AK41 [37-65]; A0A1D6B9G2 [80-108]	0	3260.59	High	High	High	High	High	High	High	High	141.2	125.4	171.3	159	156.1	164.5	141.4	158.5	NotUnique	85	High	0	2.208e-15
[R].LLPITLGQVFQR.[I]	1xiTRAQ8plex [N-Term]		1.03376e-05	0	1	7	3	A0A1D5UUP8	A0A1D5UUP8 [156-167]	0	1689.04	High	High	High	High	High	High	High	High	15.1	14	15.5	14.8	20.5	21.6	18.2	22.6	Unique	57	High	0	2.802e-06
[R].VHDDMLLAASEALAEEATQENFDK.[G]	1xiTRAQ8plex [K/V]		8.8246e-10	0	2	5	5	A9LIN4; W4ZXP0	A9LIN4 [490-513]; W4ZXP0 [490-513]	0	3255.63	High	High	High	High	High	High	High	High	143.2	126	155	125.4	217.8	182.6	172.4	190.3	NotUnique	40	High	0	5.226e-08
[R].VSPQPGVPPEEAGAAVAAESSTGTWTTVWTDGLTSLDRYKGR.[C]	1xiTRAQ8plex [N-Term]		3.02836e-06	0	2	17	6	G8D5C5; P11383	G8D5C5 [33-74]; P11383 [42-83]	2	4953.55	High	High	High	High	High	High	High	High									NoQuanValues	39	High	0	7.474e-07
[M].ATTNWTLPDHPTLPK.[G]	1xAcetyl [N-Term]; 1xiTRAQ8plex [K15]	W5D322 1xAcetyl [N-Term]; A0A1D5VD86 1xAcetyl [N-Term]; A0A1D5WKF4 1xAcetyl [N-Term]	3.62048e-05	0	3	6	4	W5D322; A0A1D5VD86; A0A1D5WKF4	W5D322 [2-16]; A0A1D5VD86 [2-16]; A0A1D5WKF4 [2-16]	0	2038.09	High	High	High	High	High	High	High	High	193.4	187.9	188.6	213.6	249.9	286.4	219.8	226.9	NotUnique	44	High	0	4.115e-05
[R].YSWTGGEINLSTYFSMAR.[G]	1xiTRAQ8plex [Y]		6.15678e-09	0	2	14	13	A0A1D6S216; A0A096USZ7	A0A1D6S216 [82-99]; A0A096USZ7 [82-99]	0	2387.16	High	High	High	High	High	High	High	High	359.6	399.2	373.4	362	309.3	312.5	320.4	321.5	NotUnique	43	High	0	9.482e-10
[R].YSWTGGEINLSTYFSMAR.[G]	1xOxidation [M16]; 1xiTRAQ8plex [Y]		2.85408e-05	0	2	14	4	A0A1D6S216; A0A096USZ7	A0A1D6S216 [82-99]; A0A096USZ7 [82-99]	0	2403.16	High	High	High	High	High	High	High	High	83.3	84.5	89.3	77.5	90.1	82.4	87.1	90.8	NotUnique	29	High	0	8.332e-06
[K].EIDDALLQGSIDIAVHSMK.[D]	1xiTRAQ8plex [K/E]		9.86028e-07	0	1	6	1	W5GG81	W5GG81 [106-124]	0	2663.45	High	High	High	High	High	High	High	High	47	49.6	47	62.4	45	50.5	45.2	51.7	Unique	49	High	0	2.236e-07	GO:0018160;GO:0033014;GO:0004418	peptidylpyrromethane cofactor linkage;tetrapyrrole biosynthetic process;hydroxymethylbilane synthase
[K].DMEVVEVPTFLFIR.[D]	1xiTRAQ8plex [N-Term]		3.84359e-08	0	1	5	6	W5G637	W5G637 [255-268]	0	1999.09	High	High	High	High	High	High	High	High	143.1	90.3	250.5	172.2	256.7	271.6	221	261.8	Unique	71	High	0	1.993e-05
[K].DMEVVEVPTFLFIR.[D]	1xOxidation [M2]; 1xiTRAQ8plex [N-Term]		3.27457e-05	0	1	5	3	W5G637	W5G637 [255-268]	0	2015.08	High	High	High	High	High	High	High	High	80.4	83.6	79.7	86.9	76.2	93.8	83.1	85.4	Unique	34	High	0	2.296e-05
[R].IVSQLLTLMDGLK.[SA]	1xiTRAQ8plex [K13]		0.000172289	0	1	15	5	A0A1D5Y3Q3	A0A1D5Y3Q3 [337-349]	0	1735.03	High	High	High	High	High	High	High	High	108.7	153.1	146.8	201.8	132.9	170.2	131.3	122.2	Unique	42	High	0	5.775e-05	GO:0005524;GO:0016787	ATP binding;hydrolase activity
[R].IVSQLLTLMDGLK.[SA]	1xiTRAQ8plex [K/I]		1.4511e-06	0	1	15	5	A0A1D5Y3Q3	A0A1D5Y3Q3 [337-349]	0	2039.24	High	High	High	High	High	High	High	High	145.9	78.5	70.6	53	63.1	49.7	57.4	93.9	Unique	49	High	0	4.927e-07	GO:0005524;GO:0016787	ATP binding;hydrolase activity
[R].KQIAEITSEFEMPSVNLEV.[-]	1xiTRAQ8plex [K]		2.96492e-06	0	2	4	5	A0A1D6ABX5; A0A1D6B301	A0A1D6ABX5 [232-250]; A0A1D6B301 [232-250]	1	2772.49	High	High	High	High	High	High	High	High	104.6	82.3	127.6	139.8	162.9	186.1	133.3	161.7	NotUnique	32	High	0	7.273e-07
[R].RPSGIQQLLAAEQEAQQIVNAAR.[A]	1xiTRAQ8plex [N-Term]		1.77532e-15	0	1	2	14	B2B9U2	B2B9U2 [6-28]	0	2795.54	High	High	High	High	High	High	High	High	216.6	230.5	243	224.4	216.8	226.9	197.4	206.3	Unique	106	High	0	2.386e-12	GO:0015992;GO:0016471;GO:0016820	proton transport ;vacuolar protontransporting Vtype ATPase complex ;hydrolase activity, acting on aci
[K].MVVEALEAMSEK.[E]	1xiTRAQ8plex [K/M]		3.12244e-05	0	3	3	5	A0A1D6CGC2; A0A1D6CXJ6; A0A1D6BYA9	A0A1D6CGC2 [472-483]; A0A1D6CXJ6 [523-534]; A0A1D6BYA9 [522-533]	0	1945.06	High	High	High	High	High	High	High	High	101.8	89.9	80.3	79.3	91.4	93.4	102.3	77.6	NotUnique	55	High	0	3.413e-05
[R].RGIPAASFVEDVETYLR.[Q]	1xiTRAQ8plex [N-Term]		8.45461e-06	0	1	2	1	A0A1D6A3W9	A0A1D6A3W9 [22-38]	1	2227.2	High	High	High	High	High	High	High	High	26.3	27.5	34.1	34.1	26.7	32.5	28.4	26.6	Unique	16	High	0	2.25e-06	GO:0006457;GO:0016272;	protein folding ;prefoldin complex ;
[RK].LLAGVTIAHGGVIPNINSVLLPK.[K]	1xiTRAQ8plex [K23]		8.86699e-06	0	1	31	6	A0A1D6B030	A0A1D6B030 [94-116]	0	2600.58	High	High	High	High	High	High	High	High	174.4	205.8	180.5	297.8	194	256.5	203.2	169.4	Unique	22	High	0.001098	0.01256	GO:0000786;GO:0005634;GO:0003677	nucleosome;nucleus ;DNA binding
[RK].LLAGVTIAHGGVIPNINSVLLPK.[K]	1xiTRAQ8plex [K/L]		2.36259e-14	0	1	31	24	A0A1D6B030	A0A1D6B030 [94-116]	0	2904.79	High	High	High	High	High	High	High	High	874.1	1163	654.7	640.8	713.7	562.5	707.3	753	Unique	146	High	0	1.425e-15	GO:0000786;GO:0005634;GO:0003677	nucleosome;nucleus ;DNA binding
[K].GSTVAIFGLGAVGLAAAEGAR.[I]	1xiTRAQ8plex [N-Term]		1.25817e-10	0	1	8	6	A9U8G4	A9U8G4 [195-215]	0	2192.23	High	High	High	High	High	High	High	High	323.6	294.4	257	234.3	231.4	246.9	235.6	249.8	Unique	59	High	0	1.448e-11	GO:0016491;GO:0008270	oxidoreductase activity;zinc ion binding
[R].EVVGLAGQTLLR.[A]	1xiTRAQ8plex [N-Term]		4.22684e-06	0	1	1	6	A0A1D5YYZ5	A0A1D5YYZ5 [60-71]	0	1559.94	High	High	High	High	High	High	High	High	333.4	350.6	308.1	307.8	305	291.2	290.7	294.5	Unique	65	High	0	3.602e-06	GO:0009055;GO:0051536	electron carrier activity;ironsulfur cluster binding
[K].EQEAINFLEK.[K]	1xiTRAQ8plex [K/E]		3.31394e-07	0	1	3	4	A0A1D5XEW1	A0A1D5XEW1 [172-181]	0	1829.03	High	High	High	High	High	High	High	High	295.8	328.9	244.8	350.6	226.6	289.8	282.5	182.9	Unique	69	High	0	6.913e-08	GO:0006511;GO:0005737;GO:0005634;GO:0019773;GO:0004298	ubiquitindependent protein catabolic process ;cytoplasm;nucleus;proteasome core complex, alphasubunit
[K].YQIQIPLPPK.[I]	iTRAQ8plex [Y]		0.000175942	0	2	3	4	A0A1D6BYQ7; A0A0C4BK41	A0A1D6BYQ7 [140-149]; A0A0C4BK41 [140-149]	0	1805.11	High	High	High	High	High	High	High	High	121.7	122.3	104.5	98.8	99.1	87.8	92.7	84	NotUnique	32	High	0	5.923e-05
[K].NTVEDEAVVLGAGAFEMAAR.[K]	1xiTRAQ8plex [N-Term]		1.01272e-10	0	1	3	10	A0A1D6AT12	A0A1D6AT12 [461-480]	0	2354.2	High	High	High	High	High	High	High	High	462.2	458.6	425.3	452.9	410	412.6	390.7	423.2	Unique	72	High	0	1.145e-11	GO:0006457;GO:0005737;GO:0005524	protein folding ;cytoplasm ;ATP binding
[K].SFVSEYPIVSIEDPFDQDDWVHYAK.[M]	1xiTRAQ8plex [K/S]		7.33344e-13	0	3	11	18	A0A1D6A2S3; W5FPN2; A0A1D6S260	A0A1D6A2S3 [291-315]; W5FPN2 [291-315]; A0A1D6S260 [291-315]	0	3594.79	High	High	High	High	High	High	High	High	762.5	824.1	654.7	775.6	1007.2	938.9	790.4	902.3	NotUnique	89	High	0	5.735e-14
[K].KEYDVPMAISLMK.[Q]	iTRAQ8plex [K]		2.0672e-05	0	1	4	1	A0A1D5ST23	A0A1D5ST23 [129-141]	1	2437.4	High	High	High	High	High	High	High	High	44.6	65	64.4	78.1	64.5	62	53.1	49.2	Unique	23	High	0	5.895e-06	GO:0006412;GO:0015934;GO:0003723;GO:0003735	translation ;large ribosomal subunit ;RNA binding;structural constituent of ribosome
[K].NVGIVLMGDGLMIQEGSFVK.[A]	1xiTRAQ8plex [K/N]		2.25182e-07	0	1	1	5	P12112	P12112 [71-90]	0	2715.5	High	High	High	High	High	High	High	High	136.2	100.4	171.4	131.7	172	179	165.7	192.4	Unique	76	High	0	2.797e-06	GO:0015986;GO:0009535;GO:0045261;GO:0005524;GO:0046933	ATP synthesis coupled proton transport ;chloroplast thylakoid membrane;protontransporting ATP synthas
[R].LGSAAADMSHVGLGITEAYWEYR.[L]	1xiTRAQ8plex [N-Term]		3.01238e-06	0	1	2	2	A0A1D6B1R9	A0A1D6B1R9 [525-547]	0	2801.39	High	High	High	High	High	High	High	High	79.8	70.4	103.3	83.3	94.3	96.5	90.1	103.4	Unique	28	High	0	7.416e-07	GO:0046855;GO:0046854;GO:0008934	inositol phosphate dephosphorylation;phosphatidylinositol phosphorylation;inositol monophosphate 1pho
[R].SVDLAIGDHLAVITTDSFMGNMPTAQVK.[R]	1xiTRAQ8plex [K/S]		0.000155941	0	1	6	3	A0A1D5X3A9	A0A1D5X3A9 [141-168]	0	3539.87	High	High	High	High	High	High	High	High	111.5	123.4	126.7	121.9	117.4	125	106.8	114.5	Unique	16	High	0	5.174e-05	GO:0001731;GO:0006446;GO:0016282;GO:0033290;GO:0005852;GO:0003743	formation of translation preinitiation complex;regulation of translational initiation ;eukaryotic 43S
[R].GMLEEALDIATDSNYR.[F]	1xiTRAQ8plex [N-Term]		2.59499e-05	0	1	6	1	A0A1D6BC39	A0A1D6BC39 [630-645]	0	2102.04	High	High	High	High	High	High	High	High	24.7	24.7	28	26.8	24.7	28.5	25.4	30	Unique	30	High	0	7.523e-06	GO:0006886;GO:0016192;GO:0030663;GO:0000139;GO:0030117;GO:0005198	intracellular protein transport;vesiclemediated transport ;COPIcoated vesicle membrane;Golgi membrane
[R].EIVVPQFEDGNFIGPTVLADVK.[SG]	1xiTRAQ8plex [K/E]		2.46134e-05	0	2	7	3	A0A1D5U0Y2; A0A1D5UG29	A0A1D5U0Y2 [388-409]; A0A1D5UG29 [388-409]	0	2995.66	High	High	High	High	High	High	High	High	145	127.5	149.8	152.6	171.5	184.7	177.6	166.6	NotUnique	49	High	0	7.115e-06
[K].ALYGGTGNYASALFLAAANANSLEK.[V]	1xiTRAQ8plex [K/A]		1.63955e-12	0	1	2	5	W5GLU0	W5GLU0 [49-73]	0	3095.66	High	High	High	High	High	High	High	High	237.2	235.4	235.8	245.5	252.2	272.5	232.7	229.8	Unique	89	High	0	1.359e-13	GO:0015986;GO:0016020;GO:0046933	ATP synthesis coupled proton transport ;membrane ;protontransporting ATP synthase activity, rotationa
[R].GFAFVTMATAEEAAAAAEK.[F]	1xiTRAQ8plex [K/G]		0.000121811	0	1	2	2	A0A1D5T5L7	A0A1D5T5L7 [121-139]	0	2494.31	High	High	High	High	High	High	High	High	42.9	39.9	41	48.6	33.2	43.6	40.6	39.3	Unique	17	High	0	3.983e-05	GO:0003676;GO:0000166	nucleic acid binding;nucleotide binding
[R].LDELLVEDDGAASYDFAFVDADKPNYVR.[Y]	1xiTRAQ8plex [N-Term]		3.40357e-11	0	1	5	4	A0A1D6CDG8	A0A1D6CDG8 [199-226]	0	3755.89	High	High	High	High	High	High	High	High	86.9	79.1	96.6	113	79.7	86.5	73.6	76.8	Unique	43	High	0	3.551e-12	GO:0008171	Omethyltransferase activity
[R].EFQVNEGFPFSVALSWKPDAQNNESQQTVVFPK.[G]	iTRAQ8plex [K]		8.97553e-05	0	2	2	1	A0A1D6DGU6; A0A1D6DGU9	A0A1D6DGU6 [388-420]; A0A1D6DGU9 [331-363]	0	4680.45	High	High	High	High	High	High	High	High	23	21.4	25.6	31.8	25.8	27.2	24.3	23.1	NotUnique	20	High	0	2.863e-05
[K].VAAEETWYGIEQEYTLLQK.[D]	1xiTRAQ8plex [K/V]		3.60704e-08	0	1	3	8	Q6RUJ2	Q6RUJ2 [119-137]	0	2879.53	High	High	High	High	High	High	High	High	343.1	324.5	384.9	366.4	412.3	455.1	425.3	423.5	Unique	51	High	0	1.145e-08	GO:0006542;GO:0005524;GO:0004356	glutamine biosynthetic process;ATP binding;glutamateammonia ligase activity
[M].AATGGSDEEVHFDFFPLVR.[Q]	1xAcetyl [N-Term]	A0A1D6CJD8 1xAcetyl [N-Term]	2.40983e-05	0	1	1	3	A0A1D6CJD8	A0A1D6CJD8 [2-20]	0	2136	High	High	High	High	High	High	High	High									NoQuanValues	41	High	0	6.964e-06	GO:0008152;GO:0016787	metabolic process;hydrolase activity
[K].SYLSDMLALVK.[K]	1xiTRAQ8plex [K/S]		2.02562e-07	0	1	3	10	A0A1D5Z5F2	A0A1D5Z5F2 [96-106]	0	1848.08	High	High	High	High	High	High	High	High	341.2	377.7	296.7	271.8	456.8	371.1	397	415.1	Unique	70	High	0	1.782e-07	GO:0006122;GO:0005750;	mitochondrial electron transport, ubiquinol to cytochrome c ;mitochondrial respiratory chain complex
[K].SLAPFPQGCFYWNALGGLK.[S]	1xiTRAQ8plex [K/S]; 1xCarbamidomethyl [C9]		1.56184e-05	0	2	8	2	A0A1D5YHN5; A0A1D6S514	A0A1D5YHN5 [182-200]; A0A1D6S514 [182-200]	0	2734.46	High	High	High	High	High	High	High	High	78.5	73.6	95.1	87.5	100.4	110.5	103.1	99.8	NotUnique	40	High	0	4.355e-06
[K].ASFAGDLNFYGK.[A]	1xiTRAQ8plex [K/A]		1.64668e-05	0	2	7	2	A0A1D5U0Y2; A0A1D5UG29	A0A1D5U0Y2 [490-501]; A0A1D5UG29 [490-501]	0	1898.03	High	High	High	High	High	High	High	High	118.7	122.4	135.6	125.5	134.6	146.2	128.7	114.8	NotUnique	36	High	0	4.611e-06
[R].LLALLGMPFAENIK.[S]	1xiTRAQ8plex [K/L]		1.13705e-05	0	2	4	3	A0A1D5XWT7; A0A1D6S1J7	A0A1D5XWT7 [241-254]; A0A1D6S1J7 [240-253]	0	2138.29	High	High	High	High	High	High	High	High	116	83.4	102.6	90.3	67.5	66.5	80	127.1	NotUnique	38	High	0	3.436e-06
[K].SGAPVLPDLEAAQAWLTK.[N]	1xiTRAQ8plex [K/S]		2.02393e-05	0	1	2	2	W5H8I0	W5H8I0 [231-248]	0	2475.41	High	High	High	High	High	High	High	High									NoQuanValues	21	High	0	5.752e-06	GO:0008152;GO:0016787	metabolic process;hydrolase activity
[K].ALSLWILDPAGR.[D]	1xiTRAQ8plex [N-Term]		3.87793e-05	0	1	5	6	W5FZV5	W5FZV5 [76-87]	0	1615.95	High	High	High	High	High	High	High	High	193.3	151.2	192.1	163.7	219.2	183.5	193.8	226.2	Unique	32	High	0	1.87e-05	GO:0005509;GO:0005544	calcium ion binding;calciumdependent phospholipid binding
[K].AGAGSATLSMAFAAAK.[F]	1xiTRAQ8plex [K/A]		3.38579e-12	0	1	5	4	A0A1D5YPG2	A0A1D5YPG2 [263-278]	0	2033.13	High	High	High	High	High	High	High	High	133.5	114.3	166.1	137	213.4	194.6	196.7	212.8	Unique	92	High	0	2.969e-13	GO:0005975;GO:0006108;GO:0006099;GO:0030060	carbohydrate metabolic process;malate metabolic process;tricarboxylic acid cycle;Lmalate dehydrogenas
[K].EQVFSTYSDNQPGVLIQVFEGER.[AT]	1xiTRAQ8plex [N-Term]		1.43641e-13	0	2	6	16	A0A1D5VA43; A0A1D5YF62	A0A1D5VA43 [342-364]; A0A1D5YF62 [432-454]	0	2946.48	High	High	High	High	High	High	High	High	712.9	609.1	694.3	782.3	616.6	580.9	562.1	531.8	NotUnique	113	High	0	2.358e-11
[K].GYFVLNDYFHFVDQEQVQPAQVR.[A]	1xiTRAQ8plex [Y/G]		3.02927e-10	0	1	14	4	A0A1D6D433	A0A1D6D433 [117-139]	0	3103.56	High	High	High	High	High	High	High	High	73.8	68.9	82.1	68.9	70.6	85.8	63.5	79.6	Unique	57	High	0	3.719e-11	GO:0006810;GO:0005622;GO:0003676;GO:0000166	transport ;intracellular ;nucleic acid binding;nucleotide binding
[R].TVPAAVPAIVFLSGGQSEEEATLNLNAMNK.[L]	1xiTRAQ8plex [K/T]		1.77494e-11	0	5	15	26	W5D0E3; A0A1D5WNG5; A0A1D5VD11; A0A1D5WIS4; A0A1D5WMF2	W5D0E3 [254-283]; A0A1D5WNG5 [243-272]; A0A1D5VD11 [254-283]; A0A1D5WIS4 [254-283]; A0A1D5WMF2 [254-283]	0	3679.98	High	High	High	High	High	High	High	High	754.4	834.1	740.3	789.1	950.5	886.6	829.3	932.5	NotUnique	90	High	0	1.15e-10
[R].TVPAAVPAIVFLSGGQSEEEATLNLNAMNK.[L]	1xOxidation [M28]; 1xiTRAQ8plex [K/T]		1.25786e-06	0	5	15	3	W5D0E3; A0A1D5WNG5; A0A1D5VD11; A0A1D5WIS4; A0A1D5WMF2	W5D0E3 [254-283]; A0A1D5WNG5 [243-272]; A0A1D5VD11 [254-283]; A0A1D5WIS4 [254-283]; A0A1D5WMF2 [254-283]	0	3695.98	High	High	High	High	High	High	High	High	97.4	100.7	101.4	98.1	107.7	113.5	106.7	95.7	NotUnique	39	High	0	2.904e-07
[R].YLAGDDISLADLSHFPFTR.[Y]	1xiTRAQ8plex [Y]		4.52869e-07	0	1	2	4	A0A1D5S5B6	A0A1D5S5B6 [156-174]	0	2442.26	High	High	High	High	High	High	High	High	25.2	21	17.7	27.7	20.7	25.3	26.4	27.7	Unique	38	High	0	9.694e-08
[K].FGEIIGILNK.[Q]	1xiTRAQ8plex [K/F]		2.82406e-05	0	1	3	9	A0A1D6AS66	A0A1D6AS66 [109-118]	0	1712.06	High	High	High	High	High	High	High	High	226.4	127.1	259.2	177.9	218.6	187.3	249.9	266.5	Unique	56	High	0	8.229e-06	GO:0006412;GO:0005840;GO:0003735	translation ;ribosome ;structural constituent of ribosome
[K].QVQGEVPGSPIFIMR.[L]	1xiTRAQ8plex [N-Term]		1.6037e-05	0	1	9	1	B2ZGL3	B2ZGL3 [345-359]	0	1962.08	High	High	High	High	High	High	High	High	115.6	88.4	107.8	104.6	112.1	115.4	117.9	108.3	Unique	45	High	0	4.493e-06	GO:0006633;GO:0003989;GO:0005524;GO:0004075;GO:0046872	fatty acid biosynthetic process;acetylCoA carboxylase activity;ATP binding;biotin carboxylase activit
[R].EITEGDFLGEVTR.[G]	1xiTRAQ8plex [N-Term]		7.93444e-06	0	1	3	1	A0A1D6BUC2	A0A1D6BUC2 [88-100]	0	1769.92	High	High	High	High	High	High	High	High	115.1	125.4	110.6	126.8	99.2	122	99.5	98.5	Unique	36	High	0	2.099e-06	GO:0045454;GO:0005623;	cell redox homeostasis ;cell ;
[K].LFAEEQLAEDLALK.[R]	1xiTRAQ8plex [K/L]		4.52789e-06	0	1	6	4	A0A0G2QKG4	A0A0G2QKG4 [233-246]	0	2198.25	High	High	High	High	High	High	High	High	36.1	29.8	30.5	38.2	42	38.1	38.6	34.6	Unique	49	High	0	1.153e-06	GO:0042626	ATPase activity, coupled to transmembrane movement of substances
[R].TVPAAVPAIVFLSGGQSEEEATLNLNAMNK.[L]	1xiTRAQ8plex [K30]		5.6424e-05	0	5	15	2	W5D0E3; A0A1D5WNG5; A0A1D5VD11; A0A1D5WIS4; A0A1D5WMF2	W5D0E3 [254-283]; A0A1D5WNG5 [243-272]; A0A1D5VD11 [254-283]; A0A1D5WIS4 [254-283]; A0A1D5WMF2 [254-283]	0	3375.78	High	High	High	High	High	High	High	High	54.6	56.7	67.3	116.4	91.9	137.6	71.1	75.6	NotUnique	28	High	3.881e-05	0.0003237
[K].GDELIQGVPETLELLR.[K]	1xiTRAQ8plex [N-Term]		0.000172289	0	1	4	2	W5FGN2	W5FGN2 [71-86]	0	2086.17	High	High	High	High	High	High	High	High	26.3	26.8	34	34.7	36	32.9	27.7	24.8	Unique	25	High	0	5.77e-05	GO:0016791	phosphatase activity
[KR].ASGYAGEIEMFESK.[G]	1xiTRAQ8plex [K/A]		1.07845e-05	0	2	3	2	A0A1D6CJD6; A0A1D6CYE6	A0A1D6CJD6 [843-856]; A0A1D6CYE6 [834-847]	0	2127.09	High	High	High	High	High	High	High	High	147.5	125.1	151.7	136.1	149.6	136.2	155.5	132.4	NotUnique	30	High	1.006e-05	0.0001492
[K].ADLILGEIQSQIK.[N]	1xiTRAQ8plex [K/A]		1.76389e-05	0	2	5	9	A0A1D5YR80; A0A1D5ZNY3	A0A1D5YR80 [48-60]; A0A1D5ZNY3 [48-60]	0	2036.22	High	High	High	High	High	High	High	High	302.7	320.5	301.3	325.7	326.1	358.7	329.5	331.1	NotUnique	50	High	0	2.515e-05
[K].GPSMLQGSYNPAFPLK.[H]	1xiTRAQ8plex [K/G]		1.19934e-06	0	2	4	4	A0A1D6S889; A0A1D6BG45	A0A1D6S889 [219-234]; A0A1D6BG45 [265-280]	0	2315.27	High	High	High	High	High	High	High	High	294	274	252.1	317.9	298.7	329.1	308.8	260.1	NotUnique	38	High	0.0001642	0.001261
[K].DLGMTVLVSQVNR.[L]	1xiTRAQ8plex [N-Term]		1.32634e-07	0	1	2	4	A0A1D5T0R1	A0A1D5T0R1 [203-215]	0	1735.97	High	High	High	High	High	High	High	High	316.2	368.8	333	352.2	306.5	322.8	306.2	301.9	Unique	32	High	0	1.531e-06	GO:0006520;GO:0030170	cellular amino acid metabolic process;pyridoxal phosphate binding
[K].STAGGQILFLSGQVDDR.[T]	1xiTRAQ8plex [N-Term]		2.61124e-06	0	1	5	1	A0A1D5UAG8	A0A1D5UAG8 [106-122]	0	2068.1	High	High	High	High	High	High	High	High	92.8	89.2	88.7	80.9	85	78.2	75.1	84	Unique	37	High	0	6.352e-07	GO:0005525;GO:0003924	GTP binding;GTPase activity
[K].ESDTGLAPPSQWDLVSDK.[Q]	1xiTRAQ8plex [K/E]		1.9935e-06	0	2	3	4	A0A1D6BYQ7; A0A0C4BK41	A0A1D6BYQ7 [60-77]; A0A0C4BK41 [60-77]	0	2553.33	High	High	High	High	High	High	High	High	299.4	313.9	284.2	320.7	300.6	309.6	296.7	259.3	NotUnique	42	High	0	4.749e-07
[K].SINPDEAVAYGAAVQAAILTGEGNEK.[V]	1xiTRAQ8plex [K/S]		5.11697e-14	0	2	5	10	A0A1D5Y2X9; A0A1D5XLU8	A0A1D5Y2X9 [309-334]; A0A1D5XLU8 [368-393]	0	3196.69	High	High	High	High	High	High	High	High	408.8	370.2	402.3	428	420.8	459.1	359.3	429	NotUnique	83	High	0	3.266e-15
[K].FLTPNEDGVSMAALALMNQDK.[V]	1xiTRAQ8plex [K/F]		6.99076e-09	0	1	3	10	Q84N28	Q84N28 [111-131]	0	2873.5	High	High	High	High	High	High	High	High	425.8	322.5	381.9	367.3	332.4	313.2	320.9	316.1	Unique	66	High	0	1.091e-09	GO:0009813;GO:0009723;GO:0042542;GO:0009751;GO:0009611;GO:0008171	flavonoid biosynthetic process;response to ethylene;response to hydrogen peroxide;response to salicyl
[M].AEHLFEDIFHVTR.[I]	1xAcetyl [N-Term]	W5B1B3 1xAcetyl [N-Term]	1.19934e-06	0	1	2	11	W5B1B3	W5B1B3 [2-14]	0	1655.82	High	High	High	High	High	High	High	High									NoQuanValues	67	High	0	2.755e-07	GO:0006351;	transcription, DNAtemplated;
[R].ALAEALVPFYPMAGR.[L]	1xiTRAQ8plex [N-Term]		4.45734e-07	0	2	3	3	A0A1D6AR95; A0A1D6B4T2	A0A1D6AR95 [63-77]; A0A1D6B4T2 [64-78]	0	1910.05	High	High	High	High	High	High	High	High	148.2	113.5	128.8	150.3	111.7	121.7	113.6	104.5	NotUnique	44	High	0	1.382e-06
[K].IDQSIMGGLVIEFGQK.[V]	1xiTRAQ8plex [K/I]		2.45098e-08	0	2	2	6	W5GZX3; W5GLU0	W5GZX3 [194-209]; W5GLU0 [194-209]	0	2343.32	High	High	High	High	High	High	High	High	181.9	174.2	192.3	170.6	221.5	211	201.2	205.4	NotUnique	66	High	0	4.21e-09
[R].WTPIDPELDLGIGLR.[Y]	1xiTRAQ8plex [N-Term]		6.38689e-06	0	1	2	5	Q8W431	Q8W431 [325-339]	0	1999.12	High	High	High	High	High	High	High	High	254.8	408.9	269.6	289.5	274.5	290.1	262.3	342.7	Unique	46	High	0.0004223	0.003281	GO:0005975;GO:0016021;GO:0004553;GO:0016740	carbohydrate metabolic process ;integral component of membrane ;hydrolase activity, hydrolyzing Oglyc
[K].VVFVPWVETDFR.[T]	1xiTRAQ8plex [N-Term]		2.47439e-05	0	1	4	19	A0A1D5V1U8	A0A1D5V1U8 [160-171]	0	1797.98	High	High	High	High	High	High	High	High	580.7	517.2	695.2	675.5	675.2	663.7	745.5	605.5	Unique	51	High	1.006e-05	0.0001179	GO:0015979;GO:0016021;GO:0042651;GO:0051537;GO:0045158;GO:0009496	photosynthesis ;integral component of membrane;thylakoid membrane ;2 iron, 2 sulfur cluster binding;e
[K].DGSQFVFMDLTSFEESR.[L]	1xiTRAQ8plex [N-Term]		2.98066e-06	0	1	5	1	A0A1D5Y7F3	A0A1D5Y7F3 [213-229]	0	2299.09	High	High	High	High	High	High	High	High	25.8	28.7	33.5	28	25.8	31.1	26.8	25.4	Unique	23	High	0	7.32e-07	GO:0005737;GO:0003746	cytoplasm ;translation elongation factor activity
[K].AVEMDTESDGTEIQSALAEWTGQR.[T]	1xiTRAQ8plex [N-Term]		1.19317e-08	0	1	2	2	W5AQ87	W5AQ87 [58-81]	0	2928.38	High	High	High	High	High	High	High	High									NoQuanValues	51	High	0	1.932e-09	GO:0045454;GO:0005623;GO:0009055;GO:0015035	cell redox homeostasis ;cell ;electron carrier activity;protein disulfide oxidoreductase activity
[K].SIMSSAPIPMSPLESLASSAVR.[T]	1xiTRAQ8plex [N-Term]		4.09565e-08	0	1	5	2	A0A1D6RQH6	A0A1D6RQH6 [371-392]	0	2535.35	High	High	High	High	High	High	High	High	79.6	82.2	77.6	83.9	75.2	74.6	76.4	82.7	Unique	49	High	0	1.442e-08	GO:0016301;GO:0000287;GO:0030955;GO:0004743	kinase activity;magnesium ion binding;potassium ion binding;pyruvate kinase activity
[K].LNPFGQIPALQDGDEVVFESR.[A]	1xiTRAQ8plex [N-Term]		1.03988e-10	0	2	3	9	A0A1D5VDS2; W5D4D9	A0A1D5VDS2 [49-69]; W5D4D9 [49-69]	0	2635.37	High	High	High	High	High	High	High	High	324.7	326.8	378.2	348.2	350.5	353.8	331.5	353.9	NotUnique	84	High	0	1.013e-09
[K].AGITGLIEAEFDVQR.[R]	1xiTRAQ8plex [N-Term]		5.03343e-06	0	1	3	1	A0A1D5X517	A0A1D5X517 [266-280]	0	1923.05	High	High	High	High	High	High	High	High	20.8	14.3	17.7	17.7	19	18.4	16.5	17.1	Unique	38	High	0	1.287e-06	GO:0008152;GO:0003824	metabolic process;catalytic activity
[R].TAVAQDDTSGDGTTSTVLFIGELMK.[M]	1xiTRAQ8plex [K/T]		1.07895e-07	0	1	3	5	A0A1D6AT12	A0A1D6AT12 [137-161]	0	3165.64	High	High	High	High	High	High	High	High	171.3	157.1	192.9	170.1	185.9	207.5	169.6	199.6	Unique	46	High	0	2.068e-08	GO:0006457;GO:0005737;GO:0005524	protein folding ;cytoplasm ;ATP binding
[R].FLQMSDDNPYVIPEMDPTLR.[K]	1xiTRAQ8plex [N-Term]		2.24018e-09	0	1	2	3	A0A1D5UGQ6	A0A1D5UGQ6 [530-549]	0	2685.32	High	High	High	High	High	High	High	High	101.9	83.1	94.8	95.8	119.4	110.1	112.1	119.3	Unique	83	High	0	3.206e-10	GO:0006099;GO:0004591;GO:0030976	tricarboxylic acid cycle;oxoglutarate dehydrogenase (succinyltransferring) activity;thiamine pyrophos
[K].APCIVFIDEIDAVGR.[Q]	1xiTRAQ8plex [N-Term]; 1xCarbamidomethyl [C3]		4.928e-06	0	1	5	4	A0A1D6C4W3	A0A1D6C4W3 [326-340]	0	1979.06	High	High	High	High	High	High	High	High	194.1	181.6	272.3	257.9	306.9	381.1	321.7	343.5	Unique	37	High	1.006e-05	0.0001026	GO:0016021;GO:0005524;GO:0004222	integral component of membrane ;ATP binding;metalloendopeptidase activity
[K].EAFQCFGEVVEAR.[V]	1xiTRAQ8plex [N-Term]; 1xCarbamidomethyl [C5]		1.91085e-06	0	1	2	1	A0A1D5WJJ5	A0A1D5WJJ5 [62-74]	0	1845.91	High	High	High	High	High	High	High	High	121.3	127.1	131	110.4	122.4	125.5	113.8	127.2	Unique	27	High	0	4.535e-07	GO:0003676;GO:0000166	nucleic acid binding;nucleotide binding
[R].LTYTLDEMEGPLEVGADGTLK.[F]	iTRAQ8plex [K]		7.98028e-10	0	1	8	16	W5AQE7	W5AQE7 [165-185]	0	2860.51	High	High	High	High	High	High	High	High	673.6	569.9	664.3	822.1	707.4	776.8	794.8	610.7	Unique	81	High	0	9.213e-10	GO:0015979;GO:0042549;GO:0019898;GO:0016021;GO:0009654;GO:0005509	photosynthesis;photosystem II stabilization ;extrinsic component of membrane;integral component of me
[R].LTYTLDEMEGPLEVGADGTLK.[F]	1xOxidation [M8]; iTRAQ8plex [K]		8.77705e-08	0	1	8	4	W5AQE7	W5AQE7 [165-185]	0	2876.51	High	High	High	High	High	High	High	High	189.5	191.6	181.7	214.3	171.5	199.8	194.8	143.8	Unique	62	High	0	4.774e-07	GO:0015979;GO:0042549;GO:0019898;GO:0016021;GO:0009654;GO:0005509	photosynthesis;photosystem II stabilization ;extrinsic component of membrane;integral component of me
[K].ELPTLQQGSPLFLVAESYGGK.[Y]	1xiTRAQ8plex [K/E]		8.8202e-06	0	1	6	1	W5A7D8	W5A7D8 [155-175]	0	2842.58	High	High	High	High	High	High	High	High	41	37.1	51.8	50	53.9	55.2	53.3	56.3	Unique	29	High	0	2.356e-06	GO:0004185	serinetype carboxypeptidase activity
[K].GAETAITAIEMASLFR.[H]	1xiTRAQ8plex [N-Term]		7.33265e-11	0	2	3	12	A0A1D5TD66; A0A1D5U287	A0A1D5TD66 [201-216]; A0A1D5U287 [201-216]	0	1985.07	High	High	High	High	High	High	High	High	578.1	621	585.1	709.1	514.8	580.7	512.4	477.7	NotUnique	65	High	0	8.103e-12
[K].GAETAITAIEMASLFR.[H]	1xOxidation [M11]; 1xiTRAQ8plex [N-Term]		1.18054e-07	0	2	3	2	A0A1D5TD66; A0A1D5U287	A0A1D5TD66 [201-216]; A0A1D5U287 [201-216]	0	2001.06	High	High	High	High	High	High	High	High	15.7	18.4	18.4	19.1	17.3	20	17.5	19.6	NotUnique	44	High	0	1.162e-07
[R].AALGWFAYAPEFYESPNK.[S]	1xiTRAQ8plex [K/A]		2.04545e-05	0	1	1	1	A0A1D5Y6A5	A0A1D5Y6A5 [470-487]	0	2669.39	High	High	High	High	High	High	High	High	41.5	34.7	45.4	40.9	45.7	48	43	42.2	Unique	30	High	0	5.807e-06	GO:0046854;GO:0048015;GO:0005622;GO:0016301	phosphatidylinositol phosphorylation;phosphatidylinositolmediated signaling ;intracellular ;kinase ac
[R].FDGAINVDVTEFQTNLVPYPR.[I]	1xiTRAQ8plex [N-Term]		1.05669e-13	0	2	9	12	A4K4Z3; A0A1D5ZXR0	A4K4Z3 [244-264]; A0A1D5ZXR0 [244-264]	0	2699.4	High	High	High	High	High	High	High	High	362.3	290.2	327.1	251.4	237.8	222.1	201.3	243.4	NotUnique	103	High	0	7.106e-15
[K].VAAGLGLTASAVSTSLYTVDGGQR.[A]	1xiTRAQ8plex [N-Term]		1.53823e-07	0	1	6	2	A0A1D6AS16	A0A1D6AS16 [18-41]	0	2598.4	High	High	High	High	High	High	High	High	35.9	35.7	43.7	37.7	41.1	42.8	36	48.8	Unique	32	High	0	3.032e-08	GO:0016020;	membrane ;
[K].SSPWSELDGLQPETTIIDDQLVK.[I]	1xiTRAQ8plex [K/S]		2.11336e-08	0	1	3	1	W5FX66	W5FX66 [408-430]	0	3179.69	High	High	High	High	High	High	High	High	85.9	68.5	73.2	104	71.6	77.1	56.6	66.2	Unique	63	High	0	3.573e-09	GO:0006555;GO:0035999;GO:0004489	methionine metabolic process;tetrahydrofolate interconversion;methylenetetrahydrofolate reductase (NA
[K].YDFDNTMGGFYIAPAFMDK.[L]	1xOxidation [M]; iTRAQ8plex [K]		7.68916e-08	0	2	31	6	A0A1D6S090; C6YBD7	A0A1D6S090 [53-71]; C6YBD7 [81-99]	0	2827.36	High	High	High	High	High	High	High	High	186.3	160	227.2	204.8	242.9	258.3	248.3	250.5	NotUnique	66	High	0	1.439e-08
[K].SAVDTFNSSLSSLFTSVSK.[S]	1xiTRAQ8plex [K/S]		1.31923e-06	0	1	1	5	A0A1D6BP09	A0A1D6BP09 [305-323]	0	2585.39	High	High	High	High	High	High	High	High	171.4	159.5	226.7	203.7	202.1	232.7	225.3	226.2	Unique	52	High	0	3.061e-07
[K].KFVSDGVFYAELNEMLTR.[E]	1xiTRAQ8plex [K]		1.29862e-08	0	1	5	3	A0A1D6C4M4	A0A1D6C4M4 [67-84]	1	2727.46	High	High	High	High	High	High	High	High	46.5	44.1	50.6	44.4	39.4	44.5	38.7	59.2	Unique	61	High	0	2.123e-09	GO:0006412;GO:0015935;GO:0003723;GO:0003735	translation ;small ribosomal subunit ;RNA binding;structural constituent of ribosome
[K].AVAGDTSGDYESMLLALLGKE.[-]	1xiTRAQ8plex [K/A]		1.87112e-08	0	2	2	7	A0A1D6CVU9; W5HJY2	A0A1D6CVU9 [294-314]; W5HJY2 [294-314]	1	2748.46	High	High	High	High	High	High	High	High	180.2	255.5	164.1	216.1	173.2	188.2	150	169.9	NotUnique	65	High	0	3.14e-09
[R].AMGVELDLSDKPVGLGVR.[S]	1xiTRAQ8plex [K/A]		2.02393e-05	0	2	3	2	A0A1D6CSS2; A0A1D6BQT1	A0A1D6CSS2 [177-194]; A0A1D6BQT1 [177-194]	0	2464.41	High	High	High	High	High	High	High	High	104.3	110.2	103	105.5	100.7	111.1	112.8	88.5	NotUnique	21	High	0	5.766e-06
[K].VLNFAIDDAILEER.[I]			7.38486e-05	0	2	8	2	A0A0C4BKG5; A0A1D6A036	A0A0C4BKG5 [138-151]; A0A1D6A036 [138-151]	0	1617.85	High	High	High	High	High	High	High	High									NoQuanValues	51	High	0	2.323e-05
[K].VLNFAIDDAILEER.[I]	1xiTRAQ8plex [N-Term]		6.42344e-10	0	2	8	14	A0A0C4BKG5; A0A1D6A036	A0A0C4BKG5 [138-151]; A0A1D6A036 [138-151]	0	1922.05	High	High	High	High	High	High	High	High	570.3	614.3	523.5	492.8	442.1	433.4	423.6	459.7	NotUnique	81	High	0	2.361e-10
[K].YDFDNTMGGFYIAPAFMDK.[L]	iTRAQ8plex [K]		4.45811e-10	0	2	31	20	A0A1D6S090; C6YBD7	A0A1D6S090 [53-71]; C6YBD7 [81-99]	0	2811.36	High	High	High	High	High	High	High	High	323.9	242.8	516.3	389.6	578.9	591	528.6	623.6	NotUnique	57	High	0	7.961e-10
[K].SAELIGNAIANNPAFVALR.[Q]	1xiTRAQ8plex [N-Term]		4.34261e-14	0	1	2	6	W5FEQ2	W5FEQ2 [229-247]	0	2245.26	High	High	High	High	High	High	High	High	290.9	289.1	249.8	219.6	241	250.7	244.3	273	Unique	95	High	0	9.347e-15	GO:0016020;	membrane ;
[K].LQPFANLTSEESYQSR.[D]	1xiTRAQ8plex [N-Term]		0.0001231	0	1	9	1	A0A1D6CDY4	A0A1D6CDY4 [342-357]	0	2174.1	High	High	High	High	High	High	High	High	135.6	127.8	134.7	134.8	137	148.3	132.7	129	Unique	26	High	0	4.018e-05	GO:0008299;GO:0004421	isoprenoid biosynthetic process;hydroxymethylglutarylCoA synthase activity
[K].EFFSQFNPVSANIVFEDR.[K]	1xiTRAQ8plex [N-Term]		1.35472e-07	0	2	3	2	A0A1D5TSJ5; A0A1D5T5L7	A0A1D5TSJ5 [191-208]; A0A1D5T5L7 [192-209]	0	2450.23	High	High	High	High	High	High	High	High	75	64.9	74.1	83.4	74.4	86.2	79.6	68	NotUnique	42	High	0	2.636e-08
[R].VTLVGDAAGYVTK.[C]	1xiTRAQ8plex [K/V]		6.15744e-11	0	1	6	6	A0A1D6ANS3	A0A1D6ANS3 [323-335]	0	1902.12	High	High	High	High	High	High	High	High	288.8	319.5	343	338.3	281.9	284.9	268.1	280.9	Unique	78	High	0	5.268e-11	GO:0015995;GO:0015979;GO:0071949;GO:0045550;GO:0016628	chlorophyll biosynthetic process;photosynthesis;FAD binding;geranylgeranyl reductase activity;oxidore
[K].NVNYLPNVLSIMDAEER.[G]	1xiTRAQ8plex [N-Term]		1.09571e-05	0	1	9	3	A0A1D5VIL0	A0A1D5VIL0 [183-199]	0	2281.18	High	High	High	High	High	High	High	High	47.3	42.3	47.1	43.3	48.7	47	46.5	55.5	Unique	26	High	0	6.833e-05	GO:0046656;GO:0008696;GO:0030170	folic acid biosynthetic process;4amino4deoxychorismate lyase activity;pyridoxal phosphate binding
[K].YFVGSVLSGGGSVPSEK.[A]	iTRAQ8plex [K]		1.23749e-05	0	1	3	3	A0A1D5YRG9	A0A1D5YRG9 [144-160]	0	2278.25	High	High	High	High	High	High	High	High	181.8	155.9	175.3	141.6	179	151.9	160.6	189.9	Unique	17	High	0	3.392e-06	GO:0005975;GO:0004553	carbohydrate metabolic process;hydrolase activity, hydrolyzing Oglycosyl compounds
[K].IVPATAIPDGWMGLDVGPDSIK.[T]	1xiTRAQ8plex [K/I]		7.37036e-08	0	3	10	14	P12783; W5H4V7; A0A1D6AGT9	P12783 [285-306]; W5H4V7 [285-306]; A0A1D6AGT9 [285-306]	0	2860.57	High	High	High	High	High	High	High	High	515.2	461.6	463.2	461.4	614.5	554.2	567.9	535.7	NotUnique	84	High	0	3.512e-07
[K].IVPATAIPDGWMGLDVGPDSIK.[T]	1xOxidation [M12]; 1xiTRAQ8plex [K/I]		2.73588e-05	0	3	10	4	P12783; W5H4V7; A0A1D6AGT9	P12783 [285-306]; W5H4V7 [285-306]; A0A1D6AGT9 [285-306]	0	2876.57	High	High	High	High	High	High	High	High	202.1	186.8	194.3	193.8	207.9	226.8	205	189.8	NotUnique	51	High	0	1.711e-05
[R].DMVEALSFSNMYAPEHLIINVK.[D]	1xiTRAQ8plex [K/D]		2.69283e-05	0	1	6	4	A0A096UMD6	A0A096UMD6 [351-372]	0	3129.66	High	High	High	High	High	High	High	High	143.2	145.2	169.8	176.8	168.4	185	159	161.6	Unique	27	High	0	7.82e-06	GO:0000105;GO:0009507;GO:0004399;GO:0051287;GO:0008270	histidine biosynthetic process ;chloroplast ;histidinol dehydrogenase activity;NAD binding;zinc ion b
[K].IFMVGSGALGCEFLK.[N]	1xiTRAQ8plex [K/I]; 1xCarbamidomethyl [C11]		2.00408e-06	0	2	3	2	P31251; P20973	P31251 [465-479]; P20973 [465-479]	0	2237.23	High	High	High	High	High	High	High	High	45.6	44.3	45.2	40.5	48.4	39.4	52.8	42.7	NotUnique	65	High	0	4.775e-07
[K].LANDGSGIGAALLAASHSQYADIY.[-]	1xiTRAQ8plex [N-Term]		5.03554e-11	0	3	5	7	A0A1D5S8X1; A0A1D5SR31; A0A1D5RVB4	A0A1D5S8X1 [484-507]; A0A1D5SR31 [484-507]; A0A1D5RVB4 [484-507]	0	2682.37	High	High	High	High	High	High	High	High	178.8	158	201.2	176.1	296.7	238.6	213.3	283.8	NotUnique	88	High	0	5.395e-12
[K].LAMQEFMILPTGASSFK.[E]	1xiTRAQ8plex [K/L]		0.000219227	0	1	3	1	A0A1D6BW25	A0A1D6BW25 [190-206]	0	2479.35	High	High	High	High	High	High	High	High	37.5	33.5	39.8	35.9	36	36.9	31.8	35.3	Unique	18	High	0	7.477e-05	GO:0006096;GO:0000015;GO:0000287;GO:0004634	glycolytic process ;phosphopyruvate hydratase complex ;magnesium ion binding;phosphopyruvate hydratas
[K].AGNAILMFTTNQR.[R]	1xiTRAQ8plex [N-Term]		3.81694e-05	0	1	7	4	A0A1D5Z5G2	A0A1D5Z5G2 [439-451]	0	1740.94	High	High	High	High	High	High	High	High	164.1	169.5	198.1	157	126.2	130.6	135.9	158.5	Unique	33	High	0	4.167e-05	GO:0005634;GO:0005524;GO:0004386;GO:0003723	nucleus ;ATP binding;helicase activity;RNA binding
[R].DATLNALIAAGFGAAGQR.[C]	1xiTRAQ8plex [N-Term]		2.41195e-06	0	2	6	1	A0A1D5U0Y2; A0A1D5UG29	A0A1D5U0Y2 [300-317]; A0A1D5UG29 [300-317]	0	2021.11	High	High	High	High	High	High	High	High	13.9	15.5	25.5	22.5	22.7	26	19	19.9	NotUnique	41	High	0	5.849e-07
[K].ALAFFYPLAGR.[I]	1xiTRAQ8plex [N-Term]		7.95071e-05	0	2	5	8	A6Q0N8; A6Q0N9	A6Q0N8 [81-91]; A6Q0N9 [66-76]	0	1529.88	High	High	High	High	High	High	High	High	232.7	154.7	220.8	175.5	162.1	161	182.9	174.2	NotUnique	50	High	0	2.516e-05
[K].INPLVPVDLVIDHSVQVDVAR.[S]	1xiTRAQ8plex [N-Term]		4.03178e-11	0	1	4	9	W5G5W2	W5G5W2 [194-214]	0	2602.49	High	High	High	High	High	High	High	High	316.5	268.5	328.9	298.7	326.5	339.2	282.6	307	Unique	76	High	0	4.266e-12	GO:0008152;GO:0051539;GO:0003994	metabolic process;4 iron, 4 sulfur cluster binding;aconitate hydratase activity
[K].VDAVVYLVDAYDKER.[F]	1xiTRAQ8plex [K/V]		9.26383e-05	0	1	8	6	A0A1D5YUV3	A0A1D5YUV3 [88-102]	1	2363.31	High	High	High	High	High	High	High	High	133.6	123.2	127.8	123.4	131.1	124.8	118.9	125.1	Unique	33	High	0	2.954e-05	GO:0006886;GO:0016192;GO:0005783;GO:0005794;GO:0005525	intracellular protein transport;vesiclemediated transport ;endoplasmic reticulum;Golgi apparatus ;GTP
[K].AFEPIMLAGR.[S]	1xiTRAQ8plex [N-Term]		0.000146417	0	1	5	6	W5FR38	W5FR38 [114-123]	0	1408.79	High	High	High	High	High	High	High	High	365.4	478.8	359.1	397.7	293.7	334.1	315.4	287.1	Unique	49	High	1.006e-05	0.0001013	GO:0006412;GO:0005840;GO:0003735	translation ;ribosome ;structural constituent of ribosome
[K].GIDENWEAAIEHNPEAFGR.[V]	1xiTRAQ8plex [N-Term]		8.64019e-11	0	1	8	1	W5H4P2	W5H4P2 [174-192]	0	2459.19	High	High	High	High	High	High	High	High	58.3	64	64.3	71.4	60.8	63.1	57.6	54.5	Unique	65	High	0	9.64e-12	GO:0004190	aspartictype endopeptidase activity
[K].TLGELPAGSVIGSASLR.[R]	1xiTRAQ8plex [N-Term]		5.19747e-09	0	2	9	8	A0A1D6B1Z0; W5GG81	A0A1D6B1Z0 [156-172]; W5GG81 [156-172]	0	1932.11	High	High	High	High	High	High	High	High	690.1	744.6	801.7	825.3	627.2	631.4	603.4	580.8	NotUnique	65	High	0	7.906e-10
[K].KGYEVIYMVDAIDEYAIGQLK.[E]	iTRAQ8plex [K]		1.11992e-11	0	2	12	12	F4Y595; Q0Q0I7	F4Y595 [487-507]; Q0Q0I7 [487-507]	1	3330.84	High	High	High	High	High	High	High	High	312.3	215	212.8	318.7	254.6	305.3	259.8	210.5	NotUnique	51	High	0	1.073e-12
[R].VSPQPGVPPEEAGAAVAAESSTGTWTTVWTDGLTSLDR.[Y]			6.2223e-09	0	2	17	28	G8D5C5; P11383	G8D5C5 [33-70]; P11383 [42-79]	0	3840.86	High	High	High	High	High	High	High	High									NoQuanValues	64	High	0	6.331e-07
[R].VSPQPGVPPEEAGAAVAAESSTGTWTTVWTDGLTSLDR.[Y]	1xiTRAQ8plex [N-Term]		1.66588e-13	0	2	17	193	G8D5C5; P11383	G8D5C5 [33-70]; P11383 [42-79]	0	4145.06	High	High	High	High	High	High	High	High	1729.7	1127.6	3261.2	2174.9	3931.7	3593.9	2961.3	4770	NotUnique	112	High	0	2.654e-13
[RK].LLAGVTIAHGGVIPNINPVLLPK.[KR]	1xiTRAQ8plex [K23]		6.54103e-05	0	2	44	16	A0A1D6CUB4; A0A1D5ZDN8	A0A1D6CUB4 [193-215]; A0A1D5ZDN8 [113-135]	0	2610.6	High	High	High	High	High	High	High	High	282.8	325.5	325.2	399.5	335.6	398.4	314.7	321.1	NotUnique	40	High	0	2.031e-05
[RK].LLAGVTIAHGGVIPNINPVLLPK.[KR]	1xiTRAQ8plex [K/L]		2.62585e-10	0	2	44	60	A0A1D6CUB4; A0A1D5ZDN8	A0A1D6CUB4 [193-215]; A0A1D5ZDN8 [113-135]	0	2914.81	High	High	High	High	High	High	High	High	767.5	938.4	642	600.7	735.3	580.7	717.7	763.1	NotUnique	95	High	0	3.193e-11
[R].SALDYLEMQPDLSALVR.[G]	1xiTRAQ8plex [N-Term]		5.28037e-08	0	2	3	4	A0A1D6AR95; A0A1D6B4T2	A0A1D6AR95 [348-364]; A0A1D6B4T2 [349-365]	0	2225.18	High	High	High	High	High	High	High	High	174.6	163.1	191.6	218.7	168.7	191.1	160	189.9	NotUnique	56	High	0	2.406e-07
[K].SINPDEAVAYGAAVQAAILSGEGNQK.[VE]	1xiTRAQ8plex [N-Term]		3.82306e-07	0	1	6	8	A0A1D5XJK8	A0A1D5XJK8 [372-397]	0	3181.69	High	High	High	High	High	High	High	High	253.7	303.5	218.9	311.9	206.2	234.1	205.8	181.8	Unique	70	High	0	8.071e-08	GO:0005524	ATP binding
[K].GFFEVTHDVSQLTCADFLR.[A]	1xiTRAQ8plex [N-Term]; 1xCarbamidomethyl [C14]		2.22848e-10	0	2	10	7	A0A1D6SEV8; A0A1D6C2U1	A0A1D6SEV8 [73-91]; A0A1D6C2U1 [73-91]	0	2546.27	High	High	High	High	High	High	High	High	240.8	284.7	322.2	303.2	275.8	308.3	261	278.8	NotUnique	54	High	0	2.683e-11
[R].AMVIINPGNPTGQCLSEANIR.[E]	1xiTRAQ8plex [N-Term]; 1xCarbamidomethyl [C14]		4.13923e-08	0	1	11	3	W5AUD8	W5AUD8 [214-234]	0	2559.33	High	High	High	High	High	High	High	High	124	105.1	126.1	110.4	126.4	130.4	128.1	123	Unique	45	High	0	7.392e-09	GO:0009058;GO:0003824;GO:0030170	biosynthetic process;catalytic activity;pyridoxal phosphate binding
[K].VMDDVLPFFESLK.[L]	1xiTRAQ8plex [K/V]		3.67833e-05	0	2	3	5	A0A1D5T6D6; W5BFA5	A0A1D5T6D6 [175-187]; W5BFA5 [284-296]	0	2148.19	High	High	High	High	High	High	High	High	153.2	193.9	126.1	214.5	106.3	135.6	104	111.9	NotUnique	44	High	0	1.095e-05
[K].EAPAVIESYFDKR.[I]	1xiTRAQ8plex [N-Term]		5.87003e-08	0	1	4	11	A0A077S1R3	A0A077S1R3 [97-109]	1	2133.18	High	High	High	High	High	High	High	High	539	580	540.9	545.9	631.9	645.8	573.8	533.7	Unique	34	High	0	1.074e-08	GO:0005740;GO:0004129;GO:0016787	mitochondrial envelope ;cytochromec oxidase activity;hydrolase activity
[K].YVSTMQQLMQNPQFVAMAER.[L]	1xiTRAQ8plex [Y]		7.17864e-10	0	3	9	6	A0A1D5X761; A0A1D5ZWY5; W5FGX7	A0A1D5X761 [212-231]; A0A1D5ZWY5 [152-171]; W5FGX7 [147-166]	0	2676.32	High	High	High	High	High	High	High	High	143.8	123.8	137.6	125.6	113.4	113.5	102.5	119	NotUnique	62	High	0	9.394e-11
[R].SIVFVTGEAAPYAK.[S]	1xiTRAQ8plex [K/S]		1.43594e-07	0	1	9	2	A0A1D6BW01	A0A1D6BW01 [137-150]	0	2061.18	High	High	High	High	High	High	High	High	194	221.2	215.6	194.6	201.9	196.2	188.3	184.5	Unique	66	High	0	2.803e-08	GO:0019252;GO:0009501;GO:0009507;GO:0004373	starch biosynthetic process ;amyloplast;chloroplast ;glycogen (starch) synthase activity
[R].QSVDLNSIAFLFDGR.[R]	1xiTRAQ8plex [N-Term]		5.87099e-11	0	1	3	7	A0A1D5UUN4	A0A1D5UUN4 [54-68]	0	1986.06	High	High	High	High	High	High	High	High	437.6	560.1	363.2	379.2	291.5	289.6	314.6	280.7	Unique	88	High	0	6.369e-12	GO:0016925;GO:0005634;	protein sumoylation ;nucleus ;
[K].AVLADDGGTVADVTPGVGAALTSILQK.[V]	1xiTRAQ8plex [K/A]		6.35614e-11	0	1	1	2	A0A1D5ZUV0	A0A1D5ZUV0 [383-409]	0	3147.77	High	High	High	High	High	High	High	High	75.9	73.4	85.3	88	84.2	96.8	76.9	92.4	Unique	92	High	0	6.949e-12	GO:0016491	oxidoreductase activity
[K].VTFTAEDAEDSAPSSAFVK.[S]	1xiTRAQ8plex [K/V]		1.18687e-08	0	1	4	1	A0A1D5ZY29	A0A1D5ZY29 [136-154]	0	2580.33	High	High	High	High	High	High	High	High	126.7	141.4	133.8	137.3	113.5	112.2	120.2	114.5	Unique	46	High	0	1.924e-09
[K].VKPDVILGLSAVGGLFSK.[E]	iTRAQ8plex [K]		7.62228e-05	0	1	8	1	A0A1D5TIV5	A0A1D5TIV5 [426-443]	0	2712.68	High	High	High	High	High	High	High	High	35.6	37.1	30	34.6	31.2	43.2	37.9	37.2	Unique	26	High	0	2.402e-05	GO:0006108;GO:0004471;GO:0046872;GO:0051287	malate metabolic process;malate dehydrogenase (decarboxylating) (NAD+) activity;metal ion binding;NAD
[K].LFNAVAVEDLIVK.[E]	1xiTRAQ8plex [K/L]		6.30381e-05	0	1	4	4	A0A1D6C4A1	A0A1D6C4A1 [230-242]	0	2039.24	High	High	High	High	High	High	High	High	226.1	139.5	180.3	158.8	129.8	120.6	126.1	137.2	Unique	56	High	0	4.191e-05	GO:0006950;GO:0009228;GO:0052837;GO:0009570;GO:0005829;GO:0046872;GO:0016491	response to stress;thiamine biosynthetic process;thiazole biosynthetic process ;chloroplast stroma;cy
[R].ALLEMMIFHLPSPSK.[A]	1xiTRAQ8plex [K/A]		3.72321e-07	0	2	8	5	A0A1D5X0F1; A0A1D5Z9W3	A0A1D5X0F1 [145-159]; A0A1D5Z9W3 [331-345]	0	2322.32	High	High	High	High	High	High	High	High	136.9	131.2	162.6	150.5	196.9	197.4	183.1	207.1	NotUnique	51	High	0	7.816e-08
[K].TGINPAEIGDVVVGTVLGPGSQR.[A]	1xiTRAQ8plex [N-Term]		2.26415e-10	0	2	2	9	A0A1D6AK13; D2KZ12	A0A1D6AK13 [87-109]; D2KZ12 [86-108]	0	2540.4	High	High	High	High	High	High	High	High	329.8	276.4	355.9	298.2	308.3	321.1	283.7	344.6	NotUnique	89	High	0	4.899e-10
[R].ALLEMMIFHLPSPSK.[A]	1xOxidation [M]; 1xiTRAQ8plex [K/A]		2.84236e-07	0	2	8	7	A0A1D5X0F1; A0A1D5Z9W3	A0A1D5X0F1 [145-159]; A0A1D5Z9W3 [331-345]	0	2338.31	High	High	High	High	High	High	High	High	69.5	64.8	61.4	60.4	59.3	70.2	70	56.2	NotUnique	57	High	0	1.153e-07
[R].GALGPFGLLVLANR.[A]	1xiTRAQ8plex [N-Term]		4.82597e-08	0	1	5	6	A0A165ZZC4	A0A165ZZC4 [519-532]	0	1702.03	High	High	High	High	High	High	High	High	143.1	216.1	151.7	157.2	142.6	177.4	146.3	176.6	Unique	66	High	0	8.717e-09	GO:0005975;GO:0016021;GO:0004575;GO:0016740	carbohydrate metabolic process ;integral component of membrane ;sucrose alphaglucosidase activity;tra
[R].LSLLEQIYVPR.[D]	1xiTRAQ8plex [N-Term]		7.89257e-06	0	2	19	1	I3NM23; A0A1D6RYF1	I3NM23 [244-254]; A0A1D6RYF1 [244-254]	0	1634.98	High	High	High	High	High	High	High	High	13.7	10.9	13	11.2	9.1	14.5	13.7	8.7	NotUnique	67	High	0	2.093e-06
[R].LMDYGFHGPTMSWPVPGTLMIEPTESESK.[VA]	1xiTRAQ8plex [K/L]		5.93315e-10	0	2	7	5	A0A077S2R7; A0A1D5WPC9	A0A077S2R7 [900-928]; A0A1D5WPC9 [790-818]	0	3845.9	High	High	High	High	High	High	High	High	156.5	112.7	184.3	174.8	194.1	238.3	189.1	189	NotUnique	43	High	0	7.678e-11
[R].EAEYYQLLGLADYINEK.[L]	iTRAQ8plex [Y]		2.44836e-05	0	1	5	3	A0A1D5XFC9	A0A1D5XFC9 [92-108]	0	2640.4	High	High	High	High	High	High	High	High	28.8	36.8	37.7	39	37.9	45.3	32.7	37.3	Unique	31	High	0	7.084e-06	GO:0051260;	protein homooligomerization;
[R].LDHPNFYYDLEDVLFDHVSGR.[D]	1xiTRAQ8plex [N-Term]		3.24406e-06	0	1	2	4	A0A1D5VA29	A0A1D5VA29 [178-198]	0	2855.39	High	High	High	High	High	High	High	High	156	138.3	176.1	159.1	161.9	177.6	139.3	169.9	Unique	36	High	0	8.013e-07
[R].AKESAQDILNLKPLIDKK.[Q]	iTRAQ8plex [K]		5.86836e-06	0	1	4	3	A0A1D5TQ60	A0A1D5TQ60 [116-133]	2	3545.2	High	High	High	High	High	High	High	High	192.3	203.6	257.1	231.4	415.6	411.6	289.7	345	Unique	18	High	0	4.793e-05	GO:0015979;GO:0019898;GO:0009654;GO:0005509	photosynthesis ;extrinsic component of membrane;photosystem II oxygen evolving complex ;calcium ion b
[R].RMPTFFETFPVVLVDEEGIVR.[A]	1xiTRAQ8plex [N-Term]		3.78365e-11	0	1	1	23	P24065	P24065 [358-378]	1	2785.49	High	High	High	High	High	High	High	High	335.3	253.4	467.5	341.5	567.9	558.2	500.3	696.9	Unique	74	High	0	2.85e-10	GO:0009772;GO:0018298;GO:0009535;GO:0016021;GO:0009523;GO:0016168;GO:0045156	photosynthetic electron transport in photosystem II;proteinchromophore linkage ;chloroplast thylakoid
[K].AFTVLEHPVVVSTAEK.[L]	1xiTRAQ8plex [K/A]		3.31414e-08	0	1	1	3	A0A1D5RUM5	A0A1D5RUM5 [213-228]	0	2335.35	High	High	High	High	High	High	High	High	253.7	268.8	255.6	271.4	215.2	232.3	217.9	245	Unique	50	High	0	1.411e-06	GO:0016491	oxidoreductase activity
[R].RMPTFFETFPVVLVDEEGIVR.[A]	1xOxidation [M2]; 1xiTRAQ8plex [N-Term]		6.38883e-08	0	1	1	11	P24065	P24065 [358-378]	1	2801.48	High	High	High	High	High	High	High	High	224.5	191.9	284.7	242.4	311.3	349.7	270.2	336.7	Unique	50	High	0	1.175e-08	GO:0009772;GO:0018298;GO:0009535;GO:0016021;GO:0009523;GO:0016168;GO:0045156	photosynthetic electron transport in photosystem II;proteinchromophore linkage ;chloroplast thylakoid
[K].TGINPAEIGDVVVGTVLGPGSQR.[A]			1.19301e-06	0	2	2	2	A0A1D6AK13; D2KZ12	A0A1D6AK13 [87-109]; D2KZ12 [86-108]	0	2236.19	High	High	High	High	High	High	High	High									NoQuanValues	78	High	0	2.746e-07
[R].VTDGIYEGIAIGGDVFPGSTLSDHILR.[F]	1xiTRAQ8plex [N-Term]		2.71117e-14	0	2	16	6	W5HZR7; W5DFE7	W5HZR7 [190-216]; W5DFE7 [190-216]	0	3106.64	High	High	High	High	High	High	High	High	107.2	97.4	118.7	114.8	114.3	112.2	100.1	113.7	NotUnique	73	High	0	1.65e-15
[K].YDDLLDTFWAR.[H]	1xiTRAQ8plex [N-Term]		3.63966e-05	0	1	3	7	A0A1D5SUQ4	A0A1D5SUQ4 [159-169]	0	1718.87	High	High	High	High	High	High	High	High	328.1	307.8	338.6	319.6	333.5	347.8	353.1	337.6	Unique	32	High	0.0001438	0.000995	GO:0008113	peptidemethionine (S)Soxide reductase activity
[K].IFVGNVPADMPSER.[L]	1xiTRAQ8plex [N-Term]		0.000104569	0	1	3	2	A0A077S144	A0A077S144 [178-191]	0	1835.96	High	High	High	High	High	High	High	High	266.5	291.8	231.4	256.2	210.9	218.8	213.5	198.7	Unique	19	High	5.575e-05	0.0004375	GO:0003676;GO:0000166	nucleic acid binding;nucleotide binding
[R].VAVASALAATAVPAIVTAR.[G]	1xiTRAQ8plex [N-Term]		1.44364e-08	0	1	10	6	A0A1D5SD16	A0A1D5SD16 [125-143]	0	2056.24	High	High	High	High	High	High	High	High	123.9	133.1	132.9	148.7	135.3	190.5	148.4	140.5	Unique	67	High	0	2.377e-09	GO:0006412;GO:0005840;GO:0003735	translation ;ribosome ;structural constituent of ribosome
[RK].FADLVDQHVEELAALDTVDAGK.[L]	1xiTRAQ8plex [K/F]		1.28477e-06	0	1	7	1	A0A1D5V8V6	A0A1D5V8V6 [90-111]	0	2964.58	High	High	High	High	High	High	High	High	48	38.7	52.6	46.4	46.8	55.1	48.4	47.3	Unique	32	High	0	2.961e-07	GO:0016620	oxidoreductase activity, acting on the aldehyde or oxo group of donors, NAD or NADP as acceptor
[R].FAVFDFDFTTPEDVPK.[S]	1xiTRAQ8plex [K/F]		6.59535e-09	0	2	3	30	A0A0A7NVN8; A0A1D5Z4H9	A0A0A7NVN8 [66-81]; A0A1D5Z4H9 [66-81]	0	2483.3	High	High	High	High	High	High	High	High	1724.2	2083.9	1478.9	1753.4	1150.7	1176	1211.6	1074.1	NotUnique	62	High	0	5.197e-06
[K].AGFTAEEMVLLLAGGHSIGK.[V]	1xiTRAQ8plex [K/A]		4.554e-12	0	3	3	12	W5DVT6; W5EHF8; W5E6C6	W5DVT6 [177-196]; W5EHF8 [174-193]; W5E6C6 [176-195]	0	2609.46	High	High	High	High	High	High	High	High	190.4	173.9	223.1	198.3	732.2	585.4	466	520.8	NotUnique	85	High	0	4.076e-13
[K].AGFTAEEMVLLLAGGHSIGK.[V]	1xOxidation [M8]; 1xiTRAQ8plex [K/A]		3.43924e-08	0	3	3	2	W5DVT6; W5EHF8; W5E6C6	W5DVT6 [177-196]; W5EHF8 [174-193]; W5E6C6 [176-195]	0	2625.45	High	High	High	High	High	High	High	High	62.2	63.5	77.4	70	111.6	102.8	88.1	91.6	NotUnique	53	High	0	6.041e-09
[K].TNLNVEQVFFSIAR.[D]	1xiTRAQ8plex [N-Term]		2.38709e-09	0	1	5	7	A0A1D5SG43	A0A1D5SG43 [162-175]	0	1942.07	High	High	High	High	High	High	High	High	451.9	316.8	472.1	323.8	452.8	405.5	427.1	494.6	Unique	49	High	0	2.288e-07	GO:0007264;GO:0005622;GO:0005525	small GTPase mediated signal transduction ;intracellular ;GTP binding
[K].VVIEIDEIVDAEK.[A]	1xiTRAQ8plex [K/V]		2.5007e-05	0	2	4	5	A0A1D6BWF0; A0A1D6CIA9	A0A1D6BWF0 [211-223]; A0A1D6CIA9 [211-223]	0	2080.2	High	High	High	High	High	High	High	High	62.3	59.4	90.5	108.2	79.7	129.5	92.1	159.4	NotUnique	41	High	0	7.211e-06
[K].FDNSYFIELLK.[G]	1xiTRAQ8plex [K/F]		1.48136e-05	0	1	7	6	A0A1D6BU42	A0A1D6BU42 [183-193]	0	1997.12	High	High	High	High	High	High	High	High	365.3	305	309.5	304.9	340.5	308.8	381.3	313.8	Unique	62	High	0	4.105e-06	GO:0006979;GO:0016021;GO:0020037;GO:0004601	response to oxidative stress ;integral component of membrane ;heme binding;peroxidase activity
[K].SGVGVASMGVMRPELVMK.[S]	1xiTRAQ8plex [K/S]		1.90107e-08	0	1	5	3	A0A1D5X661	A0A1D5X661 [126-143]	0	2456.36	High	High	High	High	High	High	High	High	287.8	181.8	272.7	186.6	352.6	279.3	355.2	289.6	Unique	54	High	0	3.185e-09	GO:0015991;GO:0016021;GO:0033179;GO:0005774;GO:0015078	ATP hydrolysis coupled proton transport ;integral component of membrane;protontransporting Vtype ATPa
[R].NPEEIPWAAAGAEYVVESTGVFTDKDK.[A]	iTRAQ8plex [K]		2.66846e-14	0	1	11	22	A0A096UTL2	A0A096UTL2 [83-109]	1	3836.02	High	High	High	High	High	High	High	High	850.9	1072.8	742.8	1118.9	1253.4	1176.1	934.2	979.6	Unique	50	High	0	1.14e-11	GO:0006006;GO:0051287;GO:0050661;GO:0016620	glucose metabolic process;NAD binding;NADP binding;oxidoreductase activity, acting on the aldehyde or
[K].DLGQLIEQTTVEQLGIAR.[K]	1xiTRAQ8plex [N-Term]		2.5037e-10	0	2	5	8	W5FKY4; A0A1D5ZRE6	W5FKY4 [350-367]; A0A1D5ZRE6 [350-367]	0	2288.28	High	High	High	High	High	High	High	High	294.8	261.6	306.9	283.9	378.5	319.9	278.2	321.1	NotUnique	107	High	0	5.205e-11
[K].LDAQLSGLLSEASAEEDFTGK.[A]	1xiTRAQ8plex [K/L]		3.52606e-05	0	2	2	1	A0A1D6A916; A0A1D6B557	A0A1D6A916 [161-181]; A0A1D6B557 [170-190]	0	2789.47	High	High	High	High	High	High	High	High	38.1	35.8	39.3	41.7	45.2	50.5	42.1	46.9	NotUnique	15	High	0	1.044e-05
[R].TPLSITPGSSVLYSK.[Y]	1xiTRAQ8plex [K/T]		2.13597e-09	0	2	3	6	W5FRF1; W5FB83	W5FRF1 [285-299]; W5FB83 [210-224]	0	2158.26	High	High	High	High	High	High	High	High	494.9	587.1	569.8	674.3	448	490.1	447	454.7	NotUnique	79	High	0	3.049e-10
[R].VTDGIYEGIAIGGDVFPGSTLSDHILR.[F]			0.000172289	0	2	16	2	W5HZR7; W5DFE7	W5HZR7 [190-216]; W5DFE7 [190-216]	0	2802.43	High	High	High	High	High	High	High	High									NoQuanValues	4	High	0	5.767e-05
[K].HIEDMHVLITTPFHPAYVTAER.[I]	1xiTRAQ8plex [N-Term]		1.15572e-06	0	1	5	1	W5HFK6	W5HFK6 [85-106]	0	2881.5	High	High	High	High	High	High	High	High	68.4	48.7	53.4	45.1	51.1	52.3	49.7	49.5	Unique	14	High	0	2.641e-07	GO:0042183;GO:0005739;GO:0008863;GO:0051287;GO:0016616	formate catabolic process ;mitochondrion ;formate dehydrogenase (NAD+) activity;NAD binding;oxidoredu
[R].GFGFVTYGSADEVNNAISNLDGVDLDGR.[Q]	1xiTRAQ8plex [N-Term]		3.44054e-15	0	2	4	9	A0A1D5TJX5; A0A1D5UVP2	A0A1D5TJX5 [233-260]; A0A1D5UVP2 [234-261]	0	3206.55	High	High	High	High	High	High	High	High	359.6	361.6	424.3	467.2	372.1	370.5	318.7	409.7	NotUnique	115	High	0	1.789e-16
[K].EVEDLEAGGIQVIQIDEAALR.[E]	1xiTRAQ8plex [N-Term]		1.50674e-16	0	5	22	15	W5DR86; A0A1D5XVG2; A0A1D6S216; W5ET88; A0A096USZ7	W5DR86 [591-611]; A0A1D5XVG2 [591-611]; A0A1D6S216 [627-647]; W5ET88 [591-611]; A0A096USZ7 [590-610]	0	2572.38	High	High	High	High	High	High	High	High	613	371.9	494.6	667.1	464.8	579.8	438.2	455.4	NotUnique	126	High	0	6.199e-18
[R].FIFDQDIAIAAMGPIK.[S]	1xiTRAQ8plex [K/F]		4.72457e-07	0	2	4	7	A0A1D5Y4N6; A0A1D6RW70	A0A1D5Y4N6 [499-514]; A0A1D6RW70 [498-513]	0	2358.34	High	High	High	High	High	High	High	High	215.4	205.5	222.4	215.7	275.8	265.3	245.2	259.7	NotUnique	69	High	0	5.906e-07
[R].VALQSDDVELVAVNDPFITTEYMTYMFK.[Y]	1xOxidation [M26]; 1xiTRAQ8plex [K/V]		1.5222e-09	0	1	4	3	C7C4X1	C7C4X1 [21-48]	0	3863.96	High	High	High	High	High	High	High	High	48.1	46.3	59.3	52.9	54.7	59.3	50.6	59.9	Unique	78	High	0	2.109e-10	GO:0006006;GO:0051287;GO:0050661;GO:0016620	glucose metabolic process;NAD binding;NADP binding;oxidoreductase activity, acting on the aldehyde or
[R].ILVTGGAGFIGSHLVDK.[L]	1xiTRAQ8plex [K/I]		4.72564e-11	0	1	4	7	W5DZS4	W5DZS4 [35-51]	0	2292.35	High	High	High	High	High	High	High	High	558.3	587	466.2	602.9	355.2	390.6	386.5	337.3	Unique	88	High	0	5.046e-12
[R].EMTLGFVDLLRDDFIEK.[D]	1xiTRAQ8plex [K/E]		4.04537e-05	0	1	5	4	P11383	P11383 [340-356]	1	2345.24	High	High	High	High	High	High	High	High	96.7	81.6	156.7	234.8	208.3	483.2	207.1	153.5	Unique	30	High	1.006e-05	8.683e-05	GO:0009853;GO:0019253;GO:0009507;GO:0000287;GO:0004497;GO:0016984	photorespiration;reductive pentosephosphate cycle ;chloroplast ;magnesium ion binding;monooxygenase a
[R].EMTLGFVDLLRDDFIEK.[D]	1xiTRAQ8plex [K/E]		1.11419e-14	0	1	5	60	P11383	P11383 [340-356]	1	2649.44	High	High	High	High	High	High	High	High	1695.4	764.9	2605.6	2201.2	3570.4	4226.9	4247	3274.1	Unique	77	High	0	6.328e-16	GO:0009853;GO:0019253;GO:0009507;GO:0000287;GO:0004497;GO:0016984	photorespiration;reductive pentosephosphate cycle ;chloroplast ;magnesium ion binding;monooxygenase a
[R].EMTLGFVDLLRDDFIEK.[D]	1xOxidation [M2]; 1xiTRAQ8plex [K/E]		6.57563e-05	0	1	5	15	P11383	P11383 [340-356]	1	2665.44	High	High	High	High	High	High	High	High	365.1	214.4	490.6	414.6	635.4	724.2	789.2	511.3	Unique	13	High	0	3.733e-05	GO:0009853;GO:0019253;GO:0009507;GO:0000287;GO:0004497;GO:0016984	photorespiration;reductive pentosephosphate cycle ;chloroplast ;magnesium ion binding;monooxygenase a
[R].LPYLSSGAPGFALLEAAR.[K]	1xiTRAQ8plex [N-Term]		5.25111e-06	0	1	3	3	A0A1D5UQ46	A0A1D5UQ46 [302-319]	0	2137.2	High	High	High	High	High	High	High	High	59.8	56.1	82.9	72.2	85.7	86.9	74.7	90.4	Unique	64	High	0	3.454e-06	GO:0003824	catalytic activity
[K].ATSLSSASVDDAAVIEELIAK.[L]	1xiTRAQ8plex [K/A]		4.22827e-10	0	3	5	3	A0A1D5ZZD7; P31251; P20973	A0A1D5ZZD7 [485-505]; P31251 [812-832]; P20973 [812-832]	0	2698.5	High	High	High	High	High	High	High	High	152.5	135.3	131.5	136.2	125.7	141.6	131.5	123.8	NotUnique	58	High	0	5.324e-11
[R].VALQSDDVELVAVNDPFITTEYMTYMFK.[Y]	1xiTRAQ8plex [K/V]		6.12593e-14	0	1	4	4	C7C4X1	C7C4X1 [21-48]	0	3847.96	High	High	High	High	High	High	High	High	196.3	232	219.1	197	243	247.7	219.7	236.6	Unique	108	High	0	4.882e-14	GO:0006006;GO:0051287;GO:0050661;GO:0016620	glucose metabolic process;NAD binding;NADP binding;oxidoreductase activity, acting on the aldehyde or
[K].GQQATTLLDLMIIR.[A]	1xiTRAQ8plex [N-Term]		3.83717e-05	0	1	2	3	W5G1F4	W5G1F4 [94-107]	0	1877.08	High	High	High	High	High	High	High	High	153.7	129.4	156.4	156.8	145.7	157.1	131.1	150.2	Unique	30	High	0	1.147e-05
[R].ILVTGGAGFIGSHLVDK.[L]	1xiTRAQ8plex [K17]		3.07332e-05	0	1	4	4	W5DZS4	W5DZS4 [35-51]	0	1988.15	High	High	High	High	High	High	High	High	250.5	285.4	277	436.8	238.4	289.5	250.6	229.3	Unique	56	High	0	9.002e-06
[K].DGLPALGPLEFYSVVSQK.[V]	1xiTRAQ8plex [K/D]		2.19277e-06	0	1	3	2	W5EF50	W5EF50 [177-194]	0	2528.42	High	High	High	High	High	High	High	High	36	31.8	37	48.6	39.2	46.5	36.2	35.9	Unique	40	High	0	5.57e-07	GO:0006810;GO:0005524;GO:0016887	transport;ATP binding;ATPase activity
[K].EVYAHWVPEANIITTNLWSAELSK.[L]	iTRAQ8plex [K]		3.80311e-08	0	1	3	4	A0A1D5YI87	A0A1D5YI87 [193-216]	0	3379.81	High	High	High	High	High	High	High	High	140.2	136.1	124.5	221.4	95.5	93.8	89.1	96.4	Unique	34	High	0	1.276e-06	GO:0051287;GO:0003979	NAD binding;UDPglucose 6dehydrogenase activity
[R].DIVTVEDIATVIPNCLR.[H]	1xiTRAQ8plex [N-Term]; 1xCarbamidomethyl [C15]		0.000173195	0	1	8	1	A0A1D6BP32	A0A1D6BP32 [379-395]	0	2232.22	High	High	High	High	High	High	High	High	22.8	22.9	29.4	30.6	31.2	34.1	30.7	36.5	Unique	25	High	0	5.804e-05	GO:0015995;GO:0015979;GO:0009507;GO:0005524;GO:0016851	chlorophyll biosynthetic process;photosynthesis ;chloroplast ;ATP binding;magnesium chelatase activit
[K].NAPSIIFIDEIDSIAPK.[R]	1xiTRAQ8plex [K/N]		2.68159e-07	0	1	8	19	A0A1D5Y3Q3	A0A1D5Y3Q3 [309-325]	0	2451.4	High	High	High	High	High	High	High	High	816.8	777.2	781.5	764.8	792.7	727.5	737.7	818	Unique	67	High	0	5.495e-08	GO:0005524;GO:0016787	ATP binding;hydrolase activity
[K].SFLMPIEGIFSIQGR.[G]	1xiTRAQ8plex [N-Term]		1.2316e-07	0	1	5	13	A0A1D5ZWW7	A0A1D5ZWW7 [265-279]	0	1999.1	High	High	High	High	High	High	High	High	538.4	550.9	555.4	430.2	548	532.3	516.4	566.7	Unique	63	High	0	5.94e-07	GO:0005622;GO:0005525;GO:0003924;GO:0003746	intracellular ;GTP binding;GTPase activity;translation elongation factor activity
[K].SFLMPIEGIFSIQGR.[G]	1xOxidation [M4]; 1xiTRAQ8plex [N-Term]		5.36346e-06	0	1	5	5	A0A1D5ZWW7	A0A1D5ZWW7 [265-279]	0	2015.09	High	High	High	High	High	High	High	High	165	151.6	201.6	163	224.8	229.8	197.9	235.5	Unique	36	High	0	1.685e-06	GO:0005622;GO:0005525;GO:0003924;GO:0003746	intracellular ;GTP binding;GTPase activity;translation elongation factor activity
[K].SGTTPLSPAIVFILDK.[V]	1xiTRAQ8plex [K/S]		2.57041e-07	0	3	11	16	A0A1D5VJZ1; A0A077RZB4; A0A1D5WR57	A0A1D5VJZ1 [108-123]; A0A077RZB4 [108-123]; A0A1D5WR57 [108-123]	0	2267.35	High	High	High	High	High	High	High	High	910.1	697.1	844.2	655.9	547.2	462.3	545.7	522.2	NotUnique	70	High	0	5.26e-08
[R].WSAFVDDGK.[I]	1xiTRAQ8plex [K/W]		4.94464e-05	0	1	5	2	A0A1D5VII8	A0A1D5VII8 [208-216]	0	1632.88	High	High	High	High	High	High	High	High	214.1	257	198.2	199.6	183.8	188.7	190.7	176.5	Unique	35	High	0	1.508e-05	GO:0045454;GO:0005623;GO:0016491	cell redox homeostasis ;cell ;oxidoreductase activity
[R].VALQSDDVELVAVNDPFITTEYMTYMFK.[Y]	1xiTRAQ8plex [K28]		0.000190333	0	1	4	1	C7C4X1	C7C4X1 [21-48]	0	3543.76	High	High	High	High	High	High	High	High	29.8	32.9	49	65.2	41.9	91.3	37.3	47.3	Unique	30	High	0	6.423e-05	GO:0006006;GO:0051287;GO:0050661;GO:0016620	glucose metabolic process;NAD binding;NADP binding;oxidoreductase activity, acting on the aldehyde or
[R].VLDALFPSVLGGTCAIPGAFGCGK.[T]	1xiTRAQ8plex [K/V]; 2xCarbamidomethyl [C14; C22]		6.82304e-05	0	2	10	1	A0A1D6SC42; A0A1D6SDU1	A0A1D6SC42 [288-311]; A0A1D6SDU1 [290-313]	0	3015.63	High	High	High	High	High	High	High	High	55.7	51.9	71.6	59.9	73.2	65.6	57.9	72	NotUnique	8	High	0	2.126e-05
[R].FIFDQDIAIAAMGPIK.[S]	1xOxidation [M12]; 1xiTRAQ8plex [K/F]		3.80288e-07	0	2	4	3	A0A1D5Y4N6; A0A1D6RW70	A0A1D5Y4N6 [499-514]; A0A1D6RW70 [498-513]	0	2374.33	High	High	High	High	High	High	High	High	96.8	81.6	101.2	96.3	99.8	106.5	94.3	99.4	NotUnique	54	High	0	8.019e-08
[R].SLIANLSAANCYK.[S]	1xiTRAQ8plex [K/S]; 1xCarbamidomethyl [C11]		5.96359e-07	0	3	9	3	A0A1D6AC03; A0A1D6AK65; W5GZ18	A0A1D6AC03 [133-145]; A0A1D6AK65 [134-146]; W5GZ18 [133-145]	0	2033.13	High	High	High	High	High	High	High	High	350.9	358.1	343	394.6	342.2	314.5	396.9	341	NotUnique	53	High	0	1.301e-07
[K].LIGFLGGTDGLLAQK.[T]	1xiTRAQ8plex [K/L]		4.35593e-05	0	1	3	6	W5GA68	W5GA68 [121-135]	0	2111.27	High	High	High	High	High	High	High	High	73.1	63.3	58.8	53.2	44.7	47.8	55.4	44	Unique	59	High	0	1.317e-05	GO:0006002;GO:0005737;GO:0003872;GO:0005524;GO:0047334;GO:0046872	fructose 6phosphate metabolic process ;cytoplasm ;6phosphofructokinase activity;ATP binding;diphospha
[R].GMTGMLWETSLLDPEEGIR.[F]	1xiTRAQ8plex [N-Term]		1.70144e-12	0	2	5	13	A0A1D6AIF0; W5H1Q1	A0A1D6AIF0 [81-99]; W5H1Q1 [81-99]	0	2439.22	High	High	High	High	High	High	High	High	376.9	348.2	454.7	410.5	800.3	695.6	597	835.9	NotUnique	73	High	0	8.002e-10
[R].TMLYGGIYGYPSDQK.[S]	1xiTRAQ8plex [K/T]		3.04443e-06	0	2	3	2	W5EG56; A0A1D5XM65	W5EG56 [330-344]; A0A1D5XM65 [330-344]	0	2301.2	High	High	High	High	High	High	High	High	80.8	64.5	89.6	74.9	93.8	89	88.6	90.5	NotUnique	32	High	0	7.494e-07
[K].IYSEMIGNVMTDAR.[S]			6.33717e-05	0	1	4	1	A0A1D6CH77	A0A1D6CH77 [345-358]	0	1599.75	High	High	High	High	High	High	High	High									NoQuanValues	20	High	0	1.967e-05	GO:0006002;GO:0005737;GO:0003872;GO:0005524;GO:0047334;GO:0046872	fructose 6phosphate metabolic process ;cytoplasm ;6phosphofructokinase activity;ATP binding;diphospha
[K].TAEQTPLSALYVSK.[L]	1xiTRAQ8plex [K/T]		4.25048e-09	0	2	4	7	A0A1D6SE59; A0A1D6BV92	A0A1D6SE59 [244-257]; A0A1D6BV92 [241-254]	0	2116.21	High	High	High	High	High	High	High	High	712.4	788.7	577.4	753.8	566.2	591.4	618.4	561.6	NotUnique	60	High	0	5.782e-08
[R].LGSEVTVVEFAPDIVPSMDGEIR.[K]	1xiTRAQ8plex [N-Term]		5.08886e-10	0	1	4	5	W4ZUZ6	W4ZUZ6 [231-253]	0	2764.44	High	High	High	High	High	High	High	High	149.3	129	188	159.8	204.8	178.6	149.1	170.3	Unique	65	High	0	6.507e-11	GO:0045454;GO:0005623;GO:0004148;GO:0050660	cell redox homeostasis ;cell ;dihydrolipoyl dehydrogenase activity;flavin adenine dinucleotide bindin
[K].MFVLDEADEMLSR.[G]	1xiTRAQ8plex [N-Term]		7.68958e-09	0	2	7	23	A0A0C4BKH5; W5GF95	A0A0C4BKH5 [186-198]; W5GF95 [186-198]	0	1859.92	High	High	High	High	High	High	High	High	1158.3	989.1	1049.3	1008.6	1105.9	990.1	1008.9	1097.8	NotUnique	78	High	0	6.186e-07
[K].WGNLEFPLPFGR.[V]	1xiTRAQ8plex [N-Term]		1.18621e-05	0	1	9	8	W5EAR8	W5EAR8 [286-297]	0	1736.94	High	High	High	High	High	High	High	High	523.7	530.6	495.1	472.2	356.2	351.4	351.9	381	Unique	39	High	0	3.248e-06	GO:0005524	ATP binding
[K].YESGWWEAFLPPK.[S]	iTRAQ8plex [Y]		8.14718e-06	0	1	4	12	A0A1D5XLQ8	A0A1D5XLQ8 [196-208]	0	2218.18	High	High	High	High	High	High	High	High	248.8	243.3	302.2	279	253.1	236.4	219.2	238	Unique	48	High	0	2.165e-06
[R].VTLFLNLANDPTIER.[I]	1xiTRAQ8plex [N-Term]		5.22477e-08	0	1	10	14	W5HAH2	W5HAH2 [235-249]	0	2020.14	High	High	High	High	High	High	High	High	722.4	538.3	751.1	565.1	714.5	623.8	649.8	772.6	Unique	59	High	0	1.132e-07	GO:0015991;GO:0046034;GO:0033180;GO:0005524;GO:0016820	ATP hydrolysis coupled proton transport;ATP metabolic process ;protontransporting Vtype ATPase, V1 do
[KR].RANVDPSLVQEVFFGNVLSANLGQAPAR.[Q]	1xiTRAQ8plex [N-Term]		3.1603e-10	0	2	10	2	A0A1D5Z8U3; A0A1D5ZZQ9	A0A1D5Z8U3 [44-71]; A0A1D5ZZQ9 [44-71]	1	3273.76	High	High	High	High	High	High	High	High	35.2	26.5	48.7	40.6	48.2	49.2	41.5	58.8	NotUnique	67	High	0	3.895e-11
[K].FTVIFDTGSSNLWVPSAK.[C]	1xiTRAQ8plex [K/F]		1.65655e-07	0	1	7	5	A0A1D5SQ78	A0A1D5SQ78 [104-121]	0	2577.42	High	High	High	High	High	High	High	High	145.1	135.3	167.6	130.8	173.9	163	166.7	150.5	Unique	65	High	0	1.448e-06	GO:0006629;GO:0004190	lipid metabolic process;aspartictype endopeptidase activity
[K].AMDLEVTVVSGK.[H]	1xiTRAQ8plex [K/A]		0.000148742	0	1	5	2	A0A077RYE6	A0A077RYE6 [48-59]	0	1857.06	High	High	High	High	High	High	High	High	191.5	183.7	191.5	197.6	186.1	195.4	173.6	162.3	Unique	18	High	0	4.925e-05
[K].EGSDDIGMAQLPEIR.[S]	1xiTRAQ8plex [N-Term]		1.60485e-08	0	2	3	1	A0A1D6AM64; A0A1D6B664	A0A1D6AM64 [142-156]; A0A1D6B664 [144-158]	0	1934.98	High	High	High	High	High	High	High	High	95.3	95.8	127.4	107.5	288.6	220	201.7	215.2	NotUnique	35	High	0	2.656e-09
[K].MFVLDEADEMLSR.[G]	1xOxidation [M]; 1xiTRAQ8plex [N-Term]		6.38689e-06	0	2	7	17	A0A0C4BKH5; W5GF95	A0A0C4BKH5 [186-198]; W5GF95 [186-198]	0	1875.91	High	High	High	High	High	High	High	High	1058.3	1054	1098.8	1026.2	972.5	1020.1	962.7	945.6	NotUnique	41	High	0	2.559e-06
[M].AATGGSDDEVHFDFFPLVR.[Q]	1xAcetyl [N-Term]	A0A1D6SCS1 1xAcetyl [N-Term]	1.6037e-05	0	1	1	2	A0A1D6SCS1	A0A1D6SCS1 [2-20]	0	2121.99	High	High	High	High	High	High	High	High									NoQuanValues	56	High	0	4.492e-06	GO:0008152;GO:0016787	metabolic process;hydrolase activity
[K].VPISMGNALPLTDMPLGTAMHNIEITR.[G]	1xOxidation [M14]; 1xiTRAQ8plex [N-Term]		2.28571e-05	0	1	1	1	A0A075TNZ7	A0A075TNZ7 [124-150]	0	3212.68	High	High	High	High	High	High	High	High	25.8	22.8	28.3	26.2	32.6	31.9	27.7	33.6	Unique	33	High	0	6.576e-06	GO:0006412;GO:0009507;GO:0015934;GO:0019843;GO:0003735;GO:0016740	translation ;chloroplast;large ribosomal subunit ;rRNA binding;structural constituent of ribosome;tra
[K].VPISMGNALPLTDMPLGTAMHNIEITR.[G]	1xiTRAQ8plex [N-Term]		5.83968e-10	0	1	1	3	A0A075TNZ7	A0A075TNZ7 [124-150]	0	3196.68	High	High	High	High	High	High	High	High	76.7	72.1	92.8	106.9	101.3	109.4	84.4	97	Unique	47	High	0	7.551e-11	GO:0006412;GO:0009507;GO:0015934;GO:0019843;GO:0003735;GO:0016740	translation ;chloroplast;large ribosomal subunit ;rRNA binding;structural constituent of ribosome;tra
[K].AGEPVTADDLGLGGALTVLMK.[D]	1xiTRAQ8plex [K/A]		4.03134e-09	0	2	6	6	A0A1D5Z0I6; A0A1D5YGF5	A0A1D5Z0I6 [377-397]; A0A1D5YGF5 [371-391]	0	2636.48	High	High	High	High	High	High	High	High	157.6	161.4	170	197.8	168.2	181.9	157.9	160.4	NotUnique	57	High	0	1.073e-08
[R].LTSLAEIDPLASLPK.[L]	1xiTRAQ8plex [K/L]		1.27067e-05	0	1	5	6	W5FQA8	W5FQA8 [100-114]	0	2176.3	High	High	High	High	High	High	High	High	177.5	186.1	150.2	155.1	133.2	137.2	134.6	150.9	Unique	48	High	0	4.174e-06
[R].VTPAHPSYAEMVSEAIAALK.[E]	1xiTRAQ8plex [K20]		0.000163484	0	2	13	6	P27806; A0A1D5YHQ4	P27806 [51-70]; A0A1D5YHQ4 [50-69]	0	2389.27	High	High	High	High	High	High	High	High	149.2	169	162.8	264.1	190.3	276.9	183.8	170.3	NotUnique	28	High	0	5.466e-05
[R].VTPAHPSYAEMVSEAIAALK.[E]	iTRAQ8plex [K]		5.36519e-09	0	2	13	18	P27806; A0A1D5YHQ4	P27806 [51-70]; A0A1D5YHQ4 [50-69]	0	2693.48	High	High	High	High	High	High	High	High	319.8	363.7	331	471.9	521.2	521	511.2	448.5	NotUnique	46	High	0	8.187e-10
[R].VTPAHPSYAEMVSEAIAALK.[E]	1xOxidation [M11]; 1xiTRAQ8plex [K/V]		6.47236e-05	0	2	13	4	P27806; A0A1D5YHQ4	P27806 [51-70]; A0A1D5YHQ4 [50-69]	0	2709.47	High	High	High	High	High	High	High	High	133.9	149.4	127.1	155.5	154.2	167.6	160.8	134.5	NotUnique	22	High	0	2.016e-05
[R].VTPAHPSYAEMVSEAIAALK.[E]	iTRAQ8plex [Y]		4.31801e-07	0	2	13	3	P27806; A0A1D5YHQ4	P27806 [51-70]; A0A1D5YHQ4 [50-69]	0	2997.68	High	High	High	High	High	High	High	High	183	223.4	162.6	219.4	243	215.2	258.8	171.5	NotUnique	12	High	0	9.177e-08
[K].IYKEYGITAESVIAAAK.[S]	iTRAQ8plex [Y]		9.26383e-05	0	1	2	6	A0A1D6BU60	A0A1D6BU60 [729-745]	1	2739.61	High	High	High	High	High	High	High	High	32.6	26.4	34.3	34	40.6	39.7	36.6	39.7	Unique	35	High	1.006e-05	8.808e-05	GO:0008152;GO:0004802	metabolic process;transketolase activity
[R].LDAASWGVNVQPYSGSPANFAAYTALLNPHDR.[I]	1xiTRAQ8plex [N-Term]		6.66735e-14	0	1	7	7	A0A1D5TV43	A0A1D5TV43 [92-123]	0	3706.86	High	High	High	High	High	High	High	High	224	211.1	257.5	226.3	219.2	224.9	204.1	228	Unique	112	High	0	4.336e-15	GO:0006544;GO:0006563;GO:0006730;GO:0004372;GO:0030170	glycine metabolic process;Lserine metabolic process;onecarbon metabolic process;glycine hydroxymethyl
[K].IYKEYGITAESVIAAAK.[S]	iTRAQ8plex [K]		1.1933e-10	0	1	2	4	A0A1D6BU60	A0A1D6BU60 [729-745]	1	2435.4	High	High	High	High	High	High	High	High	135.8	139.3	181.2	211.8	228.3	338.8	186.9	197.9	Unique	85	High	0	1.37e-11	GO:0008152;GO:0004802	metabolic process;transketolase activity
[K].TGGISVYPLTSSIK.[G]	1xiTRAQ8plex [K/T]		0.000179671	0	2	5	1	A0A1D6S9T4; A0A1D6B8T0	A0A1D6S9T4 [713-726]; A0A1D6B8T0 [714-727]	0	2031.19	High	High	High	High	High	High	High	High	154.5	131.2	155	141.4	151.3	141.8	155.9	158.4	NotUnique	19	High	0	6.028e-05
[K].MELIDAAFPLLK.[G]	1xiTRAQ8plex [K/M]		5.19718e-08	0	1	5	24	A0A1D5ST37	A0A1D5ST37 [57-68]	0	1969.17	High	High	High	High	High	High	High	High	850.5	969.3	770.2	877.4	769.1	737.6	799.6	764.7	Unique	68	High	0	1.012e-08	GO:0005975;GO:0006108;GO:0006099;GO:0030060	carbohydrate metabolic process;malate metabolic process;tricarboxylic acid cycle;Lmalate dehydrogenas
[K].MELIDAAFPLLK.[G]	1xOxidation [M1]; 1xiTRAQ8plex [K/M]		6.28629e-06	0	1	5	19	A0A1D5ST37	A0A1D5ST37 [57-68]	0	1985.16	High	High	High	High	High	High	High	High	516.1	526	514.8	497.3	501.9	465.3	492.9	436	Unique	56	High	0	1.728e-06	GO:0005975;GO:0006108;GO:0006099;GO:0030060	carbohydrate metabolic process;malate metabolic process;tricarboxylic acid cycle;Lmalate dehydrogenas
[R].YSWTGGEIGHSTYFSMAR.[G]	1xiTRAQ8plex [Y]		6.70092e-09	0	3	7	2	W5DR86; A0A1D5XVG2; W5ET88	W5DR86 [82-99]; A0A1D5XVG2 [82-99]; W5ET88 [82-99]	0	2354.12	High	High	High	High	High	High	High	High	86.8	73.3	97	99.3	78.4	78.4	71.6	77.6	NotUnique	46	High	0	1.04e-09
[R].FELTFYALNPELK.[V]	1xiTRAQ8plex [K/F]		9.50234e-08	0	2	4	3	W4ZT78; A0A1D5SWQ8	W4ZT78 [203-215]; A0A1D5SWQ8 [203-215]	0	2193.24	High	High	High	High	High	High	High	High	230.5	197.7	172.2	157.7	154.6	152.1	154.1	161.1	NotUnique	39	High	0	1.803e-08
[R].LVVIVDVVDQNR.[AN]	1xiTRAQ8plex [N-Term]		4.18233e-06	0	2	7	22	A0A096ULG3; A0A1D5UQX8	A0A096ULG3 [24-35]; A0A1D5UQX8 [24-35]	0	1672.99	High	High	High	High	High	High	High	High	385	556.1	389.8	457.6	383.9	427.2	375	389.7	NotUnique	66	High	0	1.055e-06
[KR].LVPGWTKPICIGR.[H]	1xiTRAQ8plex [K/L]; 1xCarbamidomethyl [C10]		0.000222693	0	2	12	3	A0A1D5VDI3; A0A1D5W8C8	A0A1D5VDI3 [122-134]; A0A1D5W8C8 [164-176]	0	2105.25	High	High	High	High	High	High	High	High	237.1	257.7	241.6	260	254.9	256	257.3	254.1	NotUnique	24	High	0.004288	0.05676
[M].ASAAAAATQVGTYFLR.[N]	1xAcetyl [N-Term]	A0A1D6D433 1xAcetyl [N-Term]	4.03087e-07	0	1	4	1	A0A1D6D433	A0A1D6D433 [2-17]	0	1639.84	High	High	High	High	High	High	High	High									NoQuanValues	70	High	0	8.505e-08	GO:0006810;GO:0005622;GO:0003676;GO:0000166	transport ;intracellular ;nucleic acid binding;nucleotide binding
[K].NLLSVYQIITGK.[TM]	1xiTRAQ8plex [K/N]		8.51473e-05	0	1	5	1	A0A1D5WKG7	A0A1D5WKG7 [310-321]	0	1957.19	High	High	High	High	High	High	High	High	33.1	26.4	32.6	27.8	34	36.7	37.5	35	Unique	31	High	0	2.702e-05	GO:0006436;GO:0005737;GO:0005524;GO:0004830	tryptophanyltRNA aminoacylation ;cytoplasm ;ATP binding;tryptophantRNA ligase activity
[R].LDAASWGVNVQPYSGSPANFAAYTALLNPHDR.[I]			1.10789e-07	0	1	7	1	A0A1D5TV43	A0A1D5TV43 [92-123]	0	3402.65	High	High	High	High	High	High	High	High									NoQuanValues	71	High	0	2.128e-08	GO:0006544;GO:0006563;GO:0006730;GO:0004372;GO:0030170	glycine metabolic process;Lserine metabolic process;onecarbon metabolic process;glycine hydroxymethyl
[R].TVFLEEDASWIASVR.[SA]	1xiTRAQ8plex [N-Term]		1.87122e-09	0	2	7	4	W5FB71; A0A1D5ZPS0	W5FB71 [133-147]; A0A1D5ZPS0 [131-145]	0	2027.08	High	High	High	High	High	High	High	High	260.7	198	283.7	225	207.3	218.2	200.1	226.9	NotUnique	48	High	0	2.633e-10
[K].WQLVGPALPGDLMIR.[V]	1xiTRAQ8plex [N-Term]		9.86028e-07	0	3	5	5	A0A1D6BK10; A0A1D6C445; A0A1D6CLN7	A0A1D6BK10 [271-285]; A0A1D6C445 [271-285]; A0A1D6CLN7 [290-304]	0	1970.12	High	High	High	High	High	High	High	High	144.1	112.5	208.9	133.1	452.8	329.8	293.7	350	NotUnique	54	High	0	5.81e-07
[R].MIITLQPGYSIPLLDR.[E]	1xiTRAQ8plex [N-Term]		1.79211e-05	0	1	3	3	A0A1D5TIW6	A0A1D5TIW6 [75-90]	0	2134.22	High	High	High	High	High	High	High	High	101.5	102.9	133.2	121.4	129.2	135.2	141.6	146.5	Unique	33	High	0	2.017e-05	GO:0006412;GO:0005840;GO:0000166;GO:0003735	translation ;ribosome ;nucleotide binding;structural constituent of ribosome
[R].FAAFPTIMDINQIR.[E]	1xiTRAQ8plex [N-Term]		1.32623e-06	0	1	1	4	A0A1D5U2J2	A0A1D5U2J2 [68-81]	0	1941.06	High	High	High	High	High	High	High	High	262	220.3	251.7	225.1	230.1	230.2	230.2	231.9	Unique	34	High	0	3.074e-07	GO:0006633;GO:0005737;GO:0016836	fatty acid biosynthetic process ;cytoplasm ;hydrolyase activity
[K].GAGLYASQGGPIILSQIENEYGNIDASYGAPGK.[S]	iTRAQ8plex [K]		3.92559e-07	0	2	7	2	A0A1D5XZ43; A0A1D6RX98	A0A1D5XZ43 [167-199]; A0A1D6RX98 [176-208]	0	3919.03	High	High	High	High	High	High	High	High	41.1	44.5	41.8	42.3	33.9	34.3	30.6	35.1	NotUnique	22	High	0	8.303e-08
[K].NLQDIIAILGMDELSEDDKMTVAR.[A]	1xiTRAQ8plex [K/N]		6.73757e-12	0	1	4	11	A0A1D5RP45	A0A1D5RP45 [518-541]	1	3298.75	High	High	High	High	High	High	High	High	247.8	257.6	255.3	240.5	327.3	277.7	248.7	343.9	Unique	67	High	0	1.127e-10	GO:0015986;GO:0000275;GO:0005524;GO:0046933	ATP synthesis coupled proton transport ;mitochondrial protontransporting ATP synthase complex, cataly
[K].NLQDIIAILGMDELSEDDKMTVAR.[A]	1xOxidation [M]; 1xiTRAQ8plex [K/N]		3.02927e-10	0	1	4	7	A0A1D5RP45	A0A1D5RP45 [518-541]	1	3314.74	High	High	High	High	High	High	High	High	160.7	149.8	168.9	166.9	201.2	203.9	168.3	200.9	Unique	63	High	0	3.725e-11	GO:0015986;GO:0000275;GO:0005524;GO:0046933	ATP synthesis coupled proton transport ;mitochondrial protontransporting ATP synthase complex, cataly
[K].VPYRIPGDEEATWVDLYNVMYR.[E]	1xiTRAQ8plex [N-Term]		1.08417e-05	0	1	1	1	P24064	P24064 [8-29]	1	2990.5	High	High	High	High	High	High	High	High	62.4	56.3	75.4	61.4	80.6	93.3	74.3	101	Unique	10	High	0	2.942e-06	GO:0009570;GO:0004252	chloroplast stroma ;serinetype endopeptidase activity
[K].RVEAMIEDLEPFEGQALLDAK.[C]	1xiTRAQ8plex [K/R]		2.69599e-08	0	2	4	10	A0A1D6C4E9; W5H8Z0	A0A1D6C4E9 [390-410]; W5H8Z0 [390-410]	1	2982.61	High	High	High	High	High	High	High	High	218.2	158	205.6	219.2	238.7	254.7	222.5	223.3	NotUnique	45	High	0	3.665e-06
[K].WIADSDVITQVIEEK.[Y]	1xiTRAQ8plex [K/W]		1.05646e-09	0	3	8	32	W4ZXK1; A0A1D6BUL1; A0A1D6RH21	W4ZXK1 [168-182]; A0A1D6BUL1 [181-195]; A0A1D6RH21 [169-183]	0	2354.31	High	High	High	High	High	High	High	High	668.1	774.1	635.4	726	654.8	556.2	618	533.4	NotUnique	75	High	0	1.424e-10
[R].VEIESLFDGTDFSEPLTR.[A]	1xiTRAQ8plex [N-Term]		1.36199e-08	0	1	9	17	A0A1D6S8R5	A0A1D6S8R5 [311-328]	0	2359.2	High	High	High	High	High	High	High	High	773	795.4	742.4	755.4	708.6	655.5	590	656.8	Unique	74	High	0	6.094e-09	GO:0005524	ATP binding
[R].DYLTSLGATLPASAAAAGKPAPK.[A]	iTRAQ8plex [K]		1.74688e-10	0	1	5	1	A0A1D6AX79	A0A1D6AX79 [33-55]	0	3083.79	High	High	High	High	High	High	High	High	104.9	174.3	92.9	130.4	91.8	103.6	91.6	81	Unique	31	High	0	2.056e-11
[K].ATLLTPDVLK.[E]	1xiTRAQ8plex [K/A]		3.20607e-05	0	1	5	8	A0A1D6B3K1	A0A1D6B3K1 [121-130]	0	1679.06	High	High	High	High	High	High	High	High	507.9	518.2	576.8	679.3	550.5	544.7	517.2	494.3	Unique	47	High	0	9.429e-06	GO:0006412;GO:0005840;GO:0003735	translation ;ribosome ;structural constituent of ribosome
[R].IFVGGLPYYFTEAQVR.[E]	1xiTRAQ8plex [N-Term]		3.94643e-07	0	1	12	6	Q2QKB4	Q2QKB4 [329-344]	0	2164.17	High	High	High	High	High	High	High	High	191.1	220	196.2	170.7	162.3	164.9	155.3	168.1	Unique	62	High	0	8.315e-08	GO:0006397;GO:0008380;GO:0005634;GO:0000166;GO:0003723	mRNA processing;RNA splicing ;nucleus ;nucleotide binding;RNA binding
[K].SMLGDLDNLPDEDKMR.[M]	1xiTRAQ8plex [K/S]		6.6659e-10	0	1	2	3	W5FNX7	W5FNX7 [4-19]	1	2457.26	High	High	High	High	High	High	High	High	147.1	186.2	150.5	161.9	238.9	270.3	181.2	205.8	Unique	40	High	0	8.674e-11	GO:0015031;GO:0005739;GO:0046872	protein transport ;mitochondrion ;metal ion binding
[K].AAVAYEANKPLVVEDVQVAPPQAGEVR.[I]	1xiTRAQ8plex [N-Term]		6.63179e-13	0	1	2	8	A0A1D6APK3	A0A1D6APK3 [14-40]	0	3428.9	High	High	High	High	High	High	High	High	421.6	513.3	447	544	460.6	575.6	436.7	467.5	Unique	49	High	0	5.143e-14	GO:0006069;GO:0051903;GO:0008270	ethanol oxidation;S(hydroxymethyl)glutathione dehydrogenase activity;zinc ion binding
[K].LNLPVLPTTTIGSFPQTVELR.[R]	1xiTRAQ8plex [N-Term]		3.38506e-08	0	1	8	8	A0A1D6S216	A0A1D6S216 [464-484]	0	2600.5	High	High	High	High	High	High	High	High	413.9	316	377.7	417.8	311.4	361.1	311.1	330.6	Unique	60	High	0	1.567e-08	GO:0009086;GO:0003871;GO:0008270	methionine biosynthetic process;5methyltetrahydropteroyltriglutamatehomocysteine Smethyltransferase a
[K].AHPGGPALSEFVWATGNTPR.[R]	1xiTRAQ8plex [N-Term]		1.1808e-11	0	3	12	7	A0A1D5ZZ49; A0A1D5YLF6; W5FES4	A0A1D5ZZ49 [70-89]; A0A1D5YLF6 [74-93]; W5FES4 [71-90]	0	2369.23	High	High	High	High	High	High	High	High	196.6	213.6	188.5	231.5	182.8	186.6	174.7	171.7	NotUnique	59	High	0	4.294e-12
[R].AIPSIMEIYNLDDVVTPAQLR.[A]	1xiTRAQ8plex [N-Term]		3.86462e-11	0	1	2	8	W5BI11	W5BI11 [34-54]	0	2662.44	High	High	High	High	High	High	High	High	293.2	364.1	296.4	357.2	344.8	347.1	279.7	302.3	Unique	100	High	0	4.342e-09
[R].AIPSIMEIYNLDDVVTPAQLR.[A]	1xOxidation [M6]; 1xiTRAQ8plex [N-Term]		6.953e-07	0	1	2	4	W5BI11	W5BI11 [34-54]	0	2678.44	High	High	High	High	High	High	High	High	132.4	121.4	140.6	142.9	141.4	149.2	125.6	141.8	Unique	70	High	0	1.535e-07
[K].VSGVSLLALFK.[E]	1xiTRAQ8plex [K/V]		2.73864e-06	0	1	6	10	A0A1D5SD46	A0A1D5SD46 [185-195]	0	1742.1	High	High	High	High	High	High	High	High	378.1	524.4	284	251.6	291.9	235	281.3	280.4	Unique	41	High	1.006e-05	0.0001248	GO:0006412;GO:0015935;GO:0003735	translation ;small ribosomal subunit ;structural constituent of ribosome
[R].AEDVQGMNVLTNFWGMDFTTDK.[L]	1xOxidation [M16]; 1xiTRAQ8plex [K/A]		3.42127e-09	0	2	4	2	A0A1D5XXA6; A0A1D6RVF1	A0A1D5XXA6 [88-109]; A0A1D6RVF1 [88-109]	0	3143.53	High	High	High	High	High	High	High	High	95.8	92.4	103.6	114	100.2	104.1	89.1	106.8	NotUnique	75	High	0	5.062e-10
[K].GMLTGPVTILNWSFVR.[N]	1xiTRAQ8plex [N-Term]		3.74381e-11	0	5	24	29	W5DR86; A0A1D5XVG2; A0A1D6S216; W5ET88; A0A096USZ7	W5DR86 [557-572]; A0A1D5XVG2 [557-572]; A0A1D6S216 [593-608]; W5ET88 [557-572]; A0A096USZ7 [556-571]	0	2095.17	High	High	High	High	High	High	High	High	1440.9	1096.1	1370.8	1392.9	827.5	1007.5	881.3	902.5	NotUnique	68	High	0	1.194e-07
[K].GMLTGPVTILNWSFVR.[N]	1xOxidation [M2]; 1xiTRAQ8plex [N-Term]		4.43409e-08	0	5	24	12	W5DR86; A0A1D5XVG2; A0A1D6S216; W5ET88; A0A096USZ7	W5DR86 [557-572]; A0A1D5XVG2 [557-572]; A0A1D6S216 [593-608]; W5ET88 [557-572]; A0A096USZ7 [556-571]	0	2111.16	High	High	High	High	High	High	High	High	639.8	525.8	631.2	647.8	497.1	568.7	502.2	467.9	NotUnique	63	High	0	6.633e-07
[K].SLLVWDLTNPIQATQDSSSEYGVPFRR.[L]	1xiTRAQ8plex [N-Term]		1.62075e-05	0	1	4	3	W5D4F5	W5D4F5 [42-68]	1	3383.75	High	High	High	High	High	High	High	High	115.3	111.2	147.6	126.6	146.3	137.6	115.5	168.7	Unique	22	High	0	4.527e-06
[K].ILEEEIGGVK.[G]	1xiTRAQ8plex [K/I]		2.04696e-06	0	1	7	7	A0A1D5X3A9	A0A1D5X3A9 [319-328]	0	1695.01	High	High	High	High	High	High	High	High	527.4	610.7	483	566.2	492.6	543.9	498.6	504.5	Unique	43	High	0	2.048e-05	GO:0001731;GO:0006446;GO:0016282;GO:0033290;GO:0005852;GO:0003743	formation of translation preinitiation complex;regulation of translational initiation ;eukaryotic 43S
[R].LLEVELYPTLLSK.[A]	1xiTRAQ8plex [K/L]		8.77365e-06	0	1	8	3	A0A1D6A8W8	A0A1D6A8W8 [862-874]	0	2126.29	High	High	High	High	High	High	High	High	193	164.7	172.6	171.3	157.4	184.5	156.1	168.5	Unique	53	High	0	2.338e-06	GO:0004252	serinetype endopeptidase activity
[K].DLQTVFVAGATGQTGVR.[I]	1xiTRAQ8plex [N-Term]		2.68127e-06	0	1	2	2	A0A077RU36	A0A077RU36 [81-97]	0	2024.11	High	High	High	High	High	High	High	High	103.9	96	102.4	102.4	89.5	87.1	90.3	92.2	Unique	23	High	0	6.545e-07
[R].AEDVQGMNVLTNFWGMDFTTDK.[L]	1xiTRAQ8plex [K/A]		5.48059e-11	0	2	4	4	A0A1D5XXA6; A0A1D6RVF1	A0A1D5XXA6 [88-109]; A0A1D6RVF1 [88-109]	0	3127.53	High	High	High	High	High	High	High	High	174.8	158.5	152.7	190.9	124.5	168.5	148.6	117.2	NotUnique	66	High	0	5.934e-12
[R].LYSIASSALGDFGDAK.[T]	iTRAQ8plex [K]		1.79363e-09	0	2	5	16	A0A1D5X269; A0A1D6BXL7	A0A1D5X269 [142-157]; A0A1D6BXL7 [141-156]	0	2223.21	High	High	High	High	High	High	High	High	526.1	355	596.5	449.8	677	601.7	647.2	868	NotUnique	59	High	0	2.522e-10
[K].FNDSFMEQYQDHSRL.[-]	1xiTRAQ8plex [N-Term]		2.59499e-05	0	1	3	1	W5AUD8	W5AUD8 [465-479]	1	2221.03	High	High	High	High	High	High	High	High	87.6	91.1	92.7	84.2	97.1	91.5	84.8	116.7	Unique	28	High	0	7.517e-06	GO:0009058;GO:0003824;GO:0030170	biosynthetic process;catalytic activity;pyridoxal phosphate binding
[R].LLALGFTDVVVR.[T]	1xiTRAQ8plex [N-Term]		1.84989e-05	0	2	3	4	A0A1D6C7M8; A0A1D6BQU6	A0A1D6C7M8 [38-49]; A0A1D6BQU6 [38-49]	0	1606.98	High	High	High	High	High	High	High	High	68.8	69.1	69.2	68.9	62.5	64.1	57.1	64.6	NotUnique	45	High	0	5.216e-06
[K].QQYFLCSASLQDIIFR.[F]	1xiTRAQ8plex [N-Term]; 1xCarbamidomethyl [C6]		1.45892e-07	0	4	6	4	D8L9G7; A0A1D5V409; A0A1D5WDB0; D8L9G6	D8L9G7 [291-306]; A0A1D5V409 [384-399]; A0A1D5WDB0 [291-306]; D8L9G6 [291-306]	0	2293.2	High	High	High	High	High	High	High	High	131.8	111.5	149.5	149.5	176	192.3	156.6	180.3	NotUnique	38	High	0	2.86e-08
[R].DLDDVSFTDWFMSR.[G]	1xiTRAQ8plex [N-Term]		3.17235e-05	0	1	7	3	A0A1D5U7A6	A0A1D5U7A6 [213-226]	0	2037.95	High	High	High	High	High	High	High	High									NoQuanValues	39	High	0	9.32e-06	GO:0016117;GO:0016719	carotenoid biosynthetic process;carotene 7,8desaturase activity
[R].WLSYVPANIGGPLPITK.[S]	1xiTRAQ8plex [K/W]		0.000225034	0	1	14	1	B2ZGL3	B2ZGL3 [1870-1886]	0	2434.43	High	High	High	High	High	High	High	High									NoQuanValues	33	High	0	7.723e-05	GO:0006633;GO:0003989;GO:0005524;GO:0004075;GO:0046872	fatty acid biosynthetic process;acetylCoA carboxylase activity;ATP binding;biotin carboxylase activit
[K].NAPEGTYDAVIVDSSDPVGPAQELFEKPFFQSVSR.[A]	1xiTRAQ8plex [K/N]		0.000200567	0	1	4	2	A0A1D6CYJ2	A0A1D6CYJ2 [177-211]	0	4405.24	High	High	High	High	High	High	High	High	30.2	28.1	38.4	32.9	44	35.7	29.2	42.3	Unique	11	High	0	6.805e-05	GO:0006596;GO:0016740	polyamine biosynthetic process;transferase activity
[R].SAWGIINLGLVEQINDHN.[-]	1xiTRAQ8plex [N-Term]		2.35939e-05	0	1	1	1	A0A1D6DI21	A0A1D6DI21 [437-454]	0	2297.22	High	High	High	High	High	High	High	High	50	37	50	40	40.4	45.7	41.5	49	Unique	38	High	0	6.793e-06
[R].GLGPISLAGDFDHDK.[M]	1xiTRAQ8plex [K/G]		7.21355e-06	0	2	2	1	A0A1D5SSJ7; A0A1D5RWJ9	A0A1D5SSJ7 [371-385]; A0A1D5RWJ9 [371-385]	0	2150.17	High	High	High	High	High	High	High	High	64.7	60.5	79.4	60.9	79.1	100.5	84.8	83.4	NotUnique	31	High	0	1.902e-06
[R].KLSTNENTLTVGGLYTVDPQTAVK.[A]	iTRAQ8plex [K]		1.11383e-08	0	1	2	1	W5DXN4	W5DXN4 [206-229]	1	3461.96	High	High	High	High	High	High	High	High	155.7	195.4	115.8	147.2	185.9	157.4	145.5	144.1	Unique	49	High	0	1.802e-09	GO:0005741;GO:0008308	mitochondrial outer membrane ;voltagegated anion channel activity
[R].IIPSFMIQGGDFTLGDGR.[G]	1xiTRAQ8plex [N-Term]		3.88449e-08	0	2	9	9	W5H9B7; Q7X7E8	W5H9B7 [108-125]; Q7X7E8 [122-139]	0	2228.17	High	High	High	High	High	High	High	High	412.4	503.3	352.5	290.2	300.3	267.5	275.4	325.5	NotUnique	74	High	0	6.895e-09
[R].AVVGAMGGAAMVGGGMSGYPVDDRR.[M]	1xiTRAQ8plex [N-Term]		6.28629e-06	0	1	5	1	A0A1D6BWD2	A0A1D6BWD2 [183-207]	1	2685.32	High	High	High	High	High	High	High	High	84.7	110.1	88	88.5	85.7	78.6	80.4	71.6	Unique	13	High	0	1.634e-06	GO:0003676;GO:0000166	nucleic acid binding;nucleotide binding
[R].AFMWDSGSTVGDFDGHSK.[R]	1xiTRAQ8plex [K/A]		1.09043e-07	0	1	1	1	A0A1D5VLM6	A0A1D5VLM6 [129-146]	0	2552.23	High	High	High	High	High	High	High	High	94.8	89.7	81.2	85.4	82.3	73.6	76.1	64.8	Unique	35	High	0	2.094e-08
[R].KVPACNSSWMNDFIR.[Q]	1xiTRAQ8plex [K]; 1xCarbamidomethyl [C5]		1.4511e-06	0	2	9	1	A0A1D6BWU7; A0A1D6D186	A0A1D6BWU7 [383-397]; A0A1D6D186 [383-397]	1	2433.26	High	High	High	High	High	High	High	High	70.1	83.3	71.2	76	97.7	101.8	88.8	88.8	NotUnique	42	High	0	3.379e-07
[R].AFLVDTLALVR.[K]	1xiTRAQ8plex [N-Term]		2.65045e-05	0	1	5	5	A0A1D6BKF5	A0A1D6BKF5 [46-56]	0	1521.93	High	High	High	High	High	High	High	High	247.4	202.3	251.1	219.7	291.5	318.6	304.2	281.4	Unique	36	High	0	7.684e-06	GO:0016021;	integral component of membrane ;
[K].SVIAEAEAGGSPALIAK.[G]	1xiTRAQ8plex [K/S]		7.48915e-10	0	1	7	2	A0A1D6CAI6	A0A1D6CAI6 [222-238]	0	2192.27	High	High	High	High	High	High	High	High	219.7	315.7	200.7	241.1	172.3	172.8	163.3	155.8	Unique	62	High	0	9.842e-11	GO:0003723	RNA binding
[K].LEDVQSFFAQYGK.[V]	1xiTRAQ8plex [K/L]		7.32899e-06	0	1	2	2	A0A1D5TD68	A0A1D5TD68 [142-154]	0	2140.15	High	High	High	High	High	High	High	High	111.4	95.4	100.6	88.5	89.9	97.2	82.6	94	Unique	33	High	0	1.931e-06	GO:0006396;GO:0030529;GO:0005634;GO:0000166;GO:0003723	RNA processing ;intracellular ribonucleoprotein complex;nucleus ;nucleotide binding;RNA binding
[R].ASAAVETVEAAATGELLDK.[S]	1xAcetyl [N-Term]; 1xiTRAQ8plex [K19]	A0A1D5X6P8 1xAcetyl [N-Term]; A0A1D6BU60 1xAcetyl [N-Term]	7.64857e-08	0	2	6	10	A0A1D5X6P8; A0A1D6BU60	A0A1D5X6P8 [116-134]; A0A1D6BU60 [72-90]	0	2192.16	High	High	High	High	High	High	High	High	133.4	79.5	185.8	145.6	231.7	239.7	186.1	225.6	NotUnique	66	High	0	9.283e-08
[R].ASAAVETVEAAATGELLDK.[S]	1xiTRAQ8plex [K/A]		8.73167e-10	0	2	6	7	A0A1D5X6P8; A0A1D6BU60	A0A1D5X6P8 [116-134]; A0A1D6BU60 [72-90]	0	2454.35	High	High	High	High	High	High	High	High	259.5	214.3	295.6	338.1	274.7	256.6	217	253.4	NotUnique	62	High	0	1.747e-10
[R].RLAESQYFAGDEFTLADLVHMPNTDLLVSK.[TA]	1xiTRAQ8plex [K/R]		0.000175942	0	2	3	2	A0A1D5XGL2; W5EMN3	A0A1D5XGL2 [156-185]; W5EMN3 [156-185]	1	3989.09	High	High	High	High	High	High	High	High	39.2	45.3	40.6	50.8	47	55.6	41	38.4	NotUnique	11	High	0	5.909e-05
[K].LAYVALDYEQELETAK.[NS]	iTRAQ8plex [K]		1.26505e-13	0	2	10	29	A0A075D1U0; A0A067YNJ5	A0A075D1U0 [218-233]; A0A067YNJ5 [218-233]	0	2464.34	High	High	High	High	High	High	High	High	1344.8	1289.8	1110.1	1121.1	878.4	819.8	866.9	857.6	NotUnique	103	High	0	8.631e-15
[R].FEGVPMAPPDPILGVSEAFK.[A]	1xiTRAQ8plex [K/F]		2.15845e-07	0	1	6	14	A0A1D6AC96	A0A1D6AC96 [115-134]	0	2709.48	High	High	High	High	High	High	High	High	438.9	417.4	411.9	445.9	475.2	507.1	470.5	487.1	Unique	60	High	0	2.02e-06	GO:0009058;GO:0006520;GO:0004069;GO:0080130;GO:0030170	biosynthetic process;cellular amino acid metabolic process;Laspartate:2oxoglutarate aminotransferase
[R].FEGVPMAPPDPILGVSEAFK.[A]	1xOxidation [M6]; 1xiTRAQ8plex [K/F]		2.16797e-05	0	1	6	4	A0A1D6AC96	A0A1D6AC96 [115-134]	0	2725.47	High	High	High	High	High	High	High	High	104.4	104.2	114.8	117.5	116.5	123.3	115.3	124.2	Unique	42	High	0.000111	0.0008974	GO:0009058;GO:0006520;GO:0004069;GO:0080130;GO:0030170	biosynthetic process;cellular amino acid metabolic process;Laspartate:2oxoglutarate aminotransferase
[K].AAVSALQNQPIVNAVIDGDDIIYR.[D]	1xiTRAQ8plex [N-Term]		3.90596e-12	0	2	5	4	A0A1D5XV44; A0A1D5Y8V0	A0A1D5XV44 [274-297]; A0A1D5Y8V0 [274-297]	0	2859.55	High	High	High	High	High	High	High	High	90.9	92.3	95.3	109.2	115.6	125	115.8	93.8	NotUnique	91	High	0	3.467e-13
[K].LVDMETSYLTVDFFR.[K]	1xiTRAQ8plex [N-Term]		0.000147188	0	1	5	3	W4ZS35	W4ZS35 [478-492]	0	2140.09	High	High	High	High	High	High	High	High	33.8	43.2	36.2	36.9	34.8	28.6	32.7	30.3	Unique	47	High	0	4.877e-05	GO:0005525;GO:0003924	GTP binding;GTPase activity
[K].SYAAVAANAEIEDLR.[A]	1xiTRAQ8plex [Y/S]		1.90127e-10	0	1	4	4	A0A1D5VE94	A0A1D5VE94 [104-118]	0	1897	High	High	High	High	High	High	High	High	307.9	312.4	299.9	286.3	270.4	285.3	275.4	272.1	Unique	59	High	0	2.261e-11	GO:0016021;	integral component of membrane ;
[K].TDAFFETSVPGVYAVGDVATFPMK.[I]	1xiTRAQ8plex [K/T]		1.28502e-09	0	2	3	10	A0A1D5Y508; A0A1D5XTW4	A0A1D5Y508 [282-305]; A0A1D5XTW4 [282-305]	0	3157.64	High	High	High	High	High	High	High	High	494.6	426.3	468.8	404.9	493.6	485.1	451.2	477.1	NotUnique	49	High	0	1.757e-10
[K].TDAFFETSVPGVYAVGDVATFPMK.[I]	1xOxidation [M23]; 1xiTRAQ8plex [K/T]		4.13177e-05	0	2	3	2	A0A1D5Y508; A0A1D5XTW4	A0A1D5Y508 [282-305]; A0A1D5XTW4 [282-305]	0	3173.63	High	High	High	High	High	High	High	High	43.6	39.3	44.9	46.9	47.8	51.7	51.4	48.1	NotUnique	31	High	0	1.242e-05
[K].FSQEPKPIDWEYYK.[K]	iTRAQ8plex [K]		1.30473e-05	0	1	2	6	W5AWB7	W5AWB7 [54-67]	0	2742.49	High	High	High	High	High	High	High	High	510.1	554.9	418.6	437.7	467.9	436.5	466.9	413.3	Unique	17	High	0	3.588e-06	GO:0015986;GO:0000276;GO:0015078	ATP synthesis coupled proton transport ;mitochondrial protontransporting ATP synthase complex, coupli
[R].SNALPPPDFALPGVTIPPPLADHVEPGK.[T]	1xiTRAQ8plex [K/S]		3.58725e-06	0	3	13	4	A0A1D5WWI9; A0A1D5W2P1; A0A1D5VLL5	A0A1D5WWI9 [49-76]; A0A1D5W2P1 [99-126]; A0A1D5VLL5 [49-76]	0	3454.92	High	High	High	High	High	High	High	High	163	163.7	179.5	172.5	194.8	197.9	164.9	187	NotUnique	28	High	0	8.94e-07
[K].LAMGEFFGIK.[A]	1xiTRAQ8plex [K/L]		1.12508e-05	0	1	7	7	W5FE36	W5FE36 [155-164]	0	1720.99	High	High	High	High	High	High	High	High	304.6	266.8	313.1	255.7	303.3	314.4	328.7	306.7	Unique	46	High	1.006e-05	0.0001337	GO:0008152;GO:0016597	metabolic process;amino acid binding
[R].IADLEQWGGMMGAGHDYYER.[G]	1xiTRAQ8plex [N-Term]		8.87192e-11	0	1	3	5	W5AV30	W5AV30 [221-240]	0	2603.2	High	High	High	High	High	High	High	High	203.6	177.1	223.6	205.7	237.2	226.2	202	229.9	Unique	55	High	0	9.965e-12
[R].YMTYLESFGPEEHYLR.[K]	1xiTRAQ8plex [Y]		1.08459e-06	0	1	5	4	A0A1D6D068	A0A1D6D068 [184-199]	0	2339.13	High	High	High	High	High	High	High	High	44.5	45.5	35.5	38.8	28.5	34.3	30.6	36.5	Unique	27	High	0	2.474e-07
[K].SSGFGLIYDNLESAK.[K]	1xiTRAQ8plex [K/S]		6.19046e-12	0	1	5	12	A0A1D6DK86	A0A1D6DK86 [75-89]	0	2209.2	High	High	High	High	High	High	High	High	831.6	977.2	711.7	743.8	745.1	730.2	749.3	681.8	Unique	95	High	0	5.682e-13	GO:0006412;GO:0005840;GO:0000166;GO:0003735	translation ;ribosome ;nucleotide binding;structural constituent of ribosome
[R].IFNVLGEPVDNLGPVDSSATFPIHR.[S]			1.97283e-08	0	1	3	9	A0A075VXI8	A0A075VXI8 [110-134]	0	2694.39	High	High	High	High	High	High	High	High									NoQuanValues	76	High	0	6.617e-09	GO:0015986;GO:0009535;GO:0045261;GO:0005524;GO:0046933	ATP synthesis coupled proton transport ;chloroplast thylakoid membrane;protontransporting ATP synthas
[R].IFNVLGEPVDNLGPVDSSATFPIHR.[S]	1xiTRAQ8plex [N-Term]		1.87172e-14	0	1	3	17	A0A075VXI8	A0A075VXI8 [110-134]	0	2998.59	High	High	High	High	High	High	High	High	331.7	282.1	418	355.7	445.7	416.8	399.5	507.8	Unique	122	High	0	1.187e-14	GO:0015986;GO:0009535;GO:0045261;GO:0005524;GO:0046933	ATP synthesis coupled proton transport ;chloroplast thylakoid membrane;protontransporting ATP synthas
[R].AAGMTYIGYSNVCAALVR.[S]	1xiTRAQ8plex [N-Term]; 1xCarbamidomethyl [C13]		8.87144e-10	0	1	4	6	A0A1D5WG73	A0A1D5WG73 [13-30]	0	2221.14	High	High	High	High	High	High	High	High	421.6	463.4	462	446.5	454	458.7	425.3	438.9	Unique	42	High	0	1.18e-10	GO:0015986;GO:0000275;GO:0046933	ATP synthesis coupled proton transport ;mitochondrial protontransporting ATP synthase complex, cataly
[R].IMAPIFADLAK.[K]	1xiTRAQ8plex [K/I]		8.38113e-05	0	2	3	13	Q9LDX4; Q7FT21	Q9LDX4 [55-65]; Q7FT21 [60-70]	0	1798.08	High	High	High	High	High	High	High	High	348.8	514.7	348.7	389.1	303.6	307.2	289.3	339.7	NotUnique	45	High	0	2.659e-05
[K].NATFAAIEEGIVPGGGAAYVHLSTYVPAIK.[E]	1xiTRAQ8plex [K/N]		8.60496e-05	0	1	5	1	A0A1D5UD54	A0A1D5UD54 [436-465]	0	3624.99	High	High	High	High	High	High	High	High									NoQuanValues	7	High	0	2.741e-05	GO:0042026;GO:0005737;GO:0005524	protein refolding ;cytoplasm ;ATP binding
[K].DPILGVTEAFLADPSPDKVNVGVGAYR.[D]	1xiTRAQ8plex [Y/D]		0.000132504	0	1	5	1	A0A1D6BEV0	A0A1D6BEV0 [45-71]	1	3408.86	High	High	High	High	High	High	High	High									NoQuanValues	8	High	0	4.352e-05	GO:0009058;GO:0006520;GO:0004069;GO:0080130;GO:0030170	biosynthetic process;cellular amino acid metabolic process;Laspartate:2oxoglutarate aminotransferase
[R].LGVPAAVWAGGANAPLSAAELLPPGHPDPSVLER.[L]	1xiTRAQ8plex [N-Term]		0.000100255	0	1	3	1	A0A1D6APP5	A0A1D6APP5 [47-80]	0	3633.97	High	High	High	High	High	High	High	High	31.4	34.5	38.8	39.9	37.7	39.3	34.7	34.9	Unique	27	High	0	3.228e-05	GO:0008171	Omethyltransferase activity
[K].TYPAGFMDIISIPK.[T]	iTRAQ8plex [K]		2.98066e-06	0	1	1	10	A0A1D5SLI4	A0A1D5SLI4 [81-94]	0	2161.22	High	High	High	High	High	High	High	High	539.3	609.4	408.4	494	367.5	358.8	404.1	329.6	Unique	48	High	0	7.341e-07	GO:0006412;GO:0005840;GO:0019843;GO:0003735	translation ;ribosome ;rRNA binding;structural constituent of ribosome
[K].ALVDGIIPAIR.[T]	1xiTRAQ8plex [N-Term]		4.54395e-05	0	2	3	9	W5FGJ7; A0A1D5YDJ7	W5FGJ7 [269-279]; A0A1D5YDJ7 [215-225]	0	1441.9	High	High	High	High	High	High	High	High	284.3	225.9	224.2	251.7	247.4	329.1	302.3	287.3	NotUnique	60	High	0	2.492e-05
[R].LQNENNFVILDVRPEAEFK.[Q]	1xiTRAQ8plex [K/L]		1.68189e-05	0	1	4	2	A0A1D5ZAR0	A0A1D5ZAR0 [91-109]	0	2883.58	High	High	High	High	High	High	High	High	91.7	75.1	101.1	89.1	111.6	89.7	99.5	107.1	Unique	23	High	0	4.722e-06
[K].SVEQGWNLNLAELSR.[I]	1xiTRAQ8plex [N-Term]		2.66774e-09	0	1	4	3	A0A1D5SCW4	A0A1D5SCW4 [371-385]	0	2020.08	High	High	High	High	High	High	High	High	311.2	290.5	315.7	313.5	289.1	294.6	305.6	272.7	Unique	30	High	0	3.862e-10	GO:0019521;GO:0006098;GO:0004616	Dgluconate metabolic process;pentosephosphate shunt;phosphogluconate dehydrogenase (decarboxylating)
[R].LPSACVGDMVMATVK.[K]	1xiTRAQ8plex [K/L]; 1xCarbamidomethyl [C5]		0.000222693	0	2	5	2	Q7X9K1; W5E6W1	Q7X9K1 [59-73]; W5E6W1 [52-66]	0	2187.18	High	High	High	High	High	High	High	High	70.6	106.3	84.8	96	88.2	98.1	91.4	78.8	NotUnique	30	High	0	7.604e-05
[K].LNPSEVGDIVVGTVLAPGSQR.[A]	1xiTRAQ8plex [N-Term]		1.71891e-06	0	1	4	4	A0A1D5RUI5	A0A1D5RUI5 [91-111]	0	2412.34	High	High	High	High	High	High	High	High	129.7	141.7	121.3	148.3	119.8	133	106.2	121.8	Unique	60	High	0	4.067e-07	GO:0008152;GO:0016747	metabolic process;transferase activity, transferring acyl groups other than aminoacyl groups
[R].IAIAVDLSDESAFAVR.[W]	1xiTRAQ8plex [N-Term]		5.67227e-05	0	1	6	7	A0A077RV05	A0A077RV05 [55-70]	0	1981.09	High	High	High	High	High	High	High	High	182.9	187.2	201.2	198.5	196.6	220.3	180.7	205.2	Unique	44	High	0.007947	0.1098	GO:0006950;	response to stress;
[K].QILLFAVAK.[EG]	1xiTRAQ8plex [K/Q]		0.000226214	0	1	10	1	D8L9A2	D8L9A2 [333-341]	0	1611.05	High	High	High	High	High	High	High	High	57	45.8	44.4	32.2	39.9	40	45.8	39.5	Unique	40	High	0	7.744e-05	GO:0045454;GO:0005783;GO:0016853	cell redox homeostasis ;endoplasmic reticulum ;isomerase activity
[K].GLYMFDIGQNDLAGQFYSR.[T]	1xiTRAQ8plex [N-Term]		0.000104569	0	1	5	1	A0A1D5S054	A0A1D5S054 [164-182]	0	2499.23	High	High	High	High	High	High	High	High	39.5	38.4	42.5	58.8	41.9	44	32.6	41.3	Unique	28	High	0	3.365e-05	GO:0016788	hydrolase activity, acting on ester bonds
[K].KEEEEFSTGPLSILMLSVK.[N]	iTRAQ8plex [K]		1.48922e-05	0	1	2	2	W5E3C7	W5E3C7 [12-30]	1	3049.73	High	High	High	High	High	High	High	High	37.2	43.2	39.8	46.1	43.1	45.5	38.3	48	Unique	19	High	0	4.137e-06	GO:0008380;GO:0030532;	RNA splicing ;small nuclear ribonucleoprotein complex ;
[RK].VAPNYHLYTPAEVEAVIAR.[L]	1xiTRAQ8plex [N-Term]		7.25183e-06	0	1	3	4	A0A1D6S4G6	A0A1D6S4G6 [218-236]	0	2417.31	High	High	High	High	High	High	High	High	182.2	183.1	184.2	185.1	204.6	202.6	205.6	196.5	Unique	20	High	0.000567	0.00534	GO:0043161;GO:0005737;GO:0005634;GO:0019773;GO:0004298	proteasomemediated ubiquitindependent protein catabolic process ;cytoplasm;nucleus;proteasome core co
[R].FSVGGLADVAEIK.[G]	1xiTRAQ8plex [K/F]		0.000105121	0	1	5	1	A0A1D5TM09	A0A1D5TM09 [497-509]	0	1914.12	High	High	High	High	High	High	High	High									NoQuanValues	32	High	0	3.395e-05	GO:0034599;GO:0051131;GO:0006515;GO:0070407;GO:0090296;GO:0005759;GO:0005524;GO:0004176;GO:0043565;GO:0004252	cellular response to oxidative stress;chaperonemediated protein complex assembly;misfolded or incompl
[KR].TFASWGVDYLK.[Y]	1xiTRAQ8plex [K/T]		8.63547e-06	0	1	10	5	A0A1D5RSC7	A0A1D5RSC7 [167-177]	0	1895.05	High	High	High	High	High	High	High	High	190	174.3	170.5	153.6	173.3	179.6	189.6	199.5	Unique	40	High	0	2.302e-06	GO:0005975;GO:0052692	carbohydrate metabolic process;raffinose alphagalactosidase activity
[R].FAFILYDTVSK.[S]	1xiTRAQ8plex [K/F]		8.49947e-06	0	2	4	8	A0A1D5ZTQ9; A0A1D5YHK7	A0A1D5ZTQ9 [134-144]; A0A1D5YHK7 [133-143]	0	1912.1	High	High	High	High	High	High	High	High	329.1	379.7	336.7	287.6	313.4	307.2	369.6	351.9	NotUnique	40	High	0	4.405e-05
[K].ALSLPTGLGIVCASPK.[A]	1xiTRAQ8plex [K/A]; 1xCarbamidomethyl [C12]		8.77365e-06	0	1	3	3	A0A1D6BXG5	A0A1D6BXG5 [202-217]	0	2192.29	High	High	High	High	High	High	High	High	38.5	31	47.5	40.4	56.8	59.4	52.1	55.1	Unique	51	High	0	2.337e-06	GO:0003824	catalytic activity
[K].LVPYNANYQDESVLWTESR.[D]			1.01785e-06	0	3	6	1	A0A1D5XI63; A0A1D5XF06; W5EI90	A0A1D5XI63 [274-292]; A0A1D5XF06 [286-304]; W5EI90 [274-292]	0	2284.09	High	High	High	High	High	High	High	High									NoQuanValues	64	High	0	2.307e-07
[K].LVPYNANYQDESVLWTESR.[D]	1xiTRAQ8plex [N-Term]		5.99662e-11	0	3	6	14	A0A1D5XI63; A0A1D5XF06; W5EI90	A0A1D5XI63 [274-292]; A0A1D5XF06 [286-304]; W5EI90 [274-292]	0	2588.29	High	High	High	High	High	High	High	High	1111.7	1626.6	981.4	1153.1	769.6	734	763.4	709.5	NotUnique	112	High	0	4.451e-11
[KR].ILVIGATGYIGR.[H]	1xiTRAQ8plex [N-Term]		1.12508e-05	0	3	4	17	A0A1D6D6A7; A0A1D5SZM6; A0A1D5RWD6	A0A1D6D6A7 [9-20]; A0A1D5SZM6 [9-20]; A0A1D5RWD6 [9-20]	0	1536.94	High	High	High	High	High	High	High	High	415.3	360.9	407	329.2	375.5	342.8	442.5	428.4	NotUnique	69	High	0	6.19e-06
[K].VPVLETPDGAVFESNAIAR.[Y]	1xiTRAQ8plex [N-Term]		2.49034e-09	0	2	5	10	A0A1D6C4E9; W5H8Z0	A0A1D6C4E9 [54-72]; W5H8Z0 [54-72]	0	2289.24	High	High	High	High	High	High	High	High	735.5	548.8	709	720.7	702.5	772.6	669.5	652.4	NotUnique	69	High	0	4.664e-10
[K].YLFGEFEVK.[M]	iTRAQ8plex [K]		0.00020162	0	1	3	7	A0A1D6ATB2	A0A1D6ATB2 [74-82]	0	1739.98	High	High	High	High	High	High	High	High	466.8	515.8	437.8	442.3	331.7	343.3	317.5	309.9	Unique	34	High	0.0001039	0.0008466	GO:0042546;GO:0071555;GO:0010411;GO:0048046;GO:0005618;GO:0004553;GO:0016762	cell wall biogenesis;cell wall organization;xyloglucan metabolic process ;apoplast;cell wall ;hydrola
[R].LALPAWLGVGTGLQDAR.[D]	1xiTRAQ8plex [N-Term]		2.60874e-05	0	1	2	1	A0A077RNZ9	A0A077RNZ9 [895-911]	0	2042.17	High	High	High	High	High	High	High	High	23.7	21.9	26.5	23.6	32.8	33.5	25.6	39.8	Unique	20	High	0	7.547e-06	GO:0015977;GO:0006099;GO:0008964	carbon fixation;tricarboxylic acid cycle;phosphoenolpyruvate carboxylase activity
[K].ITFPGEADEAPDTVTGDIVFVVQQK.[E]	1xiTRAQ8plex [K/I]		1.1315e-06	0	1	6	5	W5FEA0	W5FEA0 [238-262]	0	3284.75	High	High	High	High	High	High	High	High	181.5	207.6	208.9	208.6	196.2	195.2	166.2	186	Unique	80	High	0	2.589e-07	GO:0006457;GO:0009408;GO:0005524;GO:0046872	protein folding;response to heat;ATP binding;metal ion binding
[R].KFAAVGLDDTDLVALSGAHTFGR.[A]	1xiTRAQ8plex [K]		8.28151e-10	0	1	2	3	A0A1D5XIH9	A0A1D5XIH9 [181-203]	1	2969.63	High	High	High	High	High	High	High	High	107.5	113.5	116	120.1	117.2	128.6	130.7	134.5	Unique	49	High	0	1.099e-10	GO:0042744;GO:0006979;GO:0005576;GO:0020037;GO:0046872;GO:0004601	hydrogen peroxide catabolic process;response to oxidative stress ;extracellular region ;heme binding;
[K].SSLDAFQQILAK.[E]	1xiTRAQ8plex [K/S]		8.15104e-10	0	1	2	18	W5GYF2	W5GYF2 [325-336]	0	1929.13	High	High	High	High	High	High	High	High	760.4	760.9	719.6	716.3	1089.2	1106.1	1049.7	941.9	Unique	78	High	0	4.299e-10	GO:0055085;GO:0016021;GO:0005743;GO:0005215	transmembrane transport ;integral component of membrane;mitochondrial inner membrane ;transporter act
[R].QARPDLADWYADLADLYQR.[K]	1xiTRAQ8plex [N-Term]		7.5675e-07	0	2	4	1	A0A1D5RVW0; A0A1D5S7P9	A0A1D5RVW0 [11-29]; A0A1D5S7P9 [11-29]	0	2584.31	High	High	High	High	High	High	High	High									NoQuanValues	19	High	0	1.683e-07
[R].DLDQVAGTVPAEF.[-]	1xiTRAQ8plex [N-Term]		3.4523e-05	0	1	3	8	W5FWF5	W5FWF5 [143-155]	0	1665.86	High	High	High	High	High	High	High	High	352.2	437.8	368	346.6	333.4	336.9	305.3	346.8	Unique	60	High	0	1.023e-05	GO:0006412;GO:0005840;GO:0003735	translation ;ribosome ;structural constituent of ribosome
[R].ATLLSELAAK.[G]	1xiTRAQ8plex [K/A]		2.88441e-05	0	1	6	6	D8L9U6	D8L9U6 [375-384]	0	1625.01	High	High	High	High	High	High	High	High	221.2	176.2	225.7	177.1	211.3	234.7	236.5	227.3	Unique	28	High	0.000111	0.0008498	GO:0001731;GO:0006446;GO:0016282;GO:0033290;GO:0005852;GO:0003743	formation of translation preinitiation complex;regulation of translational initiation ;eukaryotic 43S
[R].LNLLDLAPGGHLGR.[FT]	1xiTRAQ8plex [N-Term]		3.58778e-07	0	2	10	14	A0A1D5T7R4; A0A1D5SD16	A0A1D5T7R4 [239-252]; A0A1D5SD16 [239-252]	0	1750.03	High	High	High	High	High	High	High	High	451	433.1	530.6	511.5	720.2	645.6	699.9	702.1	NotUnique	64	High	0	1.76e-07
[R].LTAAEILNHPWIR.[E]	1xiTRAQ8plex [N-Term]		5.97973e-05	0	1	9	3	A0A1D5WNI0	A0A1D5WNI0 [313-325]	0	1838.06	High	High	High	High	High	High	High	High	98.3	82.8	129.4	92.1	104.7	103.8	107.9	96.3	Unique	31	High	0	3.107e-05	GO:0005524;GO:0005509;GO:0004672	ATP binding;calcium ion binding;protein kinase activity
[K].DSAWYDVALFLAHR.[K]	1xiTRAQ8plex [N-Term]		9.49841e-06	0	1	9	1	A0A1D5Z1C3	A0A1D5Z1C3 [147-160]	0	1968.03	High	High	High	High	High	High	High	High	30.9	28	33.3	27.9	28.3	33	32.7	29.9	Unique	53	High	0	2.556e-06	GO:0003682	chromatin binding
[R].SSTAQLLEAILTK.[-]	1xiTRAQ8plex [K/S]		0.00013532	0	1	2	1	W5AAU0	W5AAU0 [257-269]	0	1983.19	High	High	High	High	High	High	High	High									NoQuanValues	23	High	0	4.456e-05	GO:0009813;GO:0045430	flavonoid biosynthetic process;chalcone isomerase activity
[K].MIPTKPMVVETFATYPPLGR.[F]	1xiTRAQ8plex [K/M]		7.00541e-05	0	1	17	4	A0A1D5YL71	A0A1D5YL71 [454-473]	0	2552.39	High	High	High	High	High	High	High	High	46.7	46.1	49	56	45.6	53.3	45.8	44.5	Unique	37	High	1.006e-05	0.0001529	GO:0005737;GO:0005525;GO:0003924;GO:0003746	cytoplasm ;GTP binding;GTPase activity;translation elongation factor activity
[R].ASLQAVVTLLDVGK.[K]	1xiTRAQ8plex [K/A]		1.64668e-05	0	1	4	3	A0A1D5S0M6	A0A1D5S0M6 [463-476]	0	2022.24	High	High	High	High	High	High	High	High	16.7	13	20.3	18.3	37.5	19.1	36	19	Unique	33	High	0	4.611e-06	GO:0006631;GO:0003857	fatty acid metabolic process;3hydroxyacylCoA dehydrogenase activity
[K].KVLQFAGIDDVFTSSR.[G]	1xiTRAQ8plex [K]		1.13178e-10	0	3	9	13	A0A1D5WKQ5; A0A1D5V7I2; A0A1D5YZN1	A0A1D5WKQ5 [199-214]; A0A1D5V7I2 [199-214]; A0A1D5YZN1 [195-210]	1	2391.35	High	High	High	High	High	High	High	High	902.7	1321.6	847.9	843.9	742.8	673.9	675.5	721.1	NotUnique	66	High	0	7.751e-11
[R].ASDAILLGAIGGYK.[W]	1xiTRAQ8plex [K/A]		5.2525e-08	0	2	4	6	A0A1D5UHC9; A0A1D6D6S0	A0A1D5UHC9 [102-115]; A0A1D6D6S0 [103-116]	0	1957.16	High	High	High	High	High	High	High	High	267.9	272.7	268.3	302	280.4	311.6	289.9	292.9	NotUnique	62	High	0	1.541e-05
[R].MVNNIYLNFDAFHGDK.[A]	1xiTRAQ8plex [K/M]		1.1683e-10	0	1	1	8	A0A1D5TK48	A0A1D5TK48 [329-344]	0	2506.3	High	High	High	High	High	High	High	High	529.2	542.2	463.4	467.3	454.4	464.2	465	468.2	Unique	85	High	0	1.337e-11
[R].GVLDNAGFPAVVTAHFVPIEGQQRPR.[T]	1xiTRAQ8plex [N-Term]		3.88449e-08	0	1	7	2	A0A096UNH3	A0A096UNH3 [150-175]	0	3079.67	High	High	High	High	High	High	High	High	146.9	145.3	152.4	147.5	138	135.8	131.6	139	Unique	34	High	0	9.49e-09	GO:0048193;GO:0030008;	Golgi vesicle transport ;TRAPP complex ;
[RK].ATPAHPTYAEMVSEAITALK.[E]	1xiTRAQ8plex [K/A]		7.80948e-06	0	1	8	5	A0A1D5ZS57	A0A1D5ZS57 [57-76]	0	2709.47	High	High	High	High	High	High	High	High	83.9	85.3	81.7	123	132.1	153.1	141.5	122.6	Unique	29	High	0	1.496e-05	GO:0006334;GO:0000786;GO:0005634;GO:0003677	nucleosome assembly ;nucleosome;nucleus ;DNA binding
[RK].ATPAHPTYAEMVSEAITALK.[E]	iTRAQ8plex [Y]		3.13899e-05	0	1	8	3	A0A1D5ZS57	A0A1D5ZS57 [57-76]	0	3013.68	High	High	High	High	High	High	High	High	43.4	48.3	49.7	64.2	59.9	64.3	64.8	50.6	Unique	9	High	0	9.215e-06	GO:0006334;GO:0000786;GO:0005634;GO:0003677	nucleosome assembly ;nucleosome;nucleus ;DNA binding
[K].SILSLVVPDQR.[S]	1xiTRAQ8plex [N-Term]		2.02393e-05	0	1	5	15	A0A1D5V5E7	A0A1D5V5E7 [91-101]	0	1530.92	High	High	High	High	High	High	High	High	627.6	603.1	591.6	588.1	667.8	629	592.1	678.9	Unique	58	High	0	1.752e-05	GO:0005741;GO:0008308	mitochondrial outer membrane ;voltagegated anion channel activity
[K].QLMIQIAELVPK.[H]	1xiTRAQ8plex [K/Q]		0.000116791	0	1	4	1	A0A1D6C953	A0A1D6C953 [103-114]	0	1991.22	High	High	High	High	High	High	High	High	30.3	43.3	35.3	31.6	22.9	32.2	30.4	32.7	Unique	43	High	0	3.802e-05	GO:0006614;GO:0048500;GO:0008312	SRPdependent cotranslational protein targeting to membrane ;signal recognition particle ;7S RNA bindi
[R].KVTITGTSEAIQAAEAMIMQR.[V]	1xiTRAQ8plex [K]		4.07491e-12	0	2	5	5	W5G5P6; A0A1D6S926	W5G5P6 [236-256]; A0A1D6S926 [334-354]	1	2857.57	High	High	High	High	High	High	High	High	131.1	151.1	116.3	132	110.3	117.7	107.9	106.5	NotUnique	63	High	0	1.018e-08
[R].YAVYDLDFVSEDSAGDTPR.[S]	1xiTRAQ8plex [Y]		2.78247e-06	0	1	2	2	A0A1D5YH33	A0A1D5YH33 [125-143]	0	2424.15	High	High	High	High	High	High	High	High	65	55.9	66.9	67.9	55.1	56.7	50.3	56	Unique	47	High	0	6.8e-07	GO:0030042;GO:0015629;	actin filament depolymerization ;actin cytoskeleton ;
[K].WNYDGSSTGQAPGEDSEVILYPQAIFKDPFR.[RGK]	iTRAQ8plex [K]		2.93458e-10	0	5	21	5	A0A1D5UT76; Q6RUJ1; C7DPL0; Q45NB5; Q6RUJ2	A0A1D5UT76 [108-138]; Q6RUJ1 [53-83]; C7DPL0 [108-138]; Q45NB5 [53-83]; Q6RUJ2 [53-83]	1	4096.05	High	High	High	High	High	High	High	High	120.1	122.2	211.3	123	283.1	239.6	219.4	338.7	NotUnique	60	High	0	6.681e-09
[K].IQVGVFSATMPPEALEITR.[K]			0.0001519	0	2	7	2	A0A0C4BKH5; W5GF95	A0A0C4BKH5 [215-233]; W5GF95 [215-233]	0	2059.09	High	High	High	High	High	High	High	High									NoQuanValues	53	High	0	5.057e-05
[truncated: 18,087 more rows]
