# Supplementary material for: iTRAQ-based quantitative proteome analysis reveals metabolic changes between a cleistogamous wheat mutant and its wild-type wheat counterpart
Source: PeerJ. 2019 Jun 17;7:e7104. doi: 10.7717/peerj.7104 (PMC6585907; doi:10.7717/peerj.7104)
Supplement: Supplemental Information 13 — DAPs involved in carbohydrate metabolism and transport, calcium ion binding and protein transport, fatty acid biosynthesis were selected for further analyses. [file peerj-07-7104-s013.xlsx]

## Sheet: Sheet1
Table S7. The list of 21 selected DAPs in spikelets of YM18 and ZK001 at four development. a) When using the Mascot search, the matching degree is represented by the q value, and the smaller the value represents the higher the credibility. b) Amino acid coverage in protein sequence. c) The total number of different peptides which were identified. d) Peptide Spectrum Matches, the number of seconda…
Accession	Description	ncbi_Brachypodium_accession	description	MSU_accession	description.1	Exp. q-valuea	Coverageb	# Peptidesc	# PSMsd	# Unique Peptidese	# Protein Groupsf	# Aasg	MW [kDa]h	calc. pIi	emPAIj	# Razor Peptidesk	Score Mascotl	# Peptides Mascotm	Group_ZK001_1.vs.Group_YM18_1.FC	Group_ZK001_3.vs.Group_YM18_3.FC	Group_ZK001_1.vs.Group_YM18_1.FC	Group_ZK001_3.vs.Group_YM18_3.FC	Group_YM18_1.vs.Group_YM18_2.FC	Group_YM18_1.vs.Group_YM18_3.FC	Group_YM18_1.vs.Group_YM18_4.FC	Group_ZK001_1.vs.Group_ZK001_2.FC	Group_ZK001_1.vs.Group_ZK001_3.FC	Group_ZK001_1.vs.Group_ZK001_4.FC	biological_process	biological_process_description	cellular_component	cellular_component_description	molecular_function	molecular_function_description
A0A077S2F2	Beta-glucosidase OS=Triticum aestivum GN=TRAES_3BF104500020CFD_c1 PE=3 SV=1	357126322	PREDICTED: beta-glucosidase 4 [Brachypodium distachyon]	LOC_Os01g67220.1	Os1bglu4 - beta-glucosidase-like protein without signal sequence, expressed	0	6.21118	2	2	2	1	483	54.9	5.57	0.145	0	100	2	0.840376	0.899614	1.12635	1.38498	0.822394	0.768953	1	0.76824	0.573718	0.60678	GO:0030245	cellulose catabolic process	-	-	GO:0008422;GO:0102483	beta-glucosidase activity;scopolin beta-glucosidase activity
A0A1D5RR02	Beta-amylase OS=Triticum aestivum PE=3 SV=1	357114097	PREDICTED: beta-amylase 1, chloroplastic-like [Brachypodium distachyon]	LOC_Os03g04770.1	beta-amylase, putative, expressed	0	3.54707	2	3	2	1	733	80.9	6.65	0.103	0	0	2	0.899274	0.989455	1.19444	0.854791	1.02944	0.85636	0.688713	0.935613	0.644737	0.724553	GO:0000272	polysaccharide catabolic process	-	-	GO:0016161	beta-amylase activity
A0A1D5RRV7	Uncharacterized protein OS=Triticum aestivum PE=4 SV=1	721638581	PREDICTED: annexin D4 [Brachypodium distachyon]	LOC_Os05g31750.1	annexin, putative, expressed	0	6.34921	2	4	2	1	315	34.9	7.42	0.15	0	45	2	0.888459	1.55216	1.3326	0.8101	1.0438	1.32093	0.952656	0.597475	0.880679	1.04481	-	-	-	-	GO:0005509;GO:0005544	calcium ion binding;calcium-dependent phospholipid binding
A0A1D5RVB4	Phosphotransferase OS=Triticum aestivum PE=3 SV=1	960468833	PREDICTED: hexokinase-5 [Brachypodium distachyon]	LOC_Os05g44760.1	hexokinase, putative, expressed	0	57.9882	23	90	2	1	507	54.7	6.55	14.013	2	663	23	0.839054	0.909768	0.912211	1.29215	0.919595	0.679428	0.82766	0.848118	0.62494	0.53744	GO:0001678;GO:0006096	cellular glucose homeostasis;glycolytic process	GO:0005623	cell	GO:0005524;GO:0005536;GO:0004396	ATP binding;glucose binding;hexokinase activity
A0A1D5SYC3	Phosphotransferase OS=Triticum aestivum PE=3 SV=1	357132836	PREDICTED: hexokinase-2 [Brachypodium distachyon]	LOC_Os05g45590.1	hexokinase, putative, expressed	0	28.9883	9	23	6	1	514	55.2	6.73	1.202	1	166	9	0.764129	0.949062	0.994593	1.14116	0.990282	0.798865	0.924883	0.797316	0.613754	0.619309	GO:0001678;GO:0006096	cellular glucose homeostasis;glycolytic process	GO:0005623	cell	GO:0005524;GO:0005536;GO:0004396	ATP binding;glucose binding;hexokinase activity
A0A1D5TN57	Uncharacterized protein OS=Triticum aestivum PE=4 SV=1	721608909	PREDICTED: vacuolar-sorting receptor 1-like [Brachypodium distachyon]	LOC_Os07g48229.1	vacuolar-sorting receptor precursor, putative, expressed	0.003	1.85185	1	2	1	1	648	71.4	6.4	0.048	0	0	1	1.33026	0.649939	0.699268	1.20624	0.796818	0.433134	0.883311	1.63089	0.823977	0.974128	-	-	GO:0016021	integral component of membrane	GO:0005509	calcium ion binding
A0A1D5VEI9	Phosphotransferase OS=Triticum aestivum PE=3 SV=1	357136360	PREDICTED: hexokinase-6 [Brachypodium distachyon]	LOC_Os01g53930.1	hexokinase, putative, expressed	0	17.9487	7	20	2	1	507	54.8	6.49	1.371	0	147	7	0.828541	0.863952	1.00975	1.1226	0.932473	0.703898	0.783153	0.894253	0.57758	0.578009	GO:0001678;GO:0006096	cellular glucose homeostasis;glycolytic process	GO:0005623	cell	GO:0005524;GO:0005536;GO:0004396	ATP binding;glucose binding;hexokinase activity
A0A1D5WGA3	Uncharacterized protein OS=Triticum aestivum PE=3 SV=1	357131705	PREDICTED: germin-like protein 1-4 isoform X1 [Brachypodium distachyon]	LOC_Os01g72300.1	Cupin domain containing protein, expressed	0	19.7368	3	4	2	1	228	23.5	6.18	0.701	0	56	3	0.768825	1.05487	1.02934	1.09814	1.20049	1.58966	1.76291	0.874958	1.18733	1.23424	-	-	GO:0005576	extracellular region	GO:0030145;GO:0045735	manganese ion binding;nutrient reservoir activity
A0A1D6CCI3	Bidirectional sugar transporter SWEET OS=Triticum aestivum PE=3 SV=1	357135444	PREDICTED: bidirectional sugar transporter SWEET6a [Brachypodium distachyon]	LOC_Os01g42090.1	nodulin MtN3 family protein, putative, expressed	0	8.64198	1	2	1	1	243	26.6	8.81	0.389	0	59	1	0.726998	0.578224	0.918406	1.22711	0.700846	0.629032	0.809524	0.88117	0.497934	0.479602	GO:0008643	carbohydrate transport	GO:0016021	integral component of membrane	-	-
P93594	Beta-amylase OS=Triticum aestivum GN=BMY1 PE=2 SV=1	721628014	PREDICTED: beta-amylase [Brachypodium distachyon]	LOC_Os07g35940.1	beta-amylase, putative, expressed	0	39.7614	15	56	15	1	503	56.6	5.43	1.929	0	556	15	0.52829	0.621643	1.01203	1.24497	1.04101	1.16943	1.28101	0.884678	0.610454	0.543583	GO:0000272	polysaccharide catabolic process	-	-	GO:0016161	beta-amylase activity
W5B5R3	Sucrose synthase OS=Triticum aestivum PE=3 SV=1	357121906	PREDICTED: sucrose synthase 2 [Brachypodium distachyon]	LOC_Os07g42490.2	sucrose synthase, putative, expressed	0	27.2059	21	86	11	1	816	92.5	6.51	3.217	0	343	21	0.761156	0.743893	0.969117	1.04565	0.970004	0.702346	0.761413	0.992514	0.551631	0.554252	GO:0005985	sucrose metabolic process	-	-	GO:0016157	sucrose synthase activity
