# Supplementary material for: iTRAQ-based quantitative proteome analysis reveals metabolic changes between a cleistogamous wheat mutant and its wild-type wheat counterpart
Source: PeerJ. 2019 Jun 17;7:e7104. doi: 10.7717/peerj.7104 (PMC6585907; doi:10.7717/peerj.7104)
Supplement: Supplemental Information 15 — qRT-PCR was used to measure the transcript levels of the proteins of interest. Each experiment was performed in three technical replicates with three biological replicates. qRT-PCR was performed according to the manufacturer’s instructions for the FastStart Essential DNA Green Master (Roche), run on the Roche LightCycler® 96 Instrument. The TaGAPDH served as an internal control. [file peerj-07-7104-s015.xlsx]

## Sheet: Sheet1
Table S10. Raw data of Figure 5.
Position	Sample Name	Gene Name	Cq		Position	Sample Name	Gene Name	Cq		Position	Sample Name	Gene Name	Cq		Position	Sample Name	Gene Name	Cq		Position	Sample Name	Gene Name	Cq		Position	Sample Name	Gene Name	Cq		Position	Sample Name	Gene Name	Cq		Position	Sample Name	Gene Name	Cq		Position	Sample Name	Gene Name	Cq		Position	Sample Name	Gene Name	Cq
A1	YM18-WAS	TaGAPDH	18.63		A1	YM18-WAS	TaGAPDH	18.9		A1	YM18-WAS	TaGAPDH	18.73		A1	YM18-WAS	TaGAPDH	18.04		A1	YM18-WAS	TaGAPDH	18.02		A1	YM18-WAS	TaGAPDH	18.06		A1	YM18-WAS	TaGAPDH	18.05		A1	YM18-WAS	TaGAPDH	18.06		A1	YM18-WAS	TaGAPDH	18.22		A1	YM18-WAS	TaGAPDH	18.11
A2	YM18-WAS	TaGAPDH	18.68		A2	YM18-WAS	TaGAPDH	18.99		A2	YM18-WAS	TaGAPDH	18.72		A2	YM18-WAS	TaGAPDH	18.13		A2	YM18-WAS	TaGAPDH	18.14		A2	YM18-WAS	TaGAPDH	18.09		A2	YM18-WAS	TaGAPDH	18.1		A2	YM18-WAS	TaGAPDH	18.14		A2	YM18-WAS	TaGAPDH	18.12		A2	YM18-WAS	TaGAPDH	18.17
A3	YM18-WAS	TaGAPDH	18.69		A3	YM18-WAS	TaGAPDH	18.97		A3	YM18-WAS	TaGAPDH	18.78		A3	YM18-WAS	TaGAPDH	18.26		A3	YM18-WAS	TaGAPDH	18.18		A3	YM18-WAS	TaGAPDH	18.03		A3	YM18-WAS	TaGAPDH	18.08		A3	YM18-WAS	TaGAPDH	18.12		A3	YM18-WAS	TaGAPDH	18.21		A3	YM18-WAS	TaGAPDH	18.26
A7	YM18-WAS	TaGAPDH	19.22		A7	YM18-WAS	TaGAPDH	19.18		A7	YM18-WAS	TaGAPDH	18.95		A7	YM18-WAS	TaGAPDH	18.33		A7	YM18-WAS	TaGAPDH	18.28		A7	YM18-WAS	TaGAPDH	18.34		A7	YM18-WAS	TaGAPDH	18.48		A7	YM18-WAS	TaGAPDH	18.3		A7	YM18-WAS	TaGAPDH	18.27		A7	YM18-WAS	TaGAPDH	18.38
A8	YM18-WAS	TaGAPDH	19.18		A8	YM18-WAS	TaGAPDH	19.17		A8	YM18-WAS	TaGAPDH	19.04		A8	YM18-WAS	TaGAPDH	18.41		A8	YM18-WAS	TaGAPDH	18.4		A8	YM18-WAS	TaGAPDH	18.4		A8	YM18-WAS	TaGAPDH	18.38		A8	YM18-WAS	TaGAPDH	18.37		A8	YM18-WAS	TaGAPDH	18.37		A8	YM18-WAS	TaGAPDH	18.46
A9	YM18-WAS	TaGAPDH	19.16		A9	YM18-WAS	TaGAPDH	19.11		A9	YM18-WAS	TaGAPDH	19.16		A9	YM18-WAS	TaGAPDH	18.44		A9	YM18-WAS	TaGAPDH	18.47		A9	YM18-WAS	TaGAPDH	18.29		A9	YM18-WAS	TaGAPDH	18.45		A9	YM18-WAS	TaGAPDH	18.38		A9	YM18-WAS	TaGAPDH	18.25		A9	YM18-WAS	TaGAPDH	18.46
A1	YM18-WAS	TaGAPDH	18.99		A1	YM18-WAS	TaGAPDH	19.23		A1	YM18-WAS	TaGAPDH	18.85		A1	YM18-WAS	TaGAPDH	18.38		A1	YM18-WAS	TaGAPDH	18.45		A1	YM18-WAS	TaGAPDH	18.14		A1	YM18-WAS	TaGAPDH	18.39		A1	YM18-WAS	TaGAPDH	18.26		A1	YM18-WAS	TaGAPDH	18.21		A1	YM18-WAS	TaGAPDH	18.39
A2	YM18-WAS	TaGAPDH	19.03		A2	YM18-WAS	TaGAPDH	19.3		A2	YM18-WAS	TaGAPDH	18.84		A2	YM18-WAS	TaGAPDH	18.45		A2	YM18-WAS	TaGAPDH	18.04		A2	YM18-WAS	TaGAPDH	18.17		A2	YM18-WAS	TaGAPDH	18.36		A2	YM18-WAS	TaGAPDH	18.25		A2	YM18-WAS	TaGAPDH	18.26		A2	YM18-WAS	TaGAPDH	18.36
A3	YM18-WAS	TaGAPDH	18.76		A3	YM18-WAS	TaGAPDH	19.24		A3	YM18-WAS	TaGAPDH	18.87		A3	YM18-WAS	TaGAPDH	18.34		A3	YM18-WAS	TaGAPDH	18.57		A3	YM18-WAS	TaGAPDH	18.03		A3	YM18-WAS	TaGAPDH	18.3		A3	YM18-WAS	TaGAPDH	18.21		A3	YM18-WAS	TaGAPDH	18.17		A3	YM18-WAS	TaGAPDH	18.22
B1	YM18-GAS	TaGAPDH	18.35		B1	YM18-GAS	TaGAPDH	17.69		B1	YM18-GAS	TaGAPDH	17.56		B1	YM18-GAS	TaGAPDH	16.74		B1	YM18-GAS	TaGAPDH	16.71		B1	YM18-GAS	TaGAPDH	16.77		B1	YM18-GAS	TaGAPDH	16.75		B1	YM18-GAS	TaGAPDH	16.73		B1	YM18-GAS	TaGAPDH	16.9		B1	YM18-GAS	TaGAPDH	16.87
B2	YM18-GAS	TaGAPDH	18.44		B2	YM18-GAS	TaGAPDH	17.86		B2	YM18-GAS	TaGAPDH	17.59		B2	YM18-GAS	TaGAPDH	16.81		B2	YM18-GAS	TaGAPDH	16.81		B2	YM18-GAS	TaGAPDH	16.8		B2	YM18-GAS	TaGAPDH	16.83		B2	YM18-GAS	TaGAPDH	16.89		B2	YM18-GAS	TaGAPDH	16.91		B2	YM18-GAS	TaGAPDH	16.87
B3	YM18-GAS	TaGAPDH	18.34		B3	YM18-GAS	TaGAPDH	17.72		B3	YM18-GAS	TaGAPDH	17.67		B3	YM18-GAS	TaGAPDH	16.93		B3	YM18-GAS	TaGAPDH	16.87		B3	YM18-GAS	TaGAPDH	16.79		B3	YM18-GAS	TaGAPDH	16.81		B3	YM18-GAS	TaGAPDH	16.93		B3	YM18-GAS	TaGAPDH	16.87		B3	YM18-GAS	TaGAPDH	17.02
B7	YM18-GAS	TaGAPDH	18.64		B7	YM18-GAS	TaGAPDH	17.89		B7	YM18-GAS	TaGAPDH	18.05		B7	YM18-GAS	TaGAPDH	17.7		B7	YM18-GAS	TaGAPDH	17.95		B7	YM18-GAS	TaGAPDH	16.92		B7	YM18-GAS	TaGAPDH	17.03		B7	YM18-GAS	TaGAPDH	16.88		B7	YM18-GAS	TaGAPDH	16.88		B7	YM18-GAS	TaGAPDH	17.1
B8	YM18-GAS	TaGAPDH	18.14		B8	YM18-GAS	TaGAPDH	17.98		B8	YM18-GAS	TaGAPDH	17.92		B8	YM18-GAS	TaGAPDH	18.12		B8	YM18-GAS	TaGAPDH	17.62		B8	YM18-GAS	TaGAPDH	16.94		B8	YM18-GAS	TaGAPDH	16.96		B8	YM18-GAS	TaGAPDH	16.96		B8	YM18-GAS	TaGAPDH	16.97		B8	YM18-GAS	TaGAPDH	17.28
B9	YM18-GAS	TaGAPDH	18.64		B9	YM18-GAS	TaGAPDH	17.95		B9	YM18-GAS	TaGAPDH	17.85		B9	YM18-GAS	TaGAPDH	17.32		B9	YM18-GAS	TaGAPDH	17.77		B9	YM18-GAS	TaGAPDH	16.91		B9	YM18-GAS	TaGAPDH	17.01		B9	YM18-GAS	TaGAPDH	16.91		B9	YM18-GAS	TaGAPDH	16.88		B9	YM18-GAS	TaGAPDH	17.05
B1	YM18-GAS	TaGAPDH	18.27		B1	YM18-GAS	TaGAPDH	17.79		B1	YM18-GAS	TaGAPDH	17.84		B1	YM18-GAS	TaGAPDH	17.11		B1	YM18-GAS	TaGAPDH	17.24		B1	YM18-GAS	TaGAPDH	16.89		B1	YM18-GAS	TaGAPDH	16.96		B1	YM18-GAS	TaGAPDH	16.96		B1	YM18-GAS	TaGAPDH	16.94		B1	YM18-GAS	TaGAPDH	17.21
B2	YM18-GAS	TaGAPDH	18.74		B2	YM18-GAS	TaGAPDH	18.05		B2	YM18-GAS	TaGAPDH	17.87		B2	YM18-GAS	TaGAPDH	17.09		B2	YM18-GAS	TaGAPDH	17.34		B2	YM18-GAS	TaGAPDH	16.79		B2	YM18-GAS	TaGAPDH	16.95		B2	YM18-GAS	TaGAPDH	16.91		B2	YM18-GAS	TaGAPDH	16.93		B2	YM18-GAS	TaGAPDH	17.19
B3	YM18-GAS	TaGAPDH	18.55		B3	YM18-GAS	TaGAPDH	17.84		B3	YM18-GAS	TaGAPDH	17.83		B3	YM18-GAS	TaGAPDH	17.24		B3	YM18-GAS	TaGAPDH	17.12		B3	YM18-GAS	TaGAPDH	16.84		B3	YM18-GAS	TaGAPDH	16.98		B3	YM18-GAS	TaGAPDH	16.97		B3	YM18-GAS	TaGAPDH	16.96		B3	YM18-GAS	TaGAPDH	17.18
C1	YM18-YAS	TaGAPDH	17.7		C1	YM18-YAS	TaGAPDH	17.83		C1	YM18-YAS	TaGAPDH	17.49		C1	YM18-YAS	TaGAPDH	16.84		C1	YM18-YAS	TaGAPDH	16.8		C1	YM18-YAS	TaGAPDH	16.87		C1	YM18-YAS	TaGAPDH	16.92		C1	YM18-YAS	TaGAPDH	16.83		C1	YM18-YAS	TaGAPDH	16.96		C1	YM18-YAS	TaGAPDH	16.91
C2	YM18-YAS	TaGAPDH	17.76		C2	YM18-YAS	TaGAPDH	17.99		C2	YM18-YAS	TaGAPDH	17.82		C2	YM18-YAS	TaGAPDH	16.93		C2	YM18-YAS	TaGAPDH	16.88		C2	YM18-YAS	TaGAPDH	17.06		C2	YM18-YAS	TaGAPDH	16.89		C2	YM18-YAS	TaGAPDH	16.92		C2	YM18-YAS	TaGAPDH	16.88		C2	YM18-YAS	TaGAPDH	16.93
C3	YM18-YAS	TaGAPDH	18.05		C3	YM18-YAS	TaGAPDH	17.85		C3	YM18-YAS	TaGAPDH	19.3		C3	YM18-YAS	TaGAPDH	16.95		C3	YM18-YAS	TaGAPDH	16.93		C3	YM18-YAS	TaGAPDH	16.98		C3	YM18-YAS	TaGAPDH	16.91		C3	YM18-YAS	TaGAPDH	16.23		C3	YM18-YAS	TaGAPDH	16.95		C3	YM18-YAS	TaGAPDH	17.08
C7	YM18-YAS	TaGAPDH	18.07		C7	YM18-YAS	TaGAPDH	17.29		C7	YM18-YAS	TaGAPDH	18.69		C7	YM18-YAS	TaGAPDH	16.35		C7	YM18-YAS	TaGAPDH	16.32		C7	YM18-YAS	TaGAPDH	16.25		C7	YM18-YAS	TaGAPDH	16.34		C7	YM18-YAS	TaGAPDH	16.24		C7	YM18-YAS	TaGAPDH	16.17		C7	YM18-YAS	TaGAPDH	16.39
C8	YM18-YAS	TaGAPDH	17.83		C8	YM18-YAS	TaGAPDH	17.32		C8	YM18-YAS	TaGAPDH	18.66		C8	YM18-YAS	TaGAPDH	16.34		C8	YM18-YAS	TaGAPDH	16.37		C8	YM18-YAS	TaGAPDH	16.29		C8	YM18-YAS	TaGAPDH	16.34		C8	YM18-YAS	TaGAPDH	16.36		C8	YM18-YAS	TaGAPDH	16.23		C8	YM18-YAS	TaGAPDH	16.43
C9	YM18-YAS	TaGAPDH	17.39		C9	YM18-YAS	TaGAPDH	17.27		C9	YM18-YAS	TaGAPDH	18.71		C9	YM18-YAS	TaGAPDH	16.37		C9	YM18-YAS	TaGAPDH	16.34		C9	YM18-YAS	TaGAPDH	16.26		C9	YM18-YAS	TaGAPDH	16.31		C9	YM18-YAS	TaGAPDH	16.37		C9	YM18-YAS	TaGAPDH	16.22		C9	YM18-YAS	TaGAPDH	16.43
C1	YM18-YAS	TaGAPDH	17.88		C1	YM18-YAS	TaGAPDH	17.65		C1	YM18-YAS	TaGAPDH	18.17		C1	YM18-YAS	TaGAPDH	17.03		C1	YM18-YAS	TaGAPDH	16.84		C1	YM18-YAS	TaGAPDH	16.78		C1	YM18-YAS	TaGAPDH	16.57		C1	YM18-YAS	TaGAPDH	16.55		C1	YM18-YAS	TaGAPDH	16.7		C1	YM18-YAS	TaGAPDH	16.63
C2	YM18-YAS	TaGAPDH	17.78		C2	YM18-YAS	TaGAPDH	17.72		C2	YM18-YAS	TaGAPDH	18.25		C2	YM18-YAS	TaGAPDH	16.99		C2	YM18-YAS	TaGAPDH	16.89		C2	YM18-YAS	TaGAPDH	16.86		C2	YM18-YAS	TaGAPDH	16.58		C2	YM18-YAS	TaGAPDH	16.54		C2	YM18-YAS	TaGAPDH	16.73		C2	YM18-YAS	TaGAPDH	16.75
C3	YM18-YAS	TaGAPDH	17.96		C3	YM18-YAS	TaGAPDH	17.61		C3	YM18-YAS	TaGAPDH	18.24		C3	YM18-YAS	TaGAPDH	17.14		C3	YM18-YAS	TaGAPDH	16.39		C3	YM18-YAS	TaGAPDH	16.89		C3	YM18-YAS	TaGAPDH	16.49		C3	YM18-YAS	TaGAPDH	16.62		C3	YM18-YAS	TaGAPDH	16.71		C3	YM18-YAS	TaGAPDH	16.69
D1	YM18-AS	TaGAPDH	18.56		D1	YM18-AS	TaGAPDH	18.68		D1	YM18-AS	TaGAPDH	18.11		D1	YM18-AS	TaGAPDH	17.63		D1	YM18-AS	TaGAPDH	17.63		D1	YM18-AS	TaGAPDH	17.62		D1	YM18-AS	TaGAPDH	17.66		D1	YM18-AS	TaGAPDH	17.63		D1	YM18-AS	TaGAPDH	17.79		D1	YM18-AS	TaGAPDH	17.72
D2	YM18-AS	TaGAPDH	18.31		D2	YM18-AS	TaGAPDH	18.75		D2	YM18-AS	TaGAPDH	18.02		D2	YM18-AS	TaGAPDH	17.71		D2	YM18-AS	TaGAPDH	17.73		D2	YM18-AS	TaGAPDH	17.72		D2	YM18-AS	TaGAPDH	17.76		D2	YM18-AS	TaGAPDH	17.71		D2	YM18-AS	TaGAPDH	17.77		D2	YM18-AS	TaGAPDH	17.85
D3	YM18-AS	TaGAPDH	18.53		D3	YM18-AS	TaGAPDH	18.58		D3	YM18-AS	TaGAPDH	18.18		D3	YM18-AS	TaGAPDH	17.79		D3	YM18-AS	TaGAPDH	17.77		D3	YM18-AS	TaGAPDH	17.69		D3	YM18-AS	TaGAPDH	17.69		D3	YM18-AS	TaGAPDH	17.68		D3	YM18-AS	TaGAPDH	17.73		D3	YM18-AS	TaGAPDH	17.84
D7	YM18-AS	TaGAPDH	18.18		D7	YM18-AS	TaGAPDH	18.25		D7	YM18-AS	TaGAPDH	17.34		D7	YM18-AS	TaGAPDH	17.28		D7	YM18-AS	TaGAPDH	17.26		D7	YM18-AS	TaGAPDH	17.26		D7	YM18-AS	TaGAPDH	17.35		D7	YM18-AS	TaGAPDH	17.23		D7	YM18-AS	TaGAPDH	17.22		D7	YM18-AS	TaGAPDH	17.41
D8	YM18-AS	TaGAPDH	17.98		D8	YM18-AS	TaGAPDH	18.38		D8	YM18-AS	TaGAPDH	17.35		D8	YM18-AS	TaGAPDH	17.44		D8	YM18-AS	TaGAPDH	17.48		D8	YM18-AS	TaGAPDH	17.33		D8	YM18-AS	TaGAPDH	17.33		D8	YM18-AS	TaGAPDH	17.38		D8	YM18-AS	TaGAPDH	17.29		D8	YM18-AS	TaGAPDH	17.6
D9	YM18-AS	TaGAPDH	18.12		D9	YM18-AS	TaGAPDH	18.33		D9	YM18-AS	TaGAPDH	17.95		D9	YM18-AS	TaGAPDH	17.31		D9	YM18-AS	TaGAPDH	17.33		D9	YM18-AS	TaGAPDH	17.29		D9	YM18-AS	TaGAPDH	17.36		D9	YM18-AS	TaGAPDH	17.34		D9	YM18-AS	TaGAPDH	17.25		D9	YM18-AS	TaGAPDH	17.5
D1	YM18-AS	TaGAPDH	18.56		D1	YM18-AS	TaGAPDH	18.51		D1	YM18-AS	TaGAPDH	17.99		D1	YM18-AS	TaGAPDH	17.23		D1	YM18-AS	TaGAPDH	17.56		D1	YM18-AS	TaGAPDH	17.49		D1	YM18-AS	TaGAPDH	17.48		D1	YM18-AS	TaGAPDH	17.49		D1	YM18-AS	TaGAPDH	17.39		D1	YM18-AS	TaGAPDH	17.69
D2	YM18-AS	TaGAPDH	18.68		D2	YM18-AS	TaGAPDH	18.67		D2	YM18-AS	TaGAPDH	17.86		D2	YM18-AS	TaGAPDH	17.05		D2	YM18-AS	TaGAPDH	17.59		D2	YM18-AS	TaGAPDH	17.47		D2	YM18-AS	TaGAPDH	17.49		D2	YM18-AS	TaGAPDH	17.48		D2	YM18-AS	TaGAPDH	17.47		D2	YM18-AS	TaGAPDH	17.68
D3	YM18-AS	TaGAPDH	18.14		D3	YM18-AS	TaGAPDH	18.63		D3	YM18-AS	TaGAPDH	17.88		D3	YM18-AS	TaGAPDH	17.22		D3	YM18-AS	TaGAPDH	17.49		D3	YM18-AS	TaGAPDH	17.44		D3	YM18-AS	TaGAPDH	17.55		D3	YM18-AS	TaGAPDH	17.52		D3	YM18-AS	TaGAPDH	17.48		D3	YM18-AS	TaGAPDH	17.72
E1	ZK001-WAS	TaGAPDH	18.46		E1	ZK001-WAS	TaGAPDH	18.42		E1	ZK001-WAS	TaGAPDH	17.99		E1	ZK001-WAS	TaGAPDH	17.36		E1	ZK001-WAS	TaGAPDH	17.4		E1	ZK001-WAS	TaGAPDH	17.36		E1	ZK001-WAS	TaGAPDH	17.38		E1	ZK001-WAS	TaGAPDH	17.36		E1	ZK001-WAS	TaGAPDH	17.56		E1	ZK001-WAS	TaGAPDH	17.4
E2	ZK001-WAS	TaGAPDH	18.56		E2	ZK001-WAS	TaGAPDH	18.49		E2	ZK001-WAS	TaGAPDH	18.02		E2	ZK001-WAS	TaGAPDH	17.41		E2	ZK001-WAS	TaGAPDH	17.46		E2	ZK001-WAS	TaGAPDH	17.35		E2	ZK001-WAS	TaGAPDH	17.41		E2	ZK001-WAS	TaGAPDH	17.37		E2	ZK001-WAS	TaGAPDH	17.52		E2	ZK001-WAS	TaGAPDH	17.4
E3	ZK001-WAS	TaGAPDH	18.41		E3	ZK001-WAS	TaGAPDH	18.45		E3	ZK001-WAS	TaGAPDH	18.06		E3	ZK001-WAS	TaGAPDH	17.44		E3	ZK001-WAS	TaGAPDH	17.44		E3	ZK001-WAS	TaGAPDH	17.39		E3	ZK001-WAS	TaGAPDH	17.39		E3	ZK001-WAS	TaGAPDH	17.41		E3	ZK001-WAS	TaGAPDH	17.55		E3	ZK001-WAS	TaGAPDH	17.48
E7	ZK001-WAS	TaGAPDH	18.54		E7	ZK001-WAS	TaGAPDH	18.85		E7	ZK001-WAS	TaGAPDH	18.62		E7	ZK001-WAS	TaGAPDH	17.78		E7	ZK001-WAS	TaGAPDH	17.76		E7	ZK001-WAS	TaGAPDH	17.74		E7	ZK001-WAS	TaGAPDH	17.86		E7	ZK001-WAS	TaGAPDH	17.73		E7	ZK001-WAS	TaGAPDH	17.62		E7	ZK001-WAS	TaGAPDH	17.82
E8	ZK001-WAS	TaGAPDH	18.45		E8	ZK001-WAS	TaGAPDH	18.92		E8	ZK001-WAS	TaGAPDH	18.63		E8	ZK001-WAS	TaGAPDH	17.84		E8	ZK001-WAS	TaGAPDH	17.83		E8	ZK001-WAS	TaGAPDH	17.8		E8	ZK001-WAS	TaGAPDH	17.82		E8	ZK001-WAS	TaGAPDH	17.76		E8	ZK001-WAS	TaGAPDH	17.77		E8	ZK001-WAS	TaGAPDH	17.89
E9	ZK001-WAS	TaGAPDH	18.91		E9	ZK001-WAS	TaGAPDH	18.86		E9	ZK001-WAS	TaGAPDH	18.6		E9	ZK001-WAS	TaGAPDH	17.82		E9	ZK001-WAS	TaGAPDH	17.85		E9	ZK001-WAS	TaGAPDH	17.79		E9	ZK001-WAS	TaGAPDH	17.84		E9	ZK001-WAS	TaGAPDH	17.77		E9	ZK001-WAS	TaGAPDH	17.69		E9	ZK001-WAS	TaGAPDH	17.84
E1	ZK001-WAS	TaGAPDH	18.33		E1	ZK001-WAS	TaGAPDH	18.67		E1	ZK001-WAS	TaGAPDH	18.37		E1	ZK001-WAS	TaGAPDH	17.35		E1	ZK001-WAS	TaGAPDH	17.34		E1	ZK001-WAS	TaGAPDH	17.58		E1	ZK001-WAS	TaGAPDH	17.58		E1	ZK001-WAS	TaGAPDH	17.83		E1	ZK001-WAS	TaGAPDH	17.62		E1	ZK001-WAS	TaGAPDH	17.76
E2	ZK001-WAS	TaGAPDH	18.52		E2	ZK001-WAS	TaGAPDH	18.62		E2	ZK001-WAS	TaGAPDH	18.39		E2	ZK001-WAS	TaGAPDH	17.41		E2	ZK001-WAS	TaGAPDH	17.05		E2	ZK001-WAS	TaGAPDH	17.53		E2	ZK001-WAS	TaGAPDH	17.56		E2	ZK001-WAS	TaGAPDH	17.54		E2	ZK001-WAS	TaGAPDH	17.61		E2	ZK001-WAS	TaGAPDH	17.75
E3	ZK001-WAS	TaGAPDH	18.73		E3	ZK001-WAS	TaGAPDH	18.57		E3	ZK001-WAS	TaGAPDH	18.44		E3	ZK001-WAS	TaGAPDH	17.52		E3	ZK001-WAS	TaGAPDH	17.23		E3	ZK001-WAS	TaGAPDH	17.6		E3	ZK001-WAS	TaGAPDH	17.59		E3	ZK001-WAS	TaGAPDH	17.59		E3	ZK001-WAS	TaGAPDH	17.65		E3	ZK001-WAS	TaGAPDH	17.58
F1	ZK001-GAS	TaGAPDH	18.22		F1	ZK001-GAS	TaGAPDH	17.95		F1	ZK001-GAS	TaGAPDH	17.66		F1	ZK001-GAS	TaGAPDH	16.98		F1	ZK001-GAS	TaGAPDH	16.89		F1	ZK001-GAS	TaGAPDH	16.89		F1	ZK001-GAS	TaGAPDH	16.93		F1	ZK001-GAS	TaGAPDH	16.84		F1	ZK001-GAS	TaGAPDH	17.09		F1	ZK001-GAS	TaGAPDH	16.96
F2	ZK001-GAS	TaGAPDH	18.28		F2	ZK001-GAS	TaGAPDH	18.14		F2	ZK001-GAS	TaGAPDH	18.11		F2	ZK001-GAS	TaGAPDH	17.05		F2	ZK001-GAS	TaGAPDH	16.95		F2	ZK001-GAS	TaGAPDH	16.96		F2	ZK001-GAS	TaGAPDH	16.96		F2	ZK001-GAS	TaGAPDH	16.98		F2	ZK001-GAS	TaGAPDH	17.05		F2	ZK001-GAS	TaGAPDH	17.11
F3	ZK001-GAS	TaGAPDH	18.48		F3	ZK001-GAS	TaGAPDH	18.04		F3	ZK001-GAS	TaGAPDH	18.01		F3	ZK001-GAS	TaGAPDH	16.98		F3	ZK001-GAS	TaGAPDH	17.04		F3	ZK001-GAS	TaGAPDH	16.93		F3	ZK001-GAS	TaGAPDH	16.95		F3	ZK001-GAS	TaGAPDH	16.94		F3	ZK001-GAS	TaGAPDH	17.04		F3	ZK001-GAS	TaGAPDH	17
F7	ZK001-GAS	TaGAPDH	18.1		F7	ZK001-GAS	TaGAPDH	18.01		F7	ZK001-GAS	TaGAPDH	17.7		F7	ZK001-GAS	TaGAPDH	17.05		F7	ZK001-GAS	TaGAPDH	17.05		F7	ZK001-GAS	TaGAPDH	17.04		F7	ZK001-GAS	TaGAPDH	17.14		F7	ZK001-GAS	TaGAPDH	16.97		F7	ZK001-GAS	TaGAPDH	16.92		F7	ZK001-GAS	TaGAPDH	17.15
F8	ZK001-GAS	TaGAPDH	18.31		F8	ZK001-GAS	TaGAPDH	18.11		F8	ZK001-GAS	TaGAPDH	17.86		F8	ZK001-GAS	TaGAPDH	17.1		F8	ZK001-GAS	TaGAPDH	17.09		F8	ZK001-GAS	TaGAPDH	17.05		F8	ZK001-GAS	TaGAPDH	17.08		F8	ZK001-GAS	TaGAPDH	17.04		F8	ZK001-GAS	TaGAPDH	16.97		F8	ZK001-GAS	TaGAPDH	17.13
F9	ZK001-GAS	TaGAPDH	18.3		F9	ZK001-GAS	TaGAPDH	18.07		F9	ZK001-GAS	TaGAPDH	17.85		F9	ZK001-GAS	TaGAPDH	17.12		F9	ZK001-GAS	TaGAPDH	17.14		F9	ZK001-GAS	TaGAPDH	17.02		F9	ZK001-GAS	TaGAPDH	17.13		F9	ZK001-GAS	TaGAPDH	17.13		F9	ZK001-GAS	TaGAPDH	17.03		F9	ZK001-GAS	TaGAPDH	17.17
F1	ZK001-GAS	TaGAPDH	18.03		F1	ZK001-GAS	TaGAPDH	18.21		F1	ZK001-GAS	TaGAPDH	17.88		F1	ZK001-GAS	TaGAPDH	16.89		F1	ZK001-GAS	TaGAPDH	16.89		F1	ZK001-GAS	TaGAPDH	17.01		F1	ZK001-GAS	TaGAPDH	17.01		F1	ZK001-GAS	TaGAPDH	17.07		F1	ZK001-GAS	TaGAPDH	16.94		F1	ZK001-GAS	TaGAPDH	17.14
F2	ZK001-GAS	TaGAPDH	18.21		F2	ZK001-GAS	TaGAPDH	18.19		F2	ZK001-GAS	TaGAPDH	17.95		F2	ZK001-GAS	TaGAPDH	17.13		F2	ZK001-GAS	TaGAPDH	17.02		F2	ZK001-GAS	TaGAPDH	17.08		F2	ZK001-GAS	TaGAPDH	16.95		F2	ZK001-GAS	TaGAPDH	17.04		F2	ZK001-GAS	TaGAPDH	16.91		F2	ZK001-GAS	TaGAPDH	17.11
F3	ZK001-GAS	TaGAPDH	18.19		F3	ZK001-GAS	TaGAPDH	18.02		F3	ZK001-GAS	TaGAPDH	17.98		F3	ZK001-GAS	TaGAPDH	16.97		F3	ZK001-GAS	TaGAPDH	17.34		F3	ZK001-GAS	TaGAPDH	17.04		F3	ZK001-GAS	TaGAPDH	17.05		F3	ZK001-GAS	TaGAPDH	17.04		F3	ZK001-GAS	TaGAPDH	17.05		F3	ZK001-GAS	TaGAPDH	17.09
G1	ZK001-YAS	TaGAPDH	18.85		G1	ZK001-YAS	TaGAPDH	18.21		G1	ZK001-YAS	TaGAPDH	17.73		G1	ZK001-YAS	TaGAPDH	17.1		G1	ZK001-YAS	TaGAPDH	17.03		G1	ZK001-YAS	TaGAPDH	17.06		G1	ZK001-YAS	TaGAPDH	16.97		G1	ZK001-YAS	TaGAPDH	17.01		G1	ZK001-YAS	TaGAPDH	17.23		G1	ZK001-YAS	TaGAPDH	17.15
G2	ZK001-YAS	TaGAPDH	18.81		G2	ZK001-YAS	TaGAPDH	18.24		G2	ZK001-YAS	TaGAPDH	17.78		G2	ZK001-YAS	TaGAPDH	17.16		G2	ZK001-YAS	TaGAPDH	17.19		G2	ZK001-YAS	TaGAPDH	17.18		G2	ZK001-YAS	TaGAPDH	17.09		G2	ZK001-YAS	TaGAPDH	17.12		G2	ZK001-YAS	TaGAPDH	17.17		G2	ZK001-YAS	TaGAPDH	17.23
G3	ZK001-YAS	TaGAPDH	18.6		G3	ZK001-YAS	TaGAPDH	18.19		G3	ZK001-YAS	TaGAPDH	17.79		G3	ZK001-YAS	TaGAPDH	17.14		G3	ZK001-YAS	TaGAPDH	17.17		G3	ZK001-YAS	TaGAPDH	17.13		G3	ZK001-YAS	TaGAPDH	17.03		G3	ZK001-YAS	TaGAPDH	17.07		G3	ZK001-YAS	TaGAPDH	17.24		G3	ZK001-YAS	TaGAPDH	17.18
G7	ZK001-YAS	TaGAPDH	18.86		G7	ZK001-YAS	TaGAPDH	18.09		G7	ZK001-YAS	TaGAPDH	18.04		G7	ZK001-YAS	TaGAPDH	16.97		G7	ZK001-YAS	TaGAPDH	16.97		G7	ZK001-YAS	TaGAPDH	16.93		G7	ZK001-YAS	TaGAPDH	17.13		G7	ZK001-YAS	TaGAPDH	16.91		G7	ZK001-YAS	TaGAPDH	16.92		G7	ZK001-YAS	TaGAPDH	17.12
G8	ZK001-YAS	TaGAPDH	18.85		G8	ZK001-YAS	TaGAPDH	18.14		G8	ZK001-YAS	TaGAPDH	18.01		G8	ZK001-YAS	TaGAPDH	17.1		G8	ZK001-YAS	TaGAPDH	17.09		G8	ZK001-YAS	TaGAPDH	16.95		G8	ZK001-YAS	TaGAPDH	17.07		G8	ZK001-YAS	TaGAPDH	17		G8	ZK001-YAS	TaGAPDH	17.06		G8	ZK001-YAS	TaGAPDH	17.11
G9	ZK001-YAS	TaGAPDH	19.1		G9	ZK001-YAS	TaGAPDH	18.06		G9	ZK001-YAS	TaGAPDH	18.03		G9	ZK001-YAS	TaGAPDH	17.15		G9	ZK001-YAS	TaGAPDH	17.18		G9	ZK001-YAS	TaGAPDH	16.94		G9	ZK001-YAS	TaGAPDH	17.08		G9	ZK001-YAS	TaGAPDH	16.95		G9	ZK001-YAS	TaGAPDH	17.01		G9	ZK001-YAS	TaGAPDH	17.23
G1	ZK001-YAS	TaGAPDH	18.79		G1	ZK001-YAS	TaGAPDH	18.25		G1	ZK001-YAS	TaGAPDH	17.89		G1	ZK001-YAS	TaGAPDH	17.26		G1	ZK001-YAS	TaGAPDH	17.09		G1	ZK001-YAS	TaGAPDH	16.93		G1	ZK001-YAS	TaGAPDH	16.59		G1	ZK001-YAS	TaGAPDH	17.14		G1	ZK001-YAS	TaGAPDH	17.16		G1	ZK001-YAS	TaGAPDH	17.19
G2	ZK001-YAS	TaGAPDH	18.98		G2	ZK001-YAS	TaGAPDH	18.11		G2	ZK001-YAS	TaGAPDH	17.91		G2	ZK001-YAS	TaGAPDH	17.21		G2	ZK001-YAS	TaGAPDH	16.94		G2	ZK001-YAS	TaGAPDH	16.95		G2	ZK001-YAS	TaGAPDH	16.77		G2	ZK001-YAS	TaGAPDH	17.05		G2	ZK001-YAS	TaGAPDH	17.21		G2	ZK001-YAS	TaGAPDH	17.17
G3	ZK001-YAS	TaGAPDH	18.81		G3	ZK001-YAS	TaGAPDH	18.19		G3	ZK001-YAS	TaGAPDH	17.93		G3	ZK001-YAS	TaGAPDH	17.1		G3	ZK001-YAS	TaGAPDH	17.12		G3	ZK001-YAS	TaGAPDH	16.96		G3	ZK001-YAS	TaGAPDH	16.73		G3	ZK001-YAS	TaGAPDH	17.06		G3	ZK001-YAS	TaGAPDH	17.15		G3	ZK001-YAS	TaGAPDH	17.1
H1	ZK001-AS	TaGAPDH	18.91		H1	ZK001-AS	TaGAPDH	18.95		H1	ZK001-AS	TaGAPDH	18.76		H1	ZK001-AS	TaGAPDH	17.88		H1	ZK001-AS	TaGAPDH	17.87		H1	ZK001-AS	TaGAPDH	17.94		H1	ZK001-AS	TaGAPDH	17.88		H1	ZK001-AS	TaGAPDH	17.07		H1	ZK001-AS	TaGAPDH	17.88		H1	ZK001-AS	TaGAPDH	17.97
H2	ZK001-AS	TaGAPDH	18.73		H2	ZK001-AS	TaGAPDH	18.92		H2	ZK001-AS	TaGAPDH	18.99		H2	ZK001-AS	TaGAPDH	17.95		H2	ZK001-AS	TaGAPDH	17.92		H2	ZK001-AS	TaGAPDH	17.94		H2	ZK001-AS	TaGAPDH	18.07		H2	ZK001-AS	TaGAPDH	17.9		H2	ZK001-AS	TaGAPDH	18		H2	ZK001-AS	TaGAPDH	18.06
H3	ZK001-AS	TaGAPDH	18.71		H3	ZK001-AS	TaGAPDH	18.94		H3	ZK001-AS	TaGAPDH	18.97		H3	ZK001-AS	TaGAPDH	17.96		H3	ZK001-AS	TaGAPDH	17.98		H3	ZK001-AS	TaGAPDH	17.95		H3	ZK001-AS	TaGAPDH	17.84		H3	ZK001-AS	TaGAPDH	17.88		H3	ZK001-AS	TaGAPDH	17.93		H3	ZK001-AS	TaGAPDH	18.06
H7	ZK001-AS	TaGAPDH	18.61		H7	ZK001-AS	TaGAPDH	18.81		H7	ZK001-AS	TaGAPDH	19.12		H7	ZK001-AS	TaGAPDH	17.95		H7	ZK001-AS	TaGAPDH	17.89		H7	ZK001-AS	TaGAPDH	17.79		H7	ZK001-AS	TaGAPDH	17.84		H7	ZK001-AS	TaGAPDH	17.76		H7	ZK001-AS	TaGAPDH	17.76		H7	ZK001-AS	TaGAPDH	18.02
H8	ZK001-AS	TaGAPDH	18.71		H8	ZK001-AS	TaGAPDH	18.67		H8	ZK001-AS	TaGAPDH	19.03		H8	ZK001-AS	TaGAPDH	17.17		H8	ZK001-AS	TaGAPDH	17.84		H8	ZK001-AS	TaGAPDH	17.78		H8	ZK001-AS	TaGAPDH	17.83		H8	ZK001-AS	TaGAPDH	17.97		H8	ZK001-AS	TaGAPDH	17.8		H8	ZK001-AS	TaGAPDH	17.88
H9	ZK001-AS	TaGAPDH	18.65		H9	ZK001-AS	TaGAPDH	18.71		H9	ZK001-AS	TaGAPDH	19.05		H9	ZK001-AS	TaGAPDH	17.85		H9	ZK001-AS	TaGAPDH	17.91		H9	ZK001-AS	TaGAPDH	17.76		H9	ZK001-AS	TaGAPDH	17.83		H9	ZK001-AS	TaGAPDH	17.87		H9	ZK001-AS	TaGAPDH	17.79		H9	ZK001-AS	TaGAPDH	17.91
H1	ZK001-AS	TaGAPDH	18.88		H1	ZK001-AS	TaGAPDH	19.11		H1	ZK001-AS	TaGAPDH	19.13		H1	ZK001-AS	TaGAPDH	17.88		H1	ZK001-AS	TaGAPDH	17.49		H1	ZK001-AS	TaGAPDH	17.89		H1	ZK001-AS	TaGAPDH	17.44		H1	ZK001-AS	TaGAPDH	17.89		H1	ZK001-AS	TaGAPDH	17.84		H1	ZK001-AS	TaGAPDH	17.99
H2	ZK001-AS	TaGAPDH	18.85		H2	ZK001-AS	TaGAPDH	19.03		H2	ZK001-AS	TaGAPDH	19.01		H2	ZK001-AS	TaGAPDH	17.24		H2	ZK001-AS	TaGAPDH	17.92		H2	ZK001-AS	TaGAPDH	17.88		H2	ZK001-AS	TaGAPDH	17.86		H2	ZK001-AS	TaGAPDH	17.94		H2	ZK001-AS	TaGAPDH	17.89		H2	ZK001-AS	TaGAPDH	17.82
H3	ZK001-AS	TaGAPDH	18.76		H3	ZK001-AS	TaGAPDH	18.52		H3	ZK001-AS	TaGAPDH	18.95		H3	ZK001-AS	TaGAPDH	17.17		H3	ZK001-AS	TaGAPDH	17.57		H3	ZK001-AS	TaGAPDH	17.94		H3	ZK001-AS	TaGAPDH	17.89		H3	ZK001-AS	TaGAPDH	17.93		H3	ZK001-AS	TaGAPDH	17.86		H3	ZK001-AS	TaGAPDH	17.85
A4	YM18-WAS	A0A1D6CCI3	32.93		A4	YM18-WAS	A0A1D5WGA3	27.76		A4	YM18-WAS	A0A077S2F2	23.43		A4	YM18-WAS	A0A1D5RR02	27.92		A4	YM18-WAS	P93594	26.23		A4	YM18-WAS	W5B5R3	20.65		A4	YM18-WAS	A0A1D5SYC3	22.2		A4	YM18-WAS	A0A1D5VEI9	21.69		A4	YM18-WAS	A0A1D5RVB4	21.84		A4	YM18-WAS	A0A1D5RRV7	28.42
A5	YM18-WAS	A0A1D6CCI3	33.24		A5	YM18-WAS	A0A1D5WGA3	27.86		A5	YM18-WAS	A0A077S2F2	23.37		A5	YM18-WAS	A0A1D5RR02	27.62		A5	YM18-WAS	P93594	25.86		A5	YM18-WAS	W5B5R3	20.62		A5	YM18-WAS	A0A1D5SYC3	22.29		A5	YM18-WAS	A0A1D5VEI9	21.67		A5	YM18-WAS	A0A1D5RVB4	21.66		A5	YM18-WAS	A0A1D5RRV7	28.75
A6	YM18-WAS	A0A1D6CCI3	32.21		A6	YM18-WAS	A0A1D5WGA3	27.93		A6	YM18-WAS	A0A077S2F2	23.42		A6	YM18-WAS	A0A1D5RR02	27.92		A6	YM18-WAS	P93594	25.92		A6	YM18-WAS	W5B5R3	20.64		A6	YM18-WAS	A0A1D5SYC3	22.16		A6	YM18-WAS	A0A1D5VEI9	21.68		A6	YM18-WAS	A0A1D5RVB4	21.78		A6	YM18-WAS	A0A1D5RRV7	28.81
A10	YM18-WAS	A0A1D6CCI3	31.74		A10	YM18-WAS	A0A1D5WGA3	28.86		A10	YM18-WAS	A0A077S2F2	23.84		A10	YM18-WAS	A0A1D5RR02	27.94		A10	YM18-WAS	P93594	26.53		A10	YM18-WAS	W5B5R3	21.71		A10	YM18-WAS	A0A1D5SYC3	22.6		A10	YM18-WAS	A0A1D5VEI9	22.02		A10	YM18-WAS	A0A1D5RVB4	21.96		A10	YM18-WAS	A0A1D5RRV7	29.6
A11	YM18-WAS	A0A1D6CCI3	32.26		A11	YM18-WAS	A0A1D5WGA3	28.87		A11	YM18-WAS	A0A077S2F2	24.19		A11	YM18-WAS	A0A1D5RR02	28.02		A11	YM18-WAS	P93594	26.4		A11	YM18-WAS	W5B5R3	19.96		A11	YM18-WAS	A0A1D5SYC3	22.28		A11	YM18-WAS	A0A1D5VEI9	22.06		A11	YM18-WAS	A0A1D5RVB4	21.87		A11	YM18-WAS	A0A1D5RRV7	29.55
A12	YM18-WAS	A0A1D6CCI3	32.25		A12	YM18-WAS	A0A1D5WGA3	28.76		A12	YM18-WAS	A0A077S2F2	23.93		A12	YM18-WAS	A0A1D5RR02	28.27		A12	YM18-WAS	P93594	26.51		A12	YM18-WAS	W5B5R3	20.15		A12	YM18-WAS	A0A1D5SYC3	22.35		A12	YM18-WAS	A0A1D5VEI9	22.05		A12	YM18-WAS	A0A1D5RVB4	21.95		A12	YM18-WAS	A0A1D5RRV7	29.25
A4	YM18-WAS	A0A1D6CCI3	32.79		A4	YM18-WAS	A0A1D5WGA3	28.34		A4	YM18-WAS	A0A077S2F2	23.97		A4	YM18-WAS	A0A1D5RR02	28.88		A4	YM18-WAS	P93594	26.47		A4	YM18-WAS	W5B5R3	20.49		A4	YM18-WAS	A0A1D5SYC3	22.24		A4	YM18-WAS	A0A1D5VEI9	21.89		A4	YM18-WAS	A0A1D5RVB4	21.79		A4	YM18-WAS	A0A1D5RRV7	29.01
A5	YM18-WAS	A0A1D6CCI3	33.07		A5	YM18-WAS	A0A1D5WGA3	28.22		A5	YM18-WAS	A0A077S2F2	24.03		A5	YM18-WAS	A0A1D5RR02	28.87		A5	YM18-WAS	P93594	26.35		A5	YM18-WAS	W5B5R3	20.53		A5	YM18-WAS	A0A1D5SYC3	22.35		A5	YM18-WAS	A0A1D5VEI9	21.85		A5	YM18-WAS	A0A1D5RVB4	21.84		A5	YM18-WAS	A0A1D5RRV7	29.03
A6	YM18-WAS	A0A1D6CCI3	33.18		A6	YM18-WAS	A0A1D5WGA3	28.47		A6	YM18-WAS	A0A077S2F2	24.04		A6	YM18-WAS	A0A1D5RR02	28.96		A6	YM18-WAS	P93594	26.54		A6	YM18-WAS	W5B5R3	20.41		A6	YM18-WAS	A0A1D5SYC3	22.19		A6	YM18-WAS	A0A1D5VEI9	21.93		A6	YM18-WAS	A0A1D5RVB4	21.78		A6	YM18-WAS	A0A1D5RRV7	28.86
B4	YM18-GAS	A0A1D6CCI3	-		B4	YM18-GAS	A0A1D5WGA3	32.18		B4	YM18-GAS	A0A077S2F2	22.04		B4	YM18-GAS	A0A1D5RR02	28.24		B4	YM18-GAS	P93594	25.33		B4	YM18-GAS	W5B5R3	20.42		B4	YM18-GAS	A0A1D5SYC3	21.9		B4	YM18-GAS	A0A1D5VEI9	20.54		B4	YM18-GAS	A0A1D5RVB4	21.43		B4	YM18-GAS	A0A1D5RRV7	27.67
B5	YM18-GAS	A0A1D6CCI3	34.97		B5	YM18-GAS	A0A1D5WGA3	32.07		B5	YM18-GAS	A0A077S2F2	22.07		B5	YM18-GAS	A0A1D5RR02	27.66		B5	YM18-GAS	P93594	25.22		B5	YM18-GAS	W5B5R3	20.39		B5	YM18-GAS	A0A1D5SYC3	22.12		B5	YM18-GAS	A0A1D5VEI9	20.48		B5	YM18-GAS	A0A1D5RVB4	21.45		B5	YM18-GAS	A0A1D5RRV7	27.41
B6	YM18-GAS	A0A1D6CCI3	-		B6	YM18-GAS	A0A1D5WGA3	32.29		B6	YM18-GAS	A0A077S2F2	22.14		B6	YM18-GAS	A0A1D5RR02	28.44		B6	YM18-GAS	P93594	25.32		B6	YM18-GAS	W5B5R3	20.4		B6	YM18-GAS	A0A1D5SYC3	22.04		B6	YM18-GAS	A0A1D5VEI9	20.49		B6	YM18-GAS	A0A1D5RVB4	21.43		B6	YM18-GAS	A0A1D5RRV7	27.67
B10	YM18-GAS	A0A1D6CCI3	35.06		B10	YM18-GAS	A0A1D5WGA3	32.6		B10	YM18-GAS	A0A077S2F2	22.42		B10	YM18-GAS	A0A1D5RR02	29.51		B10	YM18-GAS	P93594	25.05		B10	YM18-GAS	W5B5R3	20.76		B10	YM18-GAS	A0A1D5SYC3	22.06		B10	YM18-GAS	A0A1D5VEI9	20.77		B10	YM18-GAS	A0A1D5RVB4	21.68		B10	YM18-GAS	A0A1D5RRV7	28.05
B11	YM18-GAS	A0A1D6CCI3	35.02		B11	YM18-GAS	A0A1D5WGA3	31.96		B11	YM18-GAS	A0A077S2F2	22.47		B11	YM18-GAS	A0A1D5RR02	28.95		B11	YM18-GAS	P93594	24.97		B11	YM18-GAS	W5B5R3	21.08		B11	YM18-GAS	A0A1D5SYC3	22.11		B11	YM18-GAS	A0A1D5VEI9	20.79		B11	YM18-GAS	A0A1D5RVB4	21.64		B11	YM18-GAS	A0A1D5RRV7	27.87
B12	YM18-GAS	A0A1D6CCI3	35.05		B12	YM18-GAS	A0A1D5WGA3	32.83		B12	YM18-GAS	A0A077S2F2	22.39		B12	YM18-GAS	A0A1D5RR02	29.68		B12	YM18-GAS	P93594	25.6		B12	YM18-GAS	W5B5R3	21.02		B12	YM18-GAS	A0A1D5SYC3	22.08		B12	YM18-GAS	A0A1D5VEI9	20.71		B12	YM18-GAS	A0A1D5RVB4	21.65		B12	YM18-GAS	A0A1D5RRV7	27.6
B4	YM18-GAS	A0A1D6CCI3	35.53		B4	YM18-GAS	A0A1D5WGA3	33.25		B4	YM18-GAS	A0A077S2F2	22.18		B4	YM18-GAS	A0A1D5RR02	29.01		B4	YM18-GAS	P93594	25.57		B4	YM18-GAS	W5B5R3	21.03		B4	YM18-GAS	A0A1D5SYC3	22.04		B4	YM18-GAS	A0A1D5VEI9	20.59		B4	YM18-GAS	A0A1D5RVB4	21.59		B4	YM18-GAS	A0A1D5RRV7	27.68
B5	YM18-GAS	A0A1D6CCI3	35.42		B5	YM18-GAS	A0A1D5WGA3	32.99		B5	YM18-GAS	A0A077S2F2	22.15		B5	YM18-GAS	A0A1D5RR02	29.34		B5	YM18-GAS	P93594	25.14		B5	YM18-GAS	W5B5R3	20.89		B5	YM18-GAS	A0A1D5SYC3	22.15		B5	YM18-GAS	A0A1D5VEI9	20.61		B5	YM18-GAS	A0A1D5RVB4	21.53		B5	YM18-GAS	A0A1D5RRV7	27.69
B6	YM18-GAS	A0A1D6CCI3	35.67		B6	YM18-GAS	A0A1D5WGA3	33.18		B6	YM18-GAS	A0A077S2F2	22.21		B6	YM18-GAS	A0A1D5RR02	29.28		B6	YM18-GAS	P93594	25.49		B6	YM18-GAS	W5B5R3	20.97		B6	YM18-GAS	A0A1D5SYC3	22.13		B6	YM18-GAS	A0A1D5VEI9	20.69		B6	YM18-GAS	A0A1D5RVB4	21.54		B6	YM18-GAS	A0A1D5RRV7	27.72
C4	YM18-YAS	A0A1D6CCI3	-		C4	YM18-YAS	A0A1D5WGA3	32.22		C4	YM18-YAS	A0A077S2F2	22.44		C4	YM18-YAS	A0A1D5RR02	29.92		C4	YM18-YAS	P93594	23.99		C4	YM18-YAS	W5B5R3	19.4		C4	YM18-YAS	A0A1D5SYC3	19.88		C4	YM18-YAS	A0A1D5VEI9	20.28		C4	YM18-YAS	A0A1D5RVB4	21.22		C4	YM18-YAS	A0A1D5RRV7	31.95
C5	YM18-YAS	A0A1D6CCI3	-		C5	YM18-YAS	A0A1D5WGA3	32.92		C5	YM18-YAS	A0A077S2F2	22.4		C5	YM18-YAS	A0A1D5RR02	30.05		C5	YM18-YAS	P93594	23.99		C5	YM18-YAS	W5B5R3	19.41		C5	YM18-YAS	A0A1D5SYC3	19.91		C5	YM18-YAS	A0A1D5VEI9	20.19		C5	YM18-YAS	A0A1D5RVB4	21.19		C5	YM18-YAS	A0A1D5RRV7	31.41
C6	YM18-YAS	A0A1D6CCI3	-		C6	YM18-YAS	A0A1D5WGA3	32.77		C6	YM18-YAS	A0A077S2F2	22.46		C6	YM18-YAS	A0A1D5RR02	30.09		C6	YM18-YAS	P93594	23.99		C6	YM18-YAS	W5B5R3	19.43		C6	YM18-YAS	A0A1D5SYC3	19.9		C6	YM18-YAS	A0A1D5VEI9	20.26		C6	YM18-YAS	A0A1D5RVB4	21.21		C6	YM18-YAS	A0A1D5RRV7	30.57
C10	YM18-YAS	A0A1D6CCI3	-		C10	YM18-YAS	A0A1D5WGA3	33.68		C10	YM18-YAS	A0A077S2F2	23.08		C10	YM18-YAS	A0A1D5RR02	29.47		C10	YM18-YAS	P93594	22.65		C10	YM18-YAS	W5B5R3	19.11		C10	YM18-YAS	A0A1D5SYC3	19.26		C10	YM18-YAS	A0A1D5VEI9	20		C10	YM18-YAS	A0A1D5RVB4	20.62		C10	YM18-YAS	A0A1D5RRV7	30.82
C11	YM18-YAS	A0A1D6CCI3	36.32		C11	YM18-YAS	A0A1D5WGA3	32.69		C11	YM18-YAS	A0A077S2F2	22.98		C11	YM18-YAS	A0A1D5RR02	29.77		C11	YM18-YAS	P93594	22.77		C11	YM18-YAS	W5B5R3	19.12		C11	YM18-YAS	A0A1D5SYC3	19.19		C11	YM18-YAS	A0A1D5VEI9	19.91		C11	YM18-YAS	A0A1D5RVB4	20.61		C11	YM18-YAS	A0A1D5RRV7	31.32
C12	YM18-YAS	A0A1D6CCI3	-		C12	YM18-YAS	A0A1D5WGA3	33.32		C12	YM18-YAS	A0A077S2F2	23.13		C12	YM18-YAS	A0A1D5RR02	28.91		C12	YM18-YAS	P93594	22.63		C12	YM18-YAS	W5B5R3	19.17		C12	YM18-YAS	A0A1D5SYC3	19.27		C12	YM18-YAS	A0A1D5VEI9	19.99		C12	YM18-YAS	A0A1D5RVB4	20.58		C12	YM18-YAS	A0A1D5RRV7	30.46
C4	YM18-YAS	A0A1D6CCI3	-		C4	YM18-YAS	A0A1D5WGA3	32.97		C4	YM18-YAS	A0A077S2F2	23.03		C4	YM18-YAS	A0A1D5RR02	29.16		C4	YM18-YAS	P93594	23.01		C4	YM18-YAS	W5B5R3	19.32		C4	YM18-YAS	A0A1D5SYC3	19.65		C4	YM18-YAS	A0A1D5VEI9	20.05		C4	YM18-YAS	A0A1D5RVB4	20.87		C4	YM18-YAS	A0A1D5RRV7	30.69
C5	YM18-YAS	A0A1D6CCI3	-		C5	YM18-YAS	A0A1D5WGA3	33.05		C5	YM18-YAS	A0A077S2F2	22.91		C5	YM18-YAS	A0A1D5RR02	29.27		C5	YM18-YAS	P93594	23.18		C5	YM18-YAS	W5B5R3	19.38		C5	YM18-YAS	A0A1D5SYC3	19.64		C5	YM18-YAS	A0A1D5VEI9	20.09		C5	YM18-YAS	A0A1D5RVB4	20.92		C5	YM18-YAS	A0A1D5RRV7	30.66
C6	YM18-YAS	A0A1D6CCI3	-		C6	YM18-YAS	A0A1D5WGA3	33.24		C6	YM18-YAS	A0A077S2F2	22.93		C6	YM18-YAS	A0A1D5RR02	29.38		C6	YM18-YAS	P93594	23.06		C6	YM18-YAS	W5B5R3	19.37		C6	YM18-YAS	A0A1D5SYC3	19.68		C6	YM18-YAS	A0A1D5VEI9	20.04		C6	YM18-YAS	A0A1D5RVB4	20.93		C6	YM18-YAS	A0A1D5RRV7	30.73
D4	YM18-AS	A0A1D6CCI3	-		D4	YM18-AS	A0A1D5WGA3	32.18		D4	YM18-AS	A0A077S2F2	22.5		D4	YM18-AS	A0A1D5RR02	30.68		D4	YM18-AS	P93594	24.34		D4	YM18-AS	W5B5R3	19.63		D4	YM18-AS	A0A1D5SYC3	21.06		D4	YM18-AS	A0A1D5VEI9	20.54		D4	YM18-AS	A0A1D5RVB4	21.74		D4	YM18-AS	A0A1D5RRV7	29.42
D5	YM18-AS	A0A1D6CCI3	-		D5	YM18-AS	A0A1D5WGA3	33.29		D5	YM18-AS	A0A077S2F2	22.74		D5	YM18-AS	A0A1D5RR02	30.05		D5	YM18-AS	P93594	24.18		D5	YM18-AS	W5B5R3	19.69		D5	YM18-AS	A0A1D5SYC3	21.19		D5	YM18-AS	A0A1D5VEI9	20.56		D5	YM18-AS	A0A1D5RVB4	21.61		D5	YM18-AS	A0A1D5RRV7	29.4
D6	YM18-AS	A0A1D6CCI3	-		D6	YM18-AS	A0A1D5WGA3	32.23		D6	YM18-AS	A0A077S2F2	22.79		D6	YM18-AS	A0A1D5RR02	29.92		D6	YM18-AS	P93594	24.3		D6	YM18-AS	W5B5R3	19.68		D6	YM18-AS	A0A1D5SYC3	21.14		D6	YM18-AS	A0A1D5VEI9	20.58		D6	YM18-AS	A0A1D5RVB4	21.72		D6	YM18-AS	A0A1D5RRV7	29.01
D10	YM18-AS	A0A1D6CCI3	-		D10	YM18-AS	A0A1D5WGA3	32.22		D10	YM18-AS	A0A077S2F2	22.03		D10	YM18-AS	A0A1D5RR02	30.41		D10	YM18-AS	P93594	24.85		D10	YM18-AS	W5B5R3	18.71		D10	YM18-AS	A0A1D5SYC3	20.66		D10	YM18-AS	A0A1D5VEI9	19.78		D10	YM18-AS	A0A1D5RVB4	21.2		D10	YM18-AS	A0A1D5RRV7	29.41
D11	YM18-AS	A0A1D6CCI3	-		D11	YM18-AS	A0A1D5WGA3	33.67		D11	YM18-AS	A0A077S2F2	22.33		D11	YM18-AS	A0A1D5RR02	30.34		D11	YM18-AS	P93594	25.02		D11	YM18-AS	W5B5R3	18.85		D11	YM18-AS	A0A1D5SYC3	20.52		D11	YM18-AS	A0A1D5VEI9	19.87		D11	YM18-AS	A0A1D5RVB4	21.26		D11	YM18-AS	A0A1D5RRV7	29.37
D12	YM18-AS	A0A1D6CCI3	34.79		D12	YM18-AS	A0A1D5WGA3	32.41		D12	YM18-AS	A0A077S2F2	22.28		D12	YM18-AS	A0A1D5RR02	30.05		D12	YM18-AS	P93594	24.9		D12	YM18-AS	W5B5R3	18.79		D12	YM18-AS	A0A1D5SYC3	20.58		D12	YM18-AS	A0A1D5VEI9	19.94		D12	YM18-AS	A0A1D5RVB4	21.25		D12	YM18-AS	A0A1D5RRV7	29.58
D4	YM18-AS	A0A1D6CCI3	-		D4	YM18-AS	A0A1D5WGA3	33.19		D4	YM18-AS	A0A077S2F2	22.38		D4	YM18-AS	A0A1D5RR02	29.97		D4	YM18-AS	P93594	24.67		D4	YM18-AS	W5B5R3	18.83		D4	YM18-AS	A0A1D5SYC3	20.69		D4	YM18-AS	A0A1D5VEI9	20.24		D4	YM18-AS	A0A1D5RVB4	21.47		D4	YM18-AS	A0A1D5RRV7	29.49
D5	YM18-AS	A0A1D6CCI3	35.98		D5	YM18-AS	A0A1D5WGA3	33.36		D5	YM18-AS	A0A077S2F2	22.37		D5	YM18-AS	A0A1D5RR02	30.13		D5	YM18-AS	P93594	24.59		D5	YM18-AS	W5B5R3	18.85		D5	YM18-AS	A0A1D5SYC3	20.72		D5	YM18-AS	A0A1D5VEI9	20.25		D5	YM18-AS	A0A1D5RVB4	21.46		D5	YM18-AS	A0A1D5RRV7	29.53
D6	YM18-AS	A0A1D6CCI3	-		D6	YM18-AS	A0A1D5WGA3	32.85		D6	YM18-AS	A0A077S2F2	22.41		D6	YM18-AS	A0A1D5RR02	30.06		D6	YM18-AS	P93594	24.77		D6	YM18-AS	W5B5R3	18.81		D6	YM18-AS	A0A1D5SYC3	20.7		D6	YM18-AS	A0A1D5VEI9	20.28		D6	YM18-AS	A0A1D5RVB4	21.48		D6	YM18-AS	A0A1D5RRV7	29.38
E4	ZK001-WAS	A0A1D6CCI3	-		E4	ZK001-WAS	A0A1D5WGA3	27.09		E4	ZK001-WAS	A0A077S2F2	23.58		E4	ZK001-WAS	A0A1D5RR02	28.86		E4	ZK001-WAS	P93594	23.9		E4	ZK001-WAS	W5B5R3	20.41		E4	ZK001-WAS	A0A1D5SYC3	21.34		E4	ZK001-WAS	A0A1D5VEI9	21.5		E4	ZK001-WAS	A0A1D5RVB4	21.65		E4	ZK001-WAS	A0A1D5RRV7	27.92
E5	ZK001-WAS	A0A1D6CCI3	35.23		E5	ZK001-WAS	A0A1D5WGA3	26.96		E5	ZK001-WAS	A0A077S2F2	23.69		E5	ZK001-WAS	A0A1D5RR02	29.32		E5	ZK001-WAS	P93594	23.89		E5	ZK001-WAS	W5B5R3	20.51		E5	ZK001-WAS	A0A1D5SYC3	21.36		E5	ZK001-WAS	A0A1D5VEI9	21.53		E5	ZK001-WAS	A0A1D5RVB4	21.46		E5	ZK001-WAS	A0A1D5RRV7	27.38
E6	ZK001-WAS	A0A1D6CCI3	33.57		E6	ZK001-WAS	A0A1D5WGA3	27.11		E6	ZK001-WAS	A0A077S2F2	23.63		E6	ZK001-WAS	A0A1D5RR02	28.85		E6	ZK001-WAS	P93594	23.94		E6	ZK001-WAS	W5B5R3	20.53		E6	ZK001-WAS	A0A1D5SYC3	21.33		E6	ZK001-WAS	A0A1D5VEI9	21.51		E6	ZK001-WAS	A0A1D5RVB4	21.55		E6	ZK001-WAS	A0A1D5RRV7	27.8
E10	ZK001-WAS	A0A1D6CCI3	34.96		E10	ZK001-WAS	A0A1D5WGA3	28.43		E10	ZK001-WAS	A0A077S2F2	23.61		E10	ZK001-WAS	A0A1D5RR02	29.24		E10	ZK001-WAS	P93594	23.9		E10	ZK001-WAS	W5B5R3	20.61		E10	ZK001-WAS	A0A1D5SYC3	21.86		E10	ZK001-WAS	A0A1D5VEI9	22.24		E10	ZK001-WAS	A0A1D5RVB4	21.94		E10	ZK001-WAS	A0A1D5RRV7	27.7
E11	ZK001-WAS	A0A1D6CCI3	-		E11	ZK001-WAS	A0A1D5WGA3	28.47		E11	ZK001-WAS	A0A077S2F2	23.53		E11	ZK001-WAS	A0A1D5RR02	28.73		E11	ZK001-WAS	P93594	23.89		E11	ZK001-WAS	W5B5R3	20.82		E11	ZK001-WAS	A0A1D5SYC3	21.68		E11	ZK001-WAS	A0A1D5VEI9	22.31		E11	ZK001-WAS	A0A1D5RVB4	21.92		E11	ZK001-WAS	A0A1D5RRV7	27.7
E12	ZK001-WAS	A0A1D6CCI3	34.75		E12	ZK001-WAS	A0A1D5WGA3	28.43		E12	ZK001-WAS	A0A077S2F2	23.68		E12	ZK001-WAS	A0A1D5RR02	28.59		E12	ZK001-WAS	P93594	23.94		E12	ZK001-WAS	W5B5R3	20.73		E12	ZK001-WAS	A0A1D5SYC3	21.74		E12	ZK001-WAS	A0A1D5VEI9	22.29		E12	ZK001-WAS	A0A1D5RVB4	21.94		E12	ZK001-WAS	A0A1D5RRV7	27.97
E4	ZK001-WAS	A0A1D6CCI3	-		E4	ZK001-WAS	A0A1D5WGA3	28.86		E4	ZK001-WAS	A0A077S2F2	23.69		E4	ZK001-WAS	A0A1D5RR02	29.21		E4	ZK001-WAS	P93594	23.79		E4	ZK001-WAS	W5B5R3	20.69		E4	ZK001-WAS	A0A1D5SYC3	21.53		E4	ZK001-WAS	A0A1D5VEI9	22.18		E4	ZK001-WAS	A0A1D5RVB4	21.79		E4	ZK001-WAS	A0A1D5RRV7	27.64
E5	ZK001-WAS	A0A1D6CCI3	-		E5	ZK001-WAS	A0A1D5WGA3	28.92		E5	ZK001-WAS	A0A077S2F2	23.73		E5	ZK001-WAS	A0A1D5RR02	29.29		E5	ZK001-WAS	P93594	23.98		E5	ZK001-WAS	W5B5R3	20.73		E5	ZK001-WAS	A0A1D5SYC3	21.56		E5	ZK001-WAS	A0A1D5VEI9	22.17		E5	ZK001-WAS	A0A1D5RVB4	21.74		E5	ZK001-WAS	A0A1D5RRV7	27.79
E6	ZK001-WAS	A0A1D6CCI3	-		E6	ZK001-WAS	A0A1D5WGA3	28.59		E6	ZK001-WAS	A0A077S2F2	23.55		E6	ZK001-WAS	A0A1D5RR02	29.31		E6	ZK001-WAS	P93594	24.05		E6	ZK001-WAS	W5B5R3	20.71		E6	ZK001-WAS	A0A1D5SYC3	21.55		E6	ZK001-WAS	A0A1D5VEI9	22.24		E6	ZK001-WAS	A0A1D5RVB4	21.78		E6	ZK001-WAS	A0A1D5RRV7	27.77
F4	ZK001-GAS	A0A1D6CCI3	32.93		F4	ZK001-GAS	A0A1D5WGA3	31.04		F4	ZK001-GAS	A0A077S2F2	22.15		F4	ZK001-GAS	A0A1D5RR02	29.26		F4	ZK001-GAS	P93594	23.24		F4	ZK001-GAS	W5B5R3	19.7		F4	ZK001-GAS	A0A1D5SYC3	21.27		F4	ZK001-GAS	A0A1D5VEI9	19.41		F4	ZK001-GAS	A0A1D5RVB4	21.14		F4	ZK001-GAS	A0A1D5RRV7	30.43
F5	ZK001-GAS	A0A1D6CCI3	34.22		F5	ZK001-GAS	A0A1D5WGA3	30.88		F5	ZK001-GAS	A0A077S2F2	22.36		F5	ZK001-GAS	A0A1D5RR02	30.08		F5	ZK001-GAS	P93594	23.25		F5	ZK001-GAS	W5B5R3	19.69		F5	ZK001-GAS	A0A1D5SYC3	21.32		F5	ZK001-GAS	A0A1D5VEI9	19.47		F5	ZK001-GAS	A0A1D5RVB4	21.11		F5	ZK001-GAS	A0A1D5RRV7	30.24
F6	ZK001-GAS	A0A1D6CCI3	33.37		F6	ZK001-GAS	A0A1D5WGA3	30.08		F6	ZK001-GAS	A0A077S2F2	22.26		F6	ZK001-GAS	A0A1D5RR02	28.92		F6	ZK001-GAS	P93594	23.35		F6	ZK001-GAS	W5B5R3	19.73		F6	ZK001-GAS	A0A1D5SYC3	21.31		F6	ZK001-GAS	A0A1D5VEI9	19.45		F6	ZK001-GAS	A0A1D5RVB4	21.24		F6	ZK001-GAS	A0A1D5RRV7	29.4
F10	ZK001-GAS	A0A1D6CCI3	32		F10	ZK001-GAS	A0A1D5WGA3	31.04		F10	ZK001-GAS	A0A077S2F2	22.58		F10	ZK001-GAS	A0A1D5RR02	29.12		F10	ZK001-GAS	P93594	23.1		F10	ZK001-GAS	W5B5R3	20.04		F10	ZK001-GAS	A0A1D5SYC3	21.44		F10	ZK001-GAS	A0A1D5VEI9	19.85		F10	ZK001-GAS	A0A1D5RVB4	21.15		F10	ZK001-GAS	A0A1D5RRV7	29.85
F11	ZK001-GAS	A0A1D6CCI3	32.08		F11	ZK001-GAS	A0A1D5WGA3	30.88		F11	ZK001-GAS	A0A077S2F2	23.08		F11	ZK001-GAS	A0A1D5RR02	29.17		F11	ZK001-GAS	P93594	23.11		F11	ZK001-GAS	W5B5R3	20.11		F11	ZK001-GAS	A0A1D5SYC3	21.51		F11	ZK001-GAS	A0A1D5VEI9	19.81		F11	ZK001-GAS	A0A1D5RVB4	21.11		F11	ZK001-GAS	A0A1D5RRV7	29.81
F12	ZK001-GAS	A0A1D6CCI3	31.57		F12	ZK001-GAS	A0A1D5WGA3	31.04		F12	ZK001-GAS	A0A077S2F2	22.84		F12	ZK001-GAS	A0A1D5RR02	29.8		F12	ZK001-GAS	P93594	23.2		F12	ZK001-GAS	W5B5R3	20.17		F12	ZK001-GAS	A0A1D5SYC3	21.49		F12	ZK001-GAS	A0A1D5VEI9	19.83		F12	ZK001-GAS	A0A1D5RVB4	21.15		F12	ZK001-GAS	A0A1D5RRV7	29.58
F4	ZK001-GAS	A0A1D6CCI3	-		F4	ZK001-GAS	A0A1D5WGA3	30.71		F4	ZK001-GAS	A0A077S2F2	22.93		F4	ZK001-GAS	A0A1D5RR02	29.17		F4	ZK001-GAS	P93594	23.04		F4	ZK001-GAS	W5B5R3	20.09		F4	ZK001-GAS	A0A1D5SYC3	21.33		F4	ZK001-GAS	A0A1D5VEI9	19.58		F4	ZK001-GAS	A0A1D5RVB4	21.17		F4	ZK001-GAS	A0A1D5RRV7	29.98
F5	ZK001-GAS	A0A1D6CCI3	-		F5	ZK001-GAS	A0A1D5WGA3	31.65		F5	ZK001-GAS	A0A077S2F2	22.91		F5	ZK001-GAS	A0A1D5RR02	29.12		F5	ZK001-GAS	P93594	23.18		F5	ZK001-GAS	W5B5R3	20.04		F5	ZK001-GAS	A0A1D5SYC3	21.29		F5	ZK001-GAS	A0A1D5VEI9	19.57		F5	ZK001-GAS	A0A1D5RVB4	21.21		F5	ZK001-GAS	A0A1D5RRV7	30.02
F6	ZK001-GAS	A0A1D6CCI3	-		F6	ZK001-GAS	A0A1D5WGA3	30.66		F6	ZK001-GAS	A0A077S2F2	22.96		F6	ZK001-GAS	A0A1D5RR02	29.52		F6	ZK001-GAS	P93594	23.14		F6	ZK001-GAS	W5B5R3	20.05		F6	ZK001-GAS	A0A1D5SYC3	21.38		F6	ZK001-GAS	A0A1D5VEI9	19.65		F6	ZK001-GAS	A0A1D5RVB4	21.12		F6	ZK001-GAS	A0A1D5RRV7	30.01
G4	ZK001-YAS	A0A1D6CCI3	-		G4	ZK001-YAS	A0A1D5WGA3	35.48		G4	ZK001-YAS	A0A077S2F2	22.38		G4	ZK001-YAS	A0A1D5RR02	31.62		G4	ZK001-YAS	P93594	25.61		G4	ZK001-YAS	W5B5R3	17.75		G4	ZK001-YAS	A0A1D5SYC3	19.14		G4	ZK001-YAS	A0A1D5VEI9	19.28		G4	ZK001-YAS	A0A1D5RVB4	21.17		G4	ZK001-YAS	A0A1D5RRV7	30.82
G5	ZK001-YAS	A0A1D6CCI3	-		G5	ZK001-YAS	A0A1D5WGA3	35.03		G5	ZK001-YAS	A0A077S2F2	22.6		G5	ZK001-YAS	A0A1D5RR02	31.04		G5	ZK001-YAS	P93594	25.41		G5	ZK001-YAS	W5B5R3	17.79		G5	ZK001-YAS	A0A1D5SYC3	19.26		G5	ZK001-YAS	A0A1D5VEI9	19.28		G5	ZK001-YAS	A0A1D5RVB4	20.99		G5	ZK001-YAS	A0A1D5RRV7	31.03
G6	ZK001-YAS	A0A1D6CCI3	-		G6	ZK001-YAS	A0A1D5WGA3	35.23		G6	ZK001-YAS	A0A077S2F2	22.48		G6	ZK001-YAS	A0A1D5RR02	31.82		G6	ZK001-YAS	P93594	25.59		G6	ZK001-YAS	W5B5R3	17.74		G6	ZK001-YAS	A0A1D5SYC3	19.18		G6	ZK001-YAS	A0A1D5VEI9	19.27		G6	ZK001-YAS	A0A1D5RVB4	21.05		G6	ZK001-YAS	A0A1D5RRV7	31.38
G10	ZK001-YAS	A0A1D6CCI3	-		G10	ZK001-YAS	A0A1D5WGA3	35.48		G10	ZK001-YAS	A0A077S2F2	22.86		G10	ZK001-YAS	A0A1D5RR02	30.71		G10	ZK001-YAS	P93594	25.42		G10	ZK001-YAS	W5B5R3	17.62		G10	ZK001-YAS	A0A1D5SYC3	19.54		G10	ZK001-YAS	A0A1D5VEI9	19.23		G10	ZK001-YAS	A0A1D5RVB4	20.96		G10	ZK001-YAS	A0A1D5RRV7	30.57
G11	ZK001-YAS	A0A1D6CCI3	-		G11	ZK001-YAS	A0A1D5WGA3	35.03		G11	ZK001-YAS	A0A077S2F2	22.9		G11	ZK001-YAS	A0A1D5RR02	31.43		G11	ZK001-YAS	P93594	25.52		G11	ZK001-YAS	W5B5R3	17.68		G11	ZK001-YAS	A0A1D5SYC3	19.39		G11	ZK001-YAS	A0A1D5VEI9	19.35		G11	ZK001-YAS	A0A1D5RVB4	20.89		G11	ZK001-YAS	A0A1D5RRV7	30.14
G12	ZK001-YAS	A0A1D6CCI3	-		G12	ZK001-YAS	A0A1D5WGA3	34.22		G12	ZK001-YAS	A0A077S2F2	22.89		G12	ZK001-YAS	A0A1D5RR02	31.65		G12	ZK001-YAS	P93594	25.4		G12	ZK001-YAS	W5B5R3	17.68		G12	ZK001-YAS	A0A1D5SYC3	19.44		G12	ZK001-YAS	A0A1D5VEI9	19.3		G12	ZK001-YAS	A0A1D5RVB4	20.91		G12	ZK001-YAS	A0A1D5RRV7	30.79
G4	ZK001-YAS	A0A1D6CCI3	-		G4	ZK001-YAS	A0A1D5WGA3	34.78		G4	ZK001-YAS	A0A077S2F2	22.93		G4	ZK001-YAS	A0A1D5RR02	31.33		G4	ZK001-YAS	P93594	25.5		G4	ZK001-YAS	W5B5R3	17.73		G4	ZK001-YAS	A0A1D5SYC3	19.3		G4	ZK001-YAS	A0A1D5VEI9	19.29		G4	ZK001-YAS	A0A1D5RVB4	21.01		G4	ZK001-YAS	A0A1D5RRV7	30.58
G5	ZK001-YAS	A0A1D6CCI3	-		G5	ZK001-YAS	A0A1D5WGA3	34.82		G5	ZK001-YAS	A0A077S2F2	22.91		G5	ZK001-YAS	A0A1D5RR02	31.51		G5	ZK001-YAS	P93594	25.39		G5	ZK001-YAS	W5B5R3	17.75		G5	ZK001-YAS	A0A1D5SYC3	19.25		G5	ZK001-YAS	A0A1D5VEI9	19.32		G5	ZK001-YAS	A0A1D5RVB4	20.94		G5	ZK001-YAS	A0A1D5RRV7	30.55
G6	ZK001-YAS	A0A1D6CCI3	-		G6	ZK001-YAS	A0A1D5WGA3	34.85		G6	ZK001-YAS	A0A077S2F2	22.85		G6	ZK001-YAS	A0A1D5RR02	31.28		G6	ZK001-YAS	P93594	25.36		G6	ZK001-YAS	W5B5R3	17.71		G6	ZK001-YAS	A0A1D5SYC3	19.26		G6	ZK001-YAS	A0A1D5VEI9	19.31		G6	ZK001-YAS	A0A1D5RVB4	20.95		G6	ZK001-YAS	A0A1D5RRV7	30.59
H4	ZK001-AS	A0A1D6CCI3	-		H4	ZK001-AS	A0A1D5WGA3	34.06		H4	ZK001-AS	A0A077S2F2	22.91		H4	ZK001-AS	A0A1D5RR02	31.2		H4	ZK001-AS	P93594	23.86		H4	ZK001-AS	W5B5R3	19.12		H4	ZK001-AS	A0A1D5SYC3	20.15		H4	ZK001-AS	A0A1D5VEI9	20.48		H4	ZK001-AS	A0A1D5RVB4	21.85		H4	ZK001-AS	A0A1D5RRV7	28.09
H5	ZK001-AS	A0A1D6CCI3	-		H5	ZK001-AS	A0A1D5WGA3	33.14		H5	ZK001-AS	A0A077S2F2	22.92		H5	ZK001-AS	A0A1D5RR02	30.66		H5	ZK001-AS	P93594	23.76		H5	ZK001-AS	W5B5R3	19.08		H5	ZK001-AS	A0A1D5SYC3	20.14		H5	ZK001-AS	A0A1D5VEI9	20.51		H5	ZK001-AS	A0A1D5RVB4	21.67		H5	ZK001-AS	A0A1D5RRV7	28.32
H6	ZK001-AS	A0A1D6CCI3	-		H6	ZK001-AS	A0A1D5WGA3	33.91		H6	ZK001-AS	A0A077S2F2	22.74		H6	ZK001-AS	A0A1D5RR02	31.82		H6	ZK001-AS	P93594	23.69		H6	ZK001-AS	W5B5R3	19.07		H6	ZK001-AS	A0A1D5SYC3	20.13		H6	ZK001-AS	A0A1D5VEI9	20.49		H6	ZK001-AS	A0A1D5RVB4	21.87		H6	ZK001-AS	A0A1D5RRV7	28.32
H10	ZK001-AS	A0A1D6CCI3	-		H10	ZK001-AS	A0A1D5WGA3	33.65		H10	ZK001-AS	A0A077S2F2	23.1		H10	ZK001-AS	A0A1D5RR02	30.85		H10	ZK001-AS	P93594	23.47		H10	ZK001-AS	W5B5R3	18.87		H10	ZK001-AS	A0A1D5SYC3	20.1		H10	ZK001-AS	A0A1D5VEI9	20.69		H10	ZK001-AS	A0A1D5RVB4	21.53		H10	ZK001-AS	A0A1D5RRV7	28.01
H11	ZK001-AS	A0A1D6CCI3	-		H11	ZK001-AS	A0A1D5WGA3	33.07		H11	ZK001-AS	A0A077S2F2	22.99		H11	ZK001-AS	A0A1D5RR02	31.22		H11	ZK001-AS	P93594	23.55		H11	ZK001-AS	W5B5R3	18.87		H11	ZK001-AS	A0A1D5SYC3	20.1		H11	ZK001-AS	A0A1D5VEI9	20.34		H11	ZK001-AS	A0A1D5RVB4	21.51		H11	ZK001-AS	A0A1D5RRV7	27.99
H12	ZK001-AS	A0A1D6CCI3	34.78		H12	ZK001-AS	A0A1D5WGA3	33.57		H12	ZK001-AS	A0A077S2F2	22.87		H12	ZK001-AS	A0A1D5RR02	30.61		H12	ZK001-AS	P93594	23.69		H12	ZK001-AS	W5B5R3	18.89		H12	ZK001-AS	A0A1D5SYC3	20.08		H12	ZK001-AS	A0A1D5VEI9	20.52		H12	ZK001-AS	A0A1D5RVB4	21.58		H12	ZK001-AS	A0A1D5RRV7	27.84
H4	ZK001-AS	A0A1D6CCI3	-		H4	ZK001-AS	A0A1D5WGA3	33.23		H4	ZK001-AS	A0A077S2F2	22.88		H4	ZK001-AS	A0A1D5RR02	31.02		H4	ZK001-AS	P93594	23.33		H4	ZK001-AS	W5B5R3	18.96		H4	ZK001-AS	A0A1D5SYC3	20.17		H4	ZK001-AS	A0A1D5VEI9	20.48		H4	ZK001-AS	A0A1D5RVB4	21.74		H4	ZK001-AS	A0A1D5RRV7	27.69
H5	ZK001-AS	A0A1D6CCI3	-		H5	ZK001-AS	A0A1D5WGA3	33.77		H5	ZK001-AS	A0A077S2F2	22.98		H5	ZK001-AS	A0A1D5RR02	31.15		H5	ZK001-AS	P93594	23.43		H5	ZK001-AS	W5B5R3	18.99		H5	ZK001-AS	A0A1D5SYC3	20.12		H5	ZK001-AS	A0A1D5VEI9	20.27		H5	ZK001-AS	A0A1D5RVB4	21.73		H5	ZK001-AS	A0A1D5RRV7	27.64
H6	ZK001-AS	A0A1D6CCI3	-		H6	ZK001-AS	A0A1D5WGA3	33.59		H6	ZK001-AS	A0A077S2F2	22.91		H6	ZK001-AS	A0A1D5RR02	31.06		H6	ZK001-AS	P93594	23.18		H6	ZK001-AS	W5B5R3	18.94		H6	ZK001-AS	A0A1D5SYC3	20.16		H6	ZK001-AS	A0A1D5VEI9	20.48		H6	ZK001-AS	A0A1D5RVB4	21.89		H6	ZK001-AS	A0A1D5RRV7	27.65
[truncated: 4 more columns]
