# Supplementary material for: iTRAQ-based quantitative proteome analysis reveals metabolic changes between a cleistogamous wheat mutant and its wild-type wheat counterpart
Source: PeerJ. 2019 Jun 17;7:e7104. doi: 10.7717/peerj.7104 (PMC6585907; doi:10.7717/peerj.7104)
Supplement: Supplemental Information 16 — FHB resistance testing was performed during the flowering stage of SM3, AK58, YM18 and ZK001 in the greenhouse by spraying the FHB spore F0601 (Fusarium graminearum Schw. cv. F0601) in both 2013-2014 and 2014-2015. The inoculum (50 μL at 105 spores per mL) was deposited by spraying both sides of the ears. AK58 and SM3 were used as susceptible and resistant controls, respectively. [file peerj-07-7104-s016.xlsx]

## Sheet: Sheet1
Table S11. Raw data of Table 1
			2014-2015				2013-2014
ZK001	FHB infected spikelets	total spikelets			FHB infected spikelets	total spikelets
1	3	22	0.136364		2	23	0.0869565
2	4	25	0.16		1	22	0.0454545
3	5	24	0.208333		1	8	0.125
4	3	21	0.142857		3	24	0.125
5	5	24	0.208333		2	23	0.0869565
6	4	21	0.190476
7	4	24	0.166667
8	5	22	0.227273
9	3	25	0.12
10	4	20	0.2
YM18
1	8	19	0.421053		2	11	0.181818
2	8	21	0.380952		4	23	0.173913
3	7	20	0.35		3	22	0.136364
4	6	19	0.315789		1	7	0.142857
5	6	20	0.3		3	24	0.125
6	7	19	0.368421
7	7	21	0.333333
8	6	19	0.315789
9	7	20	0.35
10	8	21	0.380952
SM3
1	1	22	0.0454545		1	11	0.0909091
2	1	22	0.0454545		1	22	0.0454545
3	1	21	0.047619		3	37	0.0810811
4	1	23	0.0434783		1	22	0.0454545
5	2	22	0.0909091		1	11	0.0909091
6	3	21	0.142857		1	21	0.047619
7	2	20	0.1		1	13	0.0769231
8	3	20	0.15		1	10	0.1
9	2	20	0.1		1	23	0.0434783
10	2	21	0.0952381		3	37	0.0810811
AK 58
1	7	19	0.368421		2	17	0.117647
2	6	20	0.3		5	19	0.263158
3	8	19	0.421053		3	21	0.142857
4	8	20	0.4		4	20	0.2
5	7	21	0.333333		5	22	0.227273
6	6	20	0.3		4	26	0.153846
7	9	18	0.5		3	20	0.15
8	7	19	0.368421		5	15	0.333333
9	8	20	0.4		4	21	0.190476
10	8	19	0.421053		5	19	0.263158
